# Supplementary material for: Salivary proteomics and metaproteomics identifies distinct molecular and taxonomic signatures of type-2 diabetes
Source: Microbiome. 2025 Jan 10;13:5. doi: 10.1186/s40168-024-01997-5 (PMC11720885; doi:10.1186/s40168-024-01997-5)
Supplement: Supplementary file 2 — Additional file 1. Total number of identified proteins (human + bacteria) in saliva samples. [file 40168_2024_1997_MOESM1_ESM.xlsx]

## Sheet: Summary
Additional file 1
Total number of identified proteins (human + bacteria) in saliva samples
Row 1 in the "Protein_identifications" sheet contains individual anonimity accessions, as well as protein accessions, gene names and protein descriptions.
The columns contain log2-transformed protein intensity values.
"Patient_accessions" sheet contains patient anonimity identifiers with the corresponding glycaemic status, where column "Patient ID" contains individual anonimity accessions and column "gly_stat" - patient glycaemic status (T2D - type-2-diabetic; CTRL - helathy control)

## Sheet: Protein_identifications
10037	10047	10082	10099	10112	10136	10175	10209	10222	10223	10261	10266	10282	10327	10330	10337	10360	10370	10411	10426	10477	10560	10565	10577	10659	10683	10684	10771	10792	10809	Protein Group	Gene name	Protein Descriptions
NaN	NaN	NaN	NaN	NaN	NaN	NaN	NaN	NaN	NaN	NaN	NaN	NaN	NaN	NaN	NaN	NaN	NaN	NaN	NaN	NaN	NaN	NaN	NaN	NaN	NaN	NaN	NaN	NaN	NaN	A0A075B6H7;A0A0C4DH55;P01624	IGKV3-7;IGKV3D-7;IGKV3-15	Probable non-functional immunoglobulin kappa variable 3-7;Immunoglobulin kappa variable 3D-7;Immunoglobulin kappa variable 3-15
NaN	NaN	NaN	NaN	NaN	NaN	NaN	NaN	NaN	NaN	NaN	NaN	NaN	NaN	NaN	NaN	NaN	NaN	NaN	NaN	NaN	NaN	NaN	NaN	NaN	NaN	NaN	NaN	NaN	NaN	A0A075B6I9;P04211	IGLV7-46;IGLV7-43	Immunoglobulin lambda variable 7-46;Immunoglobulin lambda variable 7-43
NaN	NaN	14.6377	NaN	11.5264	NaN	NaN	NaN	NaN	NaN	NaN	9.20492	NaN	43.6823	25.0357	NaN	8.14297	NaN	NaN	NaN	NaN	7.93255	NaN	NaN	NaN	17.7735	33.1489	NaN	NaN	NaN	A0A075B6J9	IGLV2-18	Immunoglobulin lambda variable 2-18
NaN	11.6502	55.731	79.001	52.7512	130.436	29.6096	244.268	76.8129	NaN	39.8307	29.2119	28.0576	66.3621	57.679	28.268	13.2535	44.1439	104.334	40.757	10.6737	15.5851	14.5437	15.1943	42.2701	37.6311	20.5518	28.066	19.8475	19.4341	A0A075B6K4	IGLV3-10	Immunoglobulin lambda variable 3-10
NaN	NaN	NaN	NaN	NaN	NaN	NaN	NaN	NaN	NaN	NaN	NaN	NaN	NaN	NaN	NaN	NaN	NaN	NaN	NaN	NaN	NaN	NaN	NaN	NaN	NaN	NaN	NaN	NaN	NaN	A0A075B6P5;A0A087WW87;P01614;P01615	IGKV2-28;IGKV2-40;IGKV2D-40;IGKV2D-28	Immunoglobulin kappa variable 2-28;Immunoglobulin kappa variable 2-40;Immunoglobulin kappa variable 2D-40;Immunoglobulin kappa variable 2D-28
NaN	NaN	NaN	NaN	NaN	NaN	NaN	NaN	NaN	NaN	NaN	NaN	NaN	NaN	NaN	NaN	NaN	NaN	NaN	NaN	NaN	NaN	NaN	NaN	NaN	NaN	NaN	NaN	NaN	NaN	A0A075B6R9;A0A0C4DH68	IGKV2D-24;IGKV2-24	Probable non-functional immunoglobulin kappa variable 2D-24;Immunoglobulin kappa variable 2-24
NaN	NaN	NaN	NaN	NaN	NaN	NaN	NaN	NaN	NaN	NaN	NaN	NaN	NaN	NaN	NaN	NaN	NaN	NaN	NaN	NaN	NaN	NaN	NaN	NaN	NaN	NaN	NaN	NaN	NaN	A0A0A0MRZ8;P04433	IGKV3D-11;IGKV3-11	Immunoglobulin kappa variable 3D-11;Immunoglobulin kappa variable 3-11
NaN	NaN	NaN	NaN	NaN	NaN	NaN	NaN	NaN	NaN	NaN	NaN	NaN	NaN	NaN	NaN	NaN	NaN	NaN	NaN	NaN	NaN	NaN	NaN	NaN	NaN	NaN	NaN	NaN	NaN	A0A0A0MT36;A0A0C4DH26	IGKV6D-21;IGKV6D-41	Immunoglobulin kappa variable 6D-21;Probable non-functional immunoglobulin kappa variable 6D-41
NaN	NaN	NaN	NaN	NaN	NaN	NaN	NaN	NaN	NaN	NaN	NaN	NaN	NaN	NaN	NaN	NaN	NaN	NaN	NaN	NaN	NaN	NaN	NaN	NaN	NaN	NaN	NaN	NaN	NaN	A0A0B4J2D9;P0DP09	IGKV1D-13;IGKV1-13	Immunoglobulin kappa variable 1D-13;Immunoglobulin kappa variable 1-13
NaN	NaN	NaN	NaN	NaN	NaN	NaN	NaN	NaN	NaN	NaN	NaN	NaN	NaN	NaN	NaN	NaN	NaN	NaN	NaN	NaN	NaN	NaN	NaN	NaN	NaN	NaN	NaN	NaN	NaN	A0A0C4DH38;A0A0J9YXX1	IGHV5-51;IGHV5-10-1	Immunoglobulin heavy variable 5-51;Immunoglobulin heavy variable 5-10-1
NaN	NaN	NaN	NaN	NaN	NaN	NaN	NaN	NaN	NaN	NaN	NaN	NaN	NaN	NaN	NaN	NaN	NaN	NaN	NaN	NaN	NaN	NaN	NaN	NaN	NaN	NaN	NaN	NaN	NaN	A0A0C4DH41;P01824;P01825;P06331;P0DP06;P0DP08	IGHV4-61;IGHV4-39;IGHV4-59;IGHV4-34;IGHV4-30-4;IGHV4-38-2	Immunoglobulin heavy variable 4-61;Immunoglobulin heavy variable 4-39;Immunoglobulin heavy variable 4-59;Immunoglobulin heavy variable 4-34;Immunoglobulin heavy variable 4-30-4;Immunoglobulin heavy variable 4-38-2
NaN	NaN	NaN	NaN	NaN	NaN	NaN	NaN	NaN	NaN	NaN	NaN	NaN	NaN	NaN	NaN	NaN	NaN	NaN	NaN	NaN	NaN	NaN	NaN	NaN	NaN	NaN	NaN	NaN	NaN	A6NHG4;P30046	DDTL;DDT	D-dopachrome decarboxylase-like protein;D-dopachrome decarboxylase
NaN	NaN	NaN	NaN	NaN	NaN	NaN	NaN	NaN	NaN	NaN	NaN	NaN	NaN	NaN	NaN	NaN	NaN	NaN	NaN	NaN	NaN	NaN	NaN	NaN	NaN	NaN	NaN	NaN	NaN	A6NI72;P14598	NCF1B;NCF1	Putative neutrophil cytosol factor 1B;Neutrophil cytosol factor 1
NaN	5.21871	1.51752	NaN	4.9027	NaN	8.62371	NaN	4.34747	6.87899	6.02564	5.9428	2.95483	NaN	2.01497	3.0355	4.84658	NaN	NaN	8.38289	1.69592	5.50244	4.51035	6.51294	4.12028	4.84472	NaN	3.08015	11.5161	NaN	A8MXV4	NUDT19	Acyl-coenzyme A diphosphatase NUDT19
NaN	NaN	NaN	NaN	NaN	NaN	NaN	NaN	NaN	NaN	NaN	NaN	NaN	NaN	NaN	NaN	NaN	NaN	NaN	NaN	NaN	NaN	NaN	NaN	NaN	NaN	NaN	NaN	NaN	NaN	B3EWG3;B3EWG5;B3EWG6	FAM25A;FAM25C;FAM25G	Protein FAM25A;Protein FAM25C;Protein FAM25G
NaN	NaN	NaN	NaN	NaN	NaN	NaN	NaN	NaN	NaN	NaN	NaN	NaN	NaN	NaN	NaN	NaN	NaN	NaN	NaN	NaN	NaN	NaN	NaN	NaN	NaN	NaN	NaN	NaN	NaN	B5ME19;Q99613	EIF3CL;EIF3C	Eukaryotic translation initiation factor 3 subunit C-like protein;Eukaryotic translation initiation factor 3 subunit C
NaN	NaN	NaN	NaN	NaN	NaN	NaN	NaN	NaN	NaN	NaN	NaN	NaN	NaN	NaN	NaN	NaN	NaN	NaN	NaN	NaN	NaN	NaN	NaN	NaN	NaN	NaN	NaN	NaN	NaN	B9A064;P0DOX8	IGLL5;	Immunoglobulin lambda-like polypeptide 5;Immunoglobulin lambda-1 light chain
NaN	NaN	NaN	NaN	NaN	NaN	NaN	NaN	NaN	NaN	NaN	NaN	NaN	NaN	NaN	NaN	NaN	NaN	NaN	NaN	NaN	NaN	NaN	NaN	NaN	NaN	NaN	NaN	NaN	NaN	E9PAV3;Q13765	NACA	Nascent polypeptide-associated complex subunit alpha, muscle-specific form;Nascent polypeptide-associated complex subunit alpha
NaN	NaN	NaN	NaN	NaN	NaN	NaN	NaN	NaN	NaN	NaN	NaN	NaN	NaN	NaN	NaN	NaN	NaN	NaN	NaN	NaN	NaN	NaN	NaN	NaN	NaN	NaN	NaN	NaN	NaN	O00148;Q13838	DDX39A;DDX39B	ATP-dependent RNA helicase DDX39A;Spliceosome RNA helicase DDX39B
NaN	NaN	NaN	NaN	NaN	NaN	NaN	NaN	NaN	NaN	NaN	NaN	NaN	NaN	NaN	NaN	NaN	NaN	NaN	NaN	NaN	NaN	NaN	NaN	NaN	NaN	NaN	NaN	NaN	NaN	O14602;P47813	EIF1AY;EIF1AX	Eukaryotic translation initiation factor 1A, Y-chromosomal;Eukaryotic translation initiation factor 1A, X-chromosomal
NaN	NaN	NaN	NaN	NaN	NaN	NaN	NaN	NaN	NaN	NaN	NaN	NaN	NaN	NaN	NaN	NaN	NaN	NaN	NaN	NaN	NaN	NaN	NaN	NaN	NaN	NaN	NaN	NaN	NaN	O14950;P19105	MYL12B;MYL12A	Myosin regulatory light chain 12B;Myosin regulatory light chain 12A
NaN	1.65467	NaN	2.81968	1.69436	NaN	NaN	NaN	NaN	3.65543	NaN	6.89477	1.27406	NaN	1.44718	4.41421	NaN	NaN	NaN	2.28421	NaN	NaN	NaN	3.1438	NaN	3.57744	4.82822	NaN	NaN	NaN	O14983	ATP2A1	Sarcoplasmic/endoplasmic reticulum calcium ATPase 1
NaN	NaN	NaN	NaN	NaN	NaN	NaN	NaN	NaN	NaN	NaN	NaN	NaN	NaN	NaN	NaN	NaN	NaN	NaN	NaN	NaN	NaN	NaN	NaN	NaN	NaN	NaN	NaN	NaN	NaN	O15198;P84022;Q15796	SMAD9;SMAD3;SMAD2	Mothers against decapentaplegic homolog 9;Mothers against decapentaplegic homolog 3;Mothers against decapentaplegic homolog 2
NaN	9.36225	11.9004	11.7045	6.41154	10.7537	5.30967	NaN	6.58854	3.53968	11.5125	5.13672	5.4262	11.8077	5.54863	2.62539	5.38856	6.52933	3.50285	3.75564	NaN	3.66151	9.05712	9.55938	9.35642	8.82301	NaN	7.41414	11.8246	NaN	O43181	NDUFS4	NADH dehydrogenase [ubiquinone] iron-sulfur protein 4, mitochondrial
NaN	NaN	NaN	NaN	NaN	NaN	NaN	NaN	NaN	NaN	NaN	NaN	NaN	NaN	NaN	NaN	NaN	NaN	NaN	NaN	NaN	NaN	NaN	NaN	NaN	NaN	NaN	NaN	NaN	NaN	O43423;P39687	ANP32C;ANP32A	Acidic leucine-rich nuclear phosphoprotein 32 family member C;Acidic leucine-rich nuclear phosphoprotein 32 family member A
NaN	NaN	NaN	NaN	NaN	NaN	NaN	NaN	NaN	NaN	NaN	NaN	NaN	NaN	NaN	NaN	NaN	NaN	NaN	NaN	NaN	NaN	NaN	NaN	NaN	NaN	NaN	NaN	NaN	NaN	O43451;Q2M2H8	MGAM;MGAM2	Maltase-glucoamylase;Probable maltase-glucoamylase 2
NaN	12.9194	35.5337	NaN	16.1154	NaN	28.0175	65.1737	NaN	6.92676	25.6943	26.6808	NaN	17.4159	NaN	19.7477	48.7387	NaN	18.6504	NaN	NaN	11.0819	NaN	12.0016	NaN	42.8715	51.6383	12.473	43.3951	NaN	O43541	SMAD6	Mothers against decapentaplegic homolog 6
NaN	NaN	NaN	NaN	NaN	NaN	NaN	NaN	NaN	NaN	NaN	NaN	NaN	NaN	NaN	NaN	NaN	NaN	NaN	NaN	NaN	NaN	NaN	NaN	NaN	NaN	NaN	NaN	NaN	NaN	O43768;P56211	ENSA;ARPP19	Alpha-endosulfine;cAMP-regulated phosphoprotein 19
NaN	NaN	NaN	NaN	NaN	NaN	NaN	NaN	NaN	NaN	NaN	NaN	NaN	NaN	NaN	NaN	NaN	NaN	NaN	NaN	NaN	NaN	NaN	NaN	NaN	NaN	NaN	NaN	NaN	NaN	O43790	KRT86	Keratin, type II cuticular Hb6
NaN	50.0581	29.9874	36.5128	25.1956	26.8139	20.8645	8.417	34.5455	30.9401	24.7434	21.0972	27.0017	34.2546	39.0596	35.0438	44.2476	30.6148	NaN	26.3476	47.0703	34.0937	32.2083	26.5325	15.824	33.7479	32.8576	31.2381	37.1917	33.648	O60645	EXOC3	Exocyst complex component 3
NaN	NaN	NaN	NaN	NaN	NaN	NaN	NaN	NaN	NaN	NaN	NaN	NaN	NaN	NaN	NaN	NaN	NaN	NaN	NaN	NaN	NaN	NaN	NaN	NaN	NaN	NaN	NaN	NaN	NaN	O60656;Q9HAW7;Q9HAW9	UGT1A9;UGT1A7;UGT1A8	UDP-glucuronosyltransferase 1A9;UDP-glucuronosyltransferase 1A7;UDP-glucuronosyltransferase 1A8
NaN	NaN	NaN	NaN	NaN	NaN	NaN	NaN	NaN	NaN	NaN	NaN	NaN	NaN	NaN	NaN	NaN	NaN	NaN	NaN	NaN	NaN	NaN	NaN	NaN	NaN	NaN	NaN	NaN	NaN	O60739;P41567	EIF1B;EIF1	Eukaryotic translation initiation factor 1b;Eukaryotic translation initiation factor 1
NaN	NaN	NaN	NaN	NaN	NaN	NaN	NaN	NaN	NaN	NaN	NaN	NaN	NaN	NaN	NaN	NaN	NaN	NaN	NaN	NaN	NaN	NaN	NaN	NaN	NaN	NaN	NaN	NaN	NaN	O60814;P57053;P58876;P62807;Q5QNW6;Q93079;Q99877;Q99879;Q99880	H2BC12;H2BC12L;H2BC5;H2BC10;H2BC18;H2BC9;H2BC15;H2BC14;H2BC13	Histone H2B type 1-K;Histone H2B type F-S;Histone H2B type 1-D;Histone H2B type 1-C/E/F/G/I;Histone H2B type 2-F;Histone H2B type 1-H;Histone H2B type 1-N;Histone H2B type 1-M;Histone H2B type 1-L
NaN	17.8603	NaN	16.7589	19.5828	NaN	21.8686	NaN	28.0922	32.3082	25.2625	22.8569	NaN	21.708	18.4823	28.1262	16.3493	17.9385	NaN	35.9091	25.9759	NaN	16.2793	NaN	28.4717	NaN	20.8065	40.8405	36.5214	26.3283	O75400	PRPF40A	Pre-mRNA-processing factor 40 homolog A
NaN	11.8277	8.68708	12.6871	14.4059	4.04526	3.72721	NaN	20.1616	29.1247	6.80928	8.18025	8.88549	9.08036	11.1612	8.41426	NaN	11.6606	13.6577	13.6823	6.61029	11.5214	12.9317	10.2622	9.61377	10.5046	15.893	17.1129	12.6199	7.68207	O75439	PMPCB	Mitochondrial-processing peptidase subunit beta
NaN	23.258	7.53765	19.3015	25.1217	27.7054	18.001	20.9268	14.8093	16.0343	7.3434	13.5275	18.8207	28.4565	8.32285	NaN	21.3021	18.7858	15.7984	20.1143	11.0968	12.2289	17.6941	21.4221	24.1573	10.9815	21.3112	16.487	11.0727	31.1358	O75886	STAM2	Signal transducing adapter molecule 2
NaN	NaN	NaN	NaN	NaN	NaN	NaN	NaN	NaN	NaN	NaN	NaN	NaN	NaN	NaN	NaN	NaN	NaN	NaN	NaN	NaN	NaN	NaN	NaN	NaN	NaN	NaN	NaN	NaN	NaN	O95994;Q8TD06	AGR2;AGR3	Anterior gradient protein 2 homolog;Anterior gradient protein 3
NaN	5.71289	7.97377	5.6834	12.8207	6.45598	9.1427	NaN	21.3812	9.33261	16.3632	21.87	4.84387	13.725	8.90278	6.35319	6.57507	3.92027	17.6878	4.22846	6.48178	6.2886	7.5751	9.06837	8.35955	6.76712	9.2053	19.854	26.319	NaN	P00813	ADA	Adenosine deaminase
NaN	NaN	NaN	NaN	NaN	NaN	NaN	NaN	NaN	NaN	NaN	NaN	NaN	NaN	NaN	NaN	NaN	NaN	NaN	NaN	NaN	NaN	NaN	NaN	NaN	NaN	NaN	NaN	NaN	NaN	P01593;P01594	IGKV1D-33;IGKV1-33	Immunoglobulin kappa variable 1D-33;Immunoglobulin kappa variable 1-33
NaN	NaN	NaN	NaN	NaN	NaN	NaN	NaN	NaN	NaN	NaN	NaN	NaN	NaN	NaN	NaN	NaN	NaN	NaN	NaN	NaN	NaN	NaN	NaN	NaN	NaN	NaN	NaN	NaN	NaN	P01768;P0DP03	IGHV3-30;IGHV3-30-5	Immunoglobulin heavy variable 3-30;Immunoglobulin heavy variable 3-30-5
NaN	NaN	NaN	NaN	NaN	NaN	NaN	NaN	NaN	NaN	NaN	NaN	NaN	NaN	NaN	NaN	NaN	NaN	NaN	NaN	NaN	NaN	NaN	NaN	NaN	NaN	NaN	NaN	NaN	NaN	P01782;P0DP04	IGHV3-9;IGHV3-43D	Immunoglobulin heavy variable 3-9;Immunoglobulin heavy variable 3-43D
NaN	NaN	NaN	NaN	NaN	NaN	NaN	NaN	NaN	NaN	NaN	NaN	NaN	NaN	NaN	NaN	NaN	NaN	NaN	NaN	NaN	NaN	NaN	NaN	NaN	NaN	NaN	NaN	NaN	NaN	P01911;P04440	HLA-DRB1;HLA-DPB1	HLA class II histocompatibility antigen, DRB1 beta chain;HLA class II histocompatibility antigen, DP beta 1 chain
NaN	NaN	NaN	NaN	NaN	NaN	NaN	NaN	10.0793	NaN	NaN	NaN	NaN	NaN	NaN	NaN	7.63637	NaN	NaN	11.4383	NaN	NaN	NaN	NaN	49.9223	NaN	NaN	7.1035	NaN	NaN	P02775	PPBP	Platelet basic protein
NaN	NaN	NaN	NaN	NaN	NaN	NaN	NaN	NaN	NaN	NaN	NaN	NaN	NaN	NaN	NaN	NaN	NaN	NaN	NaN	NaN	NaN	NaN	NaN	NaN	NaN	NaN	NaN	NaN	NaN	P04908;P0C0S8;P20671;Q7L7L0;Q93077;Q96KK5;Q99878;Q9BTM1	H2AC8;H2AC17;H2AC7;H2AC25;H2AC6;H2AC12;H2AC14;H2AJ	Histone H2A type 1-B/E;Histone H2A type 1;Histone H2A type 1-D;Histone H2A type 3;Histone H2A type 1-C;Histone H2A type 1-H;Histone H2A type 1-J;Histone H2A.J
NaN	NaN	NaN	NaN	NaN	NaN	NaN	NaN	NaN	NaN	NaN	NaN	NaN	NaN	NaN	NaN	NaN	NaN	NaN	NaN	NaN	NaN	NaN	NaN	NaN	NaN	NaN	NaN	NaN	NaN	P06899;P23527;P33778;Q16778	H2BC11;H2BC17;H2BC3;H2BC21	Histone H2B type 1-J;Histone H2B type 1-O;Histone H2B type 1-B;Histone H2B type 2-E
NaN	NaN	8.40877	2.14079	NaN	NaN	2.2402	NaN	NaN	NaN	NaN	NaN	NaN	NaN	4.12406	10.5663	9.31769	NaN	NaN	NaN	1.56461	NaN	NaN	NaN	NaN	NaN	NaN	24.9476	11.6204	NaN	P07203	GPX1	Glutathione peroxidase 1
NaN	NaN	NaN	7.31578	NaN	NaN	NaN	NaN	NaN	8.33755	NaN	43.6984	NaN	NaN	NaN	NaN	NaN	NaN	10.9585	NaN	NaN	NaN	NaN	10.1218	NaN	18.8782	NaN	NaN	19.5475	NaN	P07951	TPM2	Tropomyosin beta chain
NaN	NaN	41.2912	23.9885	48.128	44.9206	19.2143	146.457	43.5778	47.6495	17.3975	42.8148	77.0977	37.0486	47.436	27.0496	28.2673	26.6011	31.3382	32.7047	24.4655	20.7444	2.1331	20.3214	47.3214	61.4111	101.875	9.62758	24.4167	53.7101	P08294	SOD3	Extracellular superoxide dismutase [Cu-Zn]
NaN	NaN	NaN	NaN	NaN	NaN	NaN	NaN	NaN	NaN	NaN	NaN	NaN	NaN	NaN	NaN	NaN	NaN	NaN	NaN	NaN	NaN	NaN	NaN	NaN	NaN	NaN	NaN	NaN	NaN	P09488	GSTM1	Glutathione S-transferase Mu 1
NaN	NaN	NaN	NaN	NaN	NaN	NaN	NaN	NaN	NaN	NaN	NaN	NaN	NaN	NaN	NaN	NaN	NaN	NaN	NaN	NaN	NaN	NaN	NaN	NaN	NaN	NaN	NaN	NaN	NaN	P0C0S5;Q71UI9	H2AZ1;H2AZ2	Histone H2A.Z;Histone H2A.V
NaN	NaN	NaN	NaN	NaN	NaN	NaN	NaN	NaN	NaN	NaN	NaN	NaN	NaN	NaN	NaN	NaN	NaN	NaN	NaN	NaN	NaN	NaN	NaN	NaN	NaN	NaN	NaN	NaN	NaN	P0C7P4;P47985	UQCRFS1P1;UQCRFS1	Putative cytochrome b-c1 complex subunit Rieske-like protein 1;Cytochrome b-c1 complex subunit Rieske, mitochondrial
NaN	16.7685	22.8784	25.1353	NaN	24.2158	13.9185	NaN	22.6118	NaN	13.5918	NaN	16.3612	12.4974	12.5952	19.1341	NaN	6.09982	16.9035	23.5996	12.0625	16.4046	21.7147	17.3008	35.7608	16.4701	NaN	22.3534	23.6763	26.6804	P0CAP1	MYZAP	Myocardial zonula adherens protein
NaN	NaN	NaN	NaN	NaN	NaN	NaN	NaN	NaN	NaN	NaN	NaN	NaN	NaN	NaN	NaN	NaN	NaN	NaN	NaN	NaN	NaN	NaN	NaN	NaN	NaN	NaN	NaN	NaN	NaN	P0CG22;Q9BTZ2	DHRS4L1;DHRS4	Putative dehydrogenase/reductase SDR family member 4-like 1;Dehydrogenase/reductase SDR family member 4
NaN	NaN	NaN	NaN	NaN	NaN	NaN	NaN	NaN	NaN	NaN	NaN	NaN	NaN	NaN	NaN	NaN	NaN	NaN	NaN	NaN	NaN	NaN	NaN	NaN	NaN	NaN	NaN	NaN	NaN	P0DJI8;P0DJI9	SAA1;SAA2	Serum amyloid A-1 protein;Serum amyloid A-2 protein
NaN	NaN	NaN	NaN	NaN	NaN	NaN	NaN	NaN	NaN	NaN	NaN	NaN	NaN	NaN	NaN	NaN	NaN	NaN	NaN	NaN	NaN	NaN	NaN	NaN	NaN	NaN	NaN	NaN	NaN	P0DME0;Q01105	SETSIP;SET	Protein SETSIP;Protein SET
NaN	NaN	NaN	NaN	NaN	NaN	NaN	NaN	NaN	NaN	NaN	NaN	NaN	NaN	NaN	NaN	NaN	NaN	NaN	NaN	NaN	NaN	NaN	NaN	NaN	NaN	NaN	NaN	NaN	NaN	P0DMV8;P0DMV9	HSPA1A;HSPA1B	Heat shock 70 kDa protein 1A;Heat shock 70 kDa protein 1B
NaN	34.906	78.8512	NaN	NaN	NaN	23.6032	NaN	NaN	NaN	39.4429	NaN	NaN	NaN	NaN	NaN	25.5885	NaN	NaN	57.5756	NaN	NaN	NaN	NaN	35.924	NaN	NaN	NaN	NaN	NaN	P0DOX3		Immunoglobulin delta heavy chain
NaN	22.4966	30.5215	84.6355	45.4992	36.0186	28.0462	116.489	43.2542	13.4018	44.3122	108.344	24.3976	25.42	24.9886	18.3642	39.9458	NaN	55.5062	52.4358	73.8513	60.6341	26.3937	NaN	81.6361	NaN	NaN	47.0688	24.3343	NaN	P0DOX4		Immunoglobulin epsilon heavy chain
NaN	NaN	NaN	NaN	NaN	NaN	NaN	NaN	NaN	NaN	NaN	NaN	NaN	NaN	NaN	NaN	NaN	NaN	NaN	NaN	NaN	NaN	NaN	NaN	NaN	NaN	NaN	NaN	NaN	NaN	P0DOY2;P0DOY3	IGLC2;IGLC3	Immunoglobulin lambda constant 2;Immunoglobulin lambda constant 3
NaN	NaN	NaN	NaN	NaN	NaN	NaN	NaN	NaN	NaN	NaN	NaN	NaN	NaN	NaN	NaN	NaN	NaN	NaN	NaN	NaN	NaN	NaN	NaN	NaN	NaN	NaN	NaN	NaN	NaN	P0DP23;P0DP24;P0DP25	CALM1;CALM2;CALM3	Calmodulin-1;Calmodulin-2;Calmodulin-3
NaN	NaN	NaN	NaN	NaN	NaN	NaN	NaN	NaN	NaN	NaN	NaN	NaN	NaN	NaN	NaN	NaN	NaN	NaN	NaN	NaN	NaN	NaN	NaN	NaN	NaN	NaN	NaN	NaN	NaN	P0DTE7;P0DTE8;P0DUB6	AMY1B;AMY1C;AMY1A	Alpha-amylase 1B;Alpha-amylase 1C;Alpha-amylase 1A
NaN	NaN	NaN	4.49262	7.96258	4.09843	8.32076	19.86	4.88858	6.92177	14.6607	16.1767	NaN	5.91956	6.01766	2.51735	NaN	5.88802	14.9072	NaN	NaN	NaN	3.50245	4.68419	7.7867	NaN	NaN	14.6407	24.5217	3.69806	P10321	HLA-C	HLA class I histocompatibility antigen, C alpha chain
NaN	24.2311	NaN	NaN	NaN	NaN	NaN	30.908	NaN	16.4875	NaN	50.1014	NaN	NaN	NaN	NaN	NaN	NaN	NaN	NaN	NaN	NaN	NaN	NaN	NaN	35.0307	NaN	NaN	62.1445	NaN	P10916	MYL2	Myosin regulatory light chain 2, ventricular/cardiac muscle isoform
NaN	NaN	NaN	NaN	NaN	NaN	NaN	NaN	NaN	NaN	84.5359	NaN	5.63773	6.25835	NaN	NaN	NaN	NaN	NaN	NaN	NaN	NaN	NaN	NaN	NaN	NaN	NaN	NaN	NaN	NaN	P11055	MYH3	Myosin-3
NaN	NaN	NaN	NaN	NaN	NaN	NaN	NaN	NaN	NaN	NaN	NaN	NaN	NaN	NaN	NaN	NaN	NaN	NaN	NaN	NaN	NaN	NaN	NaN	NaN	NaN	NaN	NaN	NaN	NaN	P11169;Q8TDB8	SLC2A3;SLC2A14	Solute carrier family 2, facilitated glucose transporter member 3;Solute carrier family 2, facilitated glucose transporter member 14
NaN	NaN	NaN	NaN	NaN	NaN	NaN	NaN	NaN	NaN	NaN	NaN	NaN	NaN	NaN	NaN	NaN	NaN	NaN	NaN	NaN	NaN	NaN	NaN	NaN	NaN	NaN	NaN	NaN	NaN	P11274;Q12979	BCR;ABR	Breakpoint cluster region protein;Active breakpoint cluster region-related protein
NaN	NaN	NaN	NaN	NaN	NaN	NaN	NaN	NaN	NaN	NaN	NaN	NaN	NaN	NaN	NaN	NaN	NaN	NaN	NaN	NaN	NaN	NaN	NaN	NaN	NaN	NaN	NaN	NaN	NaN	P11388;Q02880	TOP2A;TOP2B	DNA topoisomerase 2-alpha;DNA topoisomerase 2-beta
NaN	NaN	NaN	NaN	NaN	NaN	NaN	NaN	NaN	NaN	17.074	NaN	NaN	NaN	NaN	NaN	NaN	NaN	NaN	NaN	NaN	NaN	NaN	NaN	NaN	NaN	NaN	NaN	NaN	NaN	P12882	MYH1	Myosin-1
NaN	15.5483	NaN	NaN	NaN	NaN	NaN	NaN	NaN	6.49863	NaN	14.2092	NaN	NaN	NaN	NaN	NaN	NaN	NaN	NaN	NaN	NaN	NaN	NaN	NaN	14.9138	NaN	NaN	50.4078	NaN	P12883	MYH7	Myosin-7
NaN	NaN	NaN	NaN	NaN	NaN	NaN	NaN	NaN	NaN	NaN	NaN	NaN	NaN	NaN	NaN	NaN	NaN	NaN	NaN	NaN	NaN	NaN	NaN	NaN	NaN	NaN	NaN	NaN	NaN	P13164;Q01628;Q01629	IFITM1;IFITM3;IFITM2	Interferon-induced transmembrane protein 1;Interferon-induced transmembrane protein 3;Interferon-induced transmembrane protein 2
NaN	NaN	NaN	NaN	NaN	NaN	NaN	NaN	NaN	NaN	NaN	NaN	NaN	NaN	NaN	NaN	NaN	NaN	NaN	NaN	NaN	NaN	NaN	NaN	NaN	NaN	NaN	NaN	NaN	NaN	P13928;Q5VT79	ANXA8;ANXA8L1	Annexin A8;Annexin A8-like protein 1
NaN	NaN	NaN	NaN	NaN	NaN	NaN	NaN	NaN	NaN	NaN	NaN	NaN	NaN	NaN	NaN	NaN	NaN	NaN	NaN	NaN	NaN	NaN	NaN	NaN	NaN	NaN	NaN	NaN	NaN	P14678;P63162	SNRPB;SNRPN	Small nuclear ribonucleoprotein-associated proteins B and B';Small nuclear ribonucleoprotein-associated protein N
NaN	8.79907	NaN	NaN	NaN	NaN	NaN	NaN	28.8261	40.749	NaN	57.905	NaN	NaN	NaN	NaN	NaN	5.00827	NaN	NaN	NaN	NaN	NaN	NaN	NaN	81.0895	NaN	NaN	NaN	NaN	P15259	PGAM2	Phosphoglycerate mutase 2
NaN	NaN	NaN	43.0511	27.2845	69.2288	NaN	40.9427	23.1327	NaN	NaN	37.4601	NaN	28.3492	50.7013	93.8544	25.911	65.4016	158.996	48.9163	NaN	246.092	35.2437	27.4701	50.3633	26.3161	50.9849	NaN	NaN	792.771	P15516	HTN3	Histatin-3
NaN	NaN	5.15585	3.21578	10.6779	8.85238	12.4034	NaN	43.7862	6.44886	19.8726	22.696	13.2684	6.33802	16.7469	4.20658	NaN	NaN	NaN	6.84788	7.04944	3.9102	8.69305	4.46237	NaN	17.8124	NaN	33.3025	29.7875	NaN	P15848	ARSB	Arylsulfatase B
NaN	NaN	NaN	NaN	NaN	NaN	NaN	NaN	NaN	NaN	NaN	NaN	NaN	NaN	NaN	NaN	NaN	NaN	NaN	NaN	NaN	NaN	NaN	NaN	NaN	NaN	NaN	NaN	NaN	NaN	P16989;P67809	YBX3;YBX1	Y-box-binding protein 3;Y-box-binding protein 1
NaN	1.38876	NaN	1.18188	1.05949	NaN	1	1.90711	NaN	NaN	NaN	0.642845	0.656838	NaN	0.69224	NaN	NaN	NaN	1.04	1.01742	NaN	0.905609	NaN	0.836072	NaN	NaN	NaN	0.664432	NaN	NaN	P20290	BTF3	Transcription factor BTF3
NaN	3.21781	8.82041	4.48884	9.16138	3.72958	4.58047	NaN	7.45171	11.7997	6.51902	2.50714	5.80975	5.70126	NaN	10.0965	9.06648	3.73383	2.33966	8.53569	6.28456	5.41325	5.207	4.49313	5.52556	NaN	NaN	8.34343	5.53068	NaN	P20339	RAB5A	Ras-related protein Rab-5A
NaN	NaN	NaN	NaN	NaN	NaN	NaN	NaN	NaN	NaN	NaN	NaN	NaN	NaN	NaN	NaN	NaN	NaN	NaN	NaN	NaN	NaN	NaN	NaN	NaN	NaN	NaN	NaN	NaN	NaN	P22392	NME2	Nucleoside diphosphate kinase B
NaN	NaN	NaN	NaN	NaN	NaN	NaN	NaN	NaN	NaN	NaN	NaN	NaN	NaN	NaN	NaN	NaN	NaN	NaN	NaN	NaN	NaN	NaN	NaN	NaN	NaN	NaN	NaN	NaN	NaN	P22531	SPRR2E	Small proline-rich protein 2E
NaN	NaN	NaN	NaN	NaN	NaN	NaN	NaN	NaN	NaN	NaN	NaN	NaN	NaN	NaN	NaN	NaN	NaN	NaN	NaN	NaN	NaN	NaN	NaN	NaN	NaN	NaN	NaN	NaN	NaN	P22532;P35325	SPRR2D;SPRR2B	Small proline-rich protein 2D;Small proline-rich protein 2B
NaN	NaN	20.4171	7.27846	17.4986	17.3468	13.6292	NaN	25.5868	18.2898	11.5171	48.4317	12.2914	12.9625	NaN	8.57543	17.0191	6.13372	14.8733	12.2375	11.9142	10.5136	8.17228	NaN	16.8752	14.7844	18.8701	25.6995	35.937	17.219	P25090	FPR2	N-formyl peptide receptor 2
NaN	12.7318	17.8978	14.2217	22.6861	19.0842	12.3288	NaN	33.7622	16.9893	18.9011	28.1919	16.1549	9.39529	23.9834	13.9296	11.714	21.1219	30.5665	16.8693	NaN	8.13448	9.20656	8.82366	10.5894	14.2146	12.9123	20.8702	30.8508	NaN	P34059	GALNS	N-acetylgalactosamine-6-sulfatase
NaN	0.617286	NaN	1	3.62893	NaN	NaN	NaN	NaN	NaN	NaN	NaN	NaN	NaN	1.46687	0.638525	NaN	NaN	NaN	0.774251	NaN	NaN	NaN	NaN	NaN	NaN	1.70476	NaN	NaN	NaN	P35580	MYH10	Myosin-10
NaN	NaN	28.8303	NaN	NaN	29.6926	31.1196	NaN	27.9009	22.1042	39.1516	34.0205	28.8305	NaN	26.1097	20.8955	16.5617	18.9945	NaN	32.2571	NaN	NaN	30.7555	22.1406	NaN	23.0834	NaN	34.5151	30.0875	NaN	P35659	DEK	Protein DEK
NaN	NaN	NaN	NaN	NaN	NaN	NaN	NaN	NaN	NaN	NaN	NaN	NaN	NaN	NaN	NaN	NaN	NaN	NaN	NaN	NaN	NaN	NaN	NaN	NaN	NaN	NaN	NaN	NaN	NaN	P38159;Q96E39	RBMX;RBMXL1	RNA-binding motif protein, X chromosome;RNA binding motif protein, X-linked-like-1
NaN	15.5526	11.6907	18.3109	24.3888	15.7302	10.4076	6.72495	18.4963	21.5174	14.5393	13.2929	23.7964	18.5532	24.8221	30.7784	9.24399	33.0662	18.4528	23.7605	20.2612	20.093	33.8621	33.9242	12.354	41.5277	29.8777	6.20564	10.0428	19.2285	P40429	RPL13A	60S ribosomal protein L13a
NaN	NaN	NaN	NaN	NaN	NaN	NaN	NaN	NaN	NaN	NaN	NaN	NaN	NaN	NaN	NaN	NaN	NaN	NaN	NaN	NaN	NaN	NaN	NaN	NaN	NaN	NaN	NaN	NaN	NaN	P41091;Q2VIR3	EIF2S3;EIF2S3B	Eukaryotic translation initiation factor 2 subunit 3;Eukaryotic translation initiation factor 2 subunit 3B
NaN	NaN	149.774	NaN	NaN	NaN	NaN	NaN	79.1863	NaN	NaN	NaN	65.4527	NaN	NaN	NaN	59.1925	NaN	NaN	NaN	57.4694	NaN	NaN	NaN	NaN	NaN	NaN	NaN	NaN	NaN	P41439	FOLR3	Folate receptor gamma
NaN	17.0143	11.1528	19.0603	9.64338	10.2157	22.9194	NaN	17.271	18.9975	13.4529	16.7161	13.658	15.9511	19.0406	13.693	12.0193	30.683	18.6922	18.0925	7.79847	14.4602	12.1308	21.3535	13.7	9.36297	17.6547	21.9314	7.54988	21.4893	P42167	TMPO	Lamina-associated polypeptide 2, isoforms beta/gamma
NaN	NaN	NaN	NaN	NaN	NaN	NaN	NaN	NaN	NaN	NaN	NaN	NaN	NaN	NaN	NaN	NaN	NaN	NaN	NaN	NaN	NaN	NaN	NaN	NaN	NaN	NaN	NaN	NaN	NaN	P43353;P48448	ALDH3B1;ALDH3B2	Aldehyde dehydrogenase family 3 member B1;Aldehyde dehydrogenase family 3 member B2
NaN	20.1919	84.4692	46.8057	NaN	26.0218	32.0033	90.4853	72.5318	75.679	26.3536	93.8288	36.9214	41.5571	66.6606	75.4308	113.009	39.8517	83.6658	39.2719	NaN	NaN	NaN	55.1529	NaN	50.887	78.9067	50.8498	70.2994	88.5301	P46939	UTRN	Utrophin
NaN	NaN	NaN	NaN	NaN	NaN	NaN	NaN	NaN	NaN	NaN	NaN	NaN	NaN	NaN	NaN	NaN	NaN	NaN	NaN	NaN	NaN	NaN	NaN	NaN	NaN	NaN	NaN	NaN	NaN	P49137;Q16644	MAPKAPK2;MAPKAPK3	MAP kinase-activated protein kinase 2;MAP kinase-activated protein kinase 3
NaN	NaN	NaN	NaN	4.98213	NaN	3.38863	NaN	9.42305	NaN	5.25896	9.90736	NaN	1.67893	5.25011	NaN	NaN	NaN	NaN	NaN	NaN	2.25843	NaN	NaN	NaN	NaN	NaN	5.57632	9.44699	NaN	P49795	RGS19	Regulator of G-protein signaling 19
NaN	16.3263	20.8263	32.1502	6.82835	18.0212	20.9759	NaN	22.552	17.8678	21.4543	22.7069	21.0825	16.6101	20.7203	9.73449	15.0609	6.99664	NaN	5.69492	6.36494	13.9873	23.7136	22.1202	20.7485	9.92743	18.1962	14.9977	9.00016	NaN	P49915	GMPS	GMP synthase [glutamine-hydrolyzing]
NaN	NaN	NaN	NaN	NaN	NaN	NaN	NaN	NaN	NaN	NaN	NaN	NaN	NaN	NaN	NaN	NaN	NaN	NaN	NaN	NaN	NaN	NaN	NaN	NaN	NaN	NaN	NaN	NaN	NaN	P50502	ST13	Hsc70-interacting protein
NaN	19.5312	16.5928	25.8911	6.93222	18.1604	30.3361	63.7634	32.3648	13.3726	20.8327	14.8908	16.2084	29.2404	26.9562	25.8371	17.7431	14.1836	54.403	11.1919	12.3475	22.1679	15.9957	9.69835	20.9078	25.2399	19.0628	12.0279	12.7285	13.4246	P54802	NAGLU	Alpha-N-acetylglucosaminidase
NaN	NaN	NaN	NaN	NaN	NaN	NaN	NaN	NaN	NaN	NaN	NaN	NaN	NaN	NaN	NaN	NaN	NaN	NaN	NaN	NaN	NaN	NaN	NaN	NaN	NaN	NaN	NaN	NaN	NaN	P55854;P61956;Q6EEV6	SUMO3;SUMO2;SUMO4	Small ubiquitin-related modifier 3;Small ubiquitin-related modifier 2;Small ubiquitin-related modifier 4
NaN	NaN	NaN	NaN	NaN	NaN	NaN	NaN	NaN	NaN	NaN	NaN	NaN	NaN	NaN	NaN	NaN	NaN	NaN	NaN	NaN	NaN	NaN	NaN	NaN	NaN	NaN	NaN	NaN	NaN	P59665;P59666	DEFA1B;DEFA3	Neutrophil defensin 1;Neutrophil defensin 3
NaN	NaN	NaN	NaN	NaN	NaN	NaN	NaN	NaN	NaN	NaN	NaN	NaN	NaN	NaN	NaN	NaN	NaN	NaN	NaN	NaN	NaN	NaN	NaN	NaN	NaN	NaN	NaN	NaN	NaN	P61204;P84077	ARF3;ARF1	ADP-ribosylation factor 3;ADP-ribosylation factor 1
NaN	NaN	NaN	NaN	NaN	NaN	NaN	NaN	NaN	NaN	NaN	NaN	NaN	NaN	NaN	NaN	NaN	NaN	NaN	NaN	NaN	NaN	NaN	NaN	NaN	NaN	NaN	NaN	NaN	NaN	P61224	RAP1B	Ras-related protein Rap-1b
NaN	NaN	NaN	NaN	NaN	NaN	NaN	NaN	NaN	NaN	NaN	NaN	NaN	NaN	NaN	NaN	NaN	NaN	NaN	NaN	NaN	NaN	NaN	NaN	NaN	NaN	NaN	NaN	NaN	NaN	P61254;Q9UNX3	RPL26;RPL26L1	60S ribosomal protein L26;60S ribosomal protein L26-like 1
NaN	NaN	NaN	NaN	NaN	NaN	NaN	NaN	NaN	NaN	NaN	NaN	NaN	NaN	NaN	NaN	NaN	NaN	NaN	NaN	NaN	NaN	NaN	NaN	NaN	NaN	NaN	NaN	NaN	NaN	P62491;Q15907	RAB11A;RAB11B	Ras-related protein Rab-11A;Ras-related protein Rab-11B
NaN	NaN	NaN	NaN	NaN	NaN	NaN	NaN	NaN	NaN	NaN	NaN	NaN	NaN	NaN	NaN	NaN	NaN	NaN	NaN	NaN	NaN	NaN	NaN	NaN	NaN	NaN	NaN	NaN	NaN	P62714;P67775	PPP2CB;PPP2CA	Serine/threonine-protein phosphatase 2A catalytic subunit beta isoform;Serine/threonine-protein phosphatase 2A catalytic subunit alpha isoform
NaN	NaN	NaN	NaN	NaN	NaN	NaN	NaN	NaN	NaN	NaN	NaN	NaN	NaN	NaN	NaN	NaN	NaN	NaN	NaN	NaN	NaN	NaN	NaN	NaN	NaN	NaN	NaN	NaN	NaN	P62736;P63267	ACTA2;ACTG2	Actin, aortic smooth muscle;Actin, gamma-enteric smooth muscle
NaN	NaN	NaN	NaN	NaN	NaN	NaN	NaN	NaN	NaN	NaN	NaN	NaN	NaN	NaN	NaN	NaN	NaN	NaN	NaN	NaN	NaN	NaN	NaN	NaN	NaN	NaN	NaN	NaN	NaN	P63027;Q15836	VAMP2;VAMP3	Vesicle-associated membrane protein 2;Vesicle-associated membrane protein 3
NaN	NaN	NaN	NaN	NaN	NaN	NaN	NaN	NaN	NaN	NaN	NaN	NaN	NaN	NaN	NaN	NaN	NaN	NaN	NaN	NaN	NaN	NaN	NaN	NaN	NaN	NaN	NaN	NaN	NaN	P68104;Q5VTE0	EEF1A1;EEF1A1P5	Elongation factor 1-alpha 1;Putative elongation factor 1-alpha-like 3
NaN	NaN	NaN	NaN	NaN	NaN	NaN	NaN	NaN	NaN	NaN	NaN	NaN	NaN	NaN	NaN	NaN	NaN	NaN	NaN	NaN	NaN	NaN	NaN	NaN	NaN	NaN	NaN	NaN	NaN	P68363	TUBA1B	Tubulin alpha-1B chain
NaN	NaN	NaN	NaN	NaN	NaN	NaN	NaN	NaN	NaN	NaN	NaN	NaN	NaN	NaN	NaN	NaN	NaN	NaN	NaN	NaN	NaN	NaN	NaN	NaN	NaN	NaN	NaN	NaN	NaN	P68431;P84243;Q16695;Q71DI3	H3C12;H3-3B;H3-4;H3C13	Histone H3.1;Histone H3.3;Histone H3.1t;Histone H3.2
NaN	NaN	NaN	NaN	NaN	NaN	NaN	NaN	NaN	NaN	NaN	NaN	NaN	NaN	NaN	NaN	NaN	NaN	NaN	NaN	NaN	NaN	NaN	NaN	NaN	NaN	NaN	NaN	NaN	NaN	P69849;Q15155;Q5JPE7	NOMO3;NOMO1;NOMO2	Nodal modulator 3;Nodal modulator 1;Nodal modulator 2
NaN	NaN	NaN	NaN	NaN	NaN	NaN	NaN	NaN	NaN	NaN	NaN	NaN	NaN	NaN	NaN	6.98615	NaN	NaN	18.7352	NaN	NaN	NaN	NaN	336.869	NaN	NaN	NaN	27.3113	NaN	P69891	HBG1	Hemoglobin subunit gamma-1
NaN	NaN	NaN	NaN	NaN	NaN	NaN	NaN	NaN	NaN	NaN	NaN	NaN	NaN	NaN	NaN	NaN	NaN	NaN	NaN	NaN	NaN	NaN	NaN	NaN	NaN	NaN	NaN	NaN	NaN	Q01081;Q8WU68	U2AF1;U2AF1L4	Splicing factor U2AF 35 kDa subunit;Splicing factor U2AF 26 kDa subunit
NaN	NaN	NaN	NaN	NaN	NaN	NaN	NaN	NaN	NaN	NaN	NaN	NaN	NaN	NaN	NaN	NaN	NaN	NaN	NaN	NaN	NaN	NaN	NaN	NaN	NaN	NaN	NaN	NaN	NaN	Q01130;Q9BRL6	SRSF2;SRSF8	Serine/arginine-rich splicing factor 2;Serine/arginine-rich splicing factor 8
NaN	NaN	NaN	NaN	NaN	NaN	NaN	NaN	NaN	NaN	NaN	39.3493	16.6599	NaN	NaN	NaN	NaN	NaN	NaN	NaN	NaN	NaN	NaN	NaN	NaN	26.2407	NaN	NaN	NaN	NaN	Q03013	GSTM4	Glutathione S-transferase Mu 4
NaN	NaN	NaN	NaN	NaN	NaN	NaN	NaN	NaN	NaN	NaN	NaN	NaN	NaN	NaN	NaN	NaN	NaN	NaN	NaN	NaN	NaN	NaN	NaN	NaN	NaN	NaN	NaN	NaN	NaN	Q03591	CFHR1	Complement factor H-related protein 1
NaN	1.63763	0.990071	4.11347	1.13367	NaN	2.54967	1.2784	1.68478	2.44825	NaN	1.73073	3.01609	2.16543	2.28607	2.57023	NaN	NaN	2.49517	NaN	1.48706	1.11689	1.77196	1.88503	NaN	1.18212	NaN	3.40629	1.48418	3.00046	Q13492	PICALM	Phosphatidylinositol-binding clathrin assembly protein
NaN	19.7627	12.474	11.5296	6.02425	19.4864	20.8427	99.8006	14.667	14.5898	3.23135	18.257	13.4377	10.7253	7.47922	11.0517	1.53751	9.52264	21.9765	14.9334	9.79196	12.0176	2.24566	6.26815	28.3536	9.80789	18.5271	NaN	NaN	25.4415	Q14118	DAG1	Dystroglycan 1
NaN	NaN	NaN	NaN	NaN	NaN	NaN	NaN	NaN	NaN	NaN	NaN	NaN	NaN	NaN	NaN	NaN	NaN	NaN	NaN	NaN	NaN	NaN	NaN	NaN	NaN	NaN	NaN	NaN	NaN	Q14141;Q9NVA2	SEPTIN6;SEPTIN11	Septin-6;Septin-11
NaN	NaN	NaN	NaN	NaN	NaN	NaN	NaN	NaN	NaN	NaN	NaN	NaN	NaN	NaN	NaN	NaN	NaN	NaN	NaN	NaN	NaN	NaN	NaN	NaN	NaN	NaN	NaN	NaN	NaN	Q14376;SEQF1066_01019;SEQF1576_01435;SEQF1607_01843;SEQF1703_00650;SEQF1706_00328;SEQF1854_01508;SEQF1913_00408;SEQF1952_00665;SEQF2008_01681;SEQF2009_01857;SEQF2010_01940;SEQF2011_00300;SEQF2012_00695;SEQF2013_02170;SEQF2014_02242;SEQF2017_00259;SEQF2018_02051;SEQF2040_01730;SEQF2041_01751;SEQF2042_01745;SEQF2043_00367;SEQF2044_01713;SEQF2045_01719;SEQF2046_00252;SEQF2248_01804;SEQF2249_02309;SE…	GALE;;;;;;;;;;;;;;;;;;;;;;;;;;;;;;;;;;;;;;;;;;;;;;;;;;;;;;;;;;;;;;;;;;;;;	UDP-glucose 4-epimerase;UDP-glucose 4-epimerase [HMT-622 Streptococcus gordonii Challis CH1];UDP-glucose 4-epimerase [HMT-775 Capnocytophaga sputigena ATCC 33612];UDP-glucose 4-epimerase [HMT-457 Oribacterium sinus F0268];UDP-glucose 4-epimerase [HMT-644 Streptococcus intermedius F0413];UDP-glucose 4-epimerase [HMT-644 Streptococcus intermedius F0395];UDP-glucose 4-epimerase [HMT-108 Oribacterium…
NaN	3.8305	1.72359	3.39135	2.34331	14.4694	3.7738	2.41719	4.058	4.87298	3.24439	3.34056	7.62524	3.89908	6.95581	1.65435	3.53513	5.10386	6.51341	1.07511	1.15376	5.3904	2.88899	2.46802	NaN	2.33989	NaN	3.92889	5.94384	1.8327	Q14CN4	KRT72	Keratin, type II cytoskeletal 72
NaN	NaN	NaN	NaN	NaN	NaN	NaN	NaN	NaN	NaN	NaN	NaN	NaN	NaN	NaN	NaN	NaN	NaN	NaN	NaN	NaN	NaN	NaN	NaN	NaN	NaN	NaN	NaN	NaN	NaN	Q15436;Q15437	SEC23A;SEC23B	Protein transport protein Sec23A;Protein transport protein Sec23B
NaN	13.1654	5.63883	5.09242	2.89499	6.33203	5.56513	16.0585	4.1906	3.01609	4.25112	11.5207	2.93499	5.26572	5.30217	2.67489	8.12639	5.08476	16.696	9.2784	3.69216	17.1067	1.38232	NaN	NaN	3.40284	NaN	3.9121	3.87276	8.94161	Q16270	IGFBP7	Insulin-like growth factor-binding protein 7
NaN	NaN	NaN	NaN	NaN	NaN	NaN	NaN	2.36182	1.43189	NaN	NaN	NaN	NaN	NaN	NaN	NaN	NaN	NaN	NaN	NaN	NaN	NaN	NaN	NaN	2.2833	NaN	NaN	NaN	14.4692	Q16378	PRR4	Proline-rich protein 4
NaN	NaN	NaN	NaN	NaN	NaN	NaN	NaN	NaN	NaN	NaN	NaN	NaN	NaN	NaN	NaN	NaN	NaN	NaN	NaN	NaN	NaN	NaN	NaN	NaN	NaN	NaN	3.08814	NaN	NaN	Q16719	KYNU	Kynureninase
NaN	NaN	NaN	NaN	NaN	NaN	NaN	NaN	NaN	NaN	NaN	NaN	NaN	NaN	NaN	NaN	NaN	NaN	NaN	NaN	NaN	NaN	NaN	NaN	NaN	NaN	NaN	NaN	NaN	NaN	Q1HG43;Q1HG44	DUOXA1;DUOXA2	Dual oxidase maturation factor 1;Dual oxidase maturation factor 2
NaN	40.4674	12.3683	27.8498	16.6458	43.4296	17.3534	23.9859	16.9385	27.5959	3.52131	21.9718	16.0721	42.7194	6.54633	14.1729	11.1656	20.9735	50.7985	25.4181	26.9663	15.3194	15.149	5.17801	27.2498	12.3421	8.98533	6.95082	NaN	26.3976	Q2I0M4	LRRC26	Leucine-rich repeat-containing protein 26
NaN	5.68878	2.2752	4.48243	2.65331	4.70083	3.8489	NaN	NaN	5.26694	5.12307	NaN	3.12033	1.5271	3.86849	5.90893	9.45265	2.62505	3.87344	2.64942	1.63174	1.342	4.59415	2.06558	7.80181	2.9891	NaN	2.89356	9.45024	4.12742	Q4VNC1	ATP13A4	Probable cation-transporting ATPase 13A4
NaN	14.5963	21.0699	11.3674	17.403	17.6138	14.0778	4.40723	14.2685	16.2262	19.0084	14.9479	15.7537	13.0879	18.8885	15.8447	19.4583	NaN	21.1859	20.06	11.4073	10.4419	18.4132	9.45425	10.8291	10.7771	13.8403	21.0127	11.4255	NaN	Q53H12	AGK	Acylglycerol kinase, mitochondrial
NaN	NaN	NaN	NaN	NaN	NaN	NaN	NaN	NaN	NaN	NaN	NaN	NaN	NaN	NaN	NaN	NaN	NaN	NaN	NaN	NaN	NaN	NaN	NaN	NaN	NaN	NaN	NaN	NaN	NaN	Q5JU69;Q8N2E6	TOR2A	Torsin-2A;Prosalusin
NaN	NaN	NaN	NaN	NaN	NaN	NaN	NaN	NaN	NaN	NaN	NaN	NaN	NaN	NaN	NaN	NaN	NaN	NaN	NaN	NaN	NaN	NaN	NaN	NaN	NaN	NaN	NaN	NaN	NaN	Q5T2N8;Q9NVI7	ATAD3C;ATAD3A	ATPase family AAA domain-containing protein 3C;ATPase family AAA domain-containing protein 3A
NaN	NaN	1.15079	NaN	NaN	NaN	1	NaN	2.55095	NaN	NaN	0.989004	NaN	NaN	NaN	NaN	NaN	NaN	NaN	NaN	NaN	NaN	NaN	0.908692	NaN	NaN	NaN	1.28953	NaN	NaN	Q5VWC8	HACD4	Very-long-chain (3R)-3-hydroxyacyl-CoA dehydratase 4
NaN	NaN	NaN	NaN	NaN	NaN	NaN	NaN	NaN	NaN	NaN	NaN	NaN	NaN	NaN	NaN	NaN	NaN	NaN	NaN	NaN	NaN	NaN	NaN	NaN	NaN	NaN	NaN	NaN	NaN	Q641Q2;Q9Y4E1	WASHC2A;WASHC2C	WASH complex subunit 2A;WASH complex subunit 2C
NaN	6.15647	NaN	NaN	10.1734	13.5239	5.37029	NaN	33.3549	1.86532	9.39369	26.0297	4.45108	7.76555	4.68773	NaN	NaN	NaN	NaN	NaN	NaN	4.45536	NaN	NaN	NaN	NaN	NaN	NaN	15.4435	NaN	Q6PI73	LILRA6	Leukocyte immunoglobulin-like receptor subfamily A member 6
NaN	NaN	NaN	NaN	NaN	NaN	NaN	NaN	NaN	NaN	NaN	NaN	NaN	NaN	NaN	NaN	NaN	NaN	NaN	NaN	NaN	NaN	NaN	NaN	NaN	NaN	NaN	NaN	NaN	NaN	Q6S8J3	POTEE	POTE ankyrin domain family member E
NaN	NaN	NaN	NaN	NaN	NaN	NaN	NaN	NaN	NaN	NaN	NaN	NaN	NaN	NaN	NaN	NaN	NaN	NaN	NaN	NaN	NaN	NaN	NaN	NaN	NaN	NaN	NaN	NaN	NaN	Q6ZT62;Q9Y3L3	BARGIN;SH3BP1	Bargin;SH3 domain-binding protein 1
NaN	NaN	NaN	NaN	NaN	NaN	NaN	NaN	NaN	NaN	NaN	NaN	NaN	NaN	NaN	NaN	NaN	NaN	NaN	NaN	NaN	NaN	NaN	NaN	NaN	NaN	NaN	NaN	NaN	NaN	Q7L9L4;Q9H8S9	MOB1B;MOB1A	MOB kinase activator 1B;MOB kinase activator 1A
NaN	2.58489	4.17352	19.1563	8.40549	NaN	5.81655	NaN	7.68175	NaN	2.16976	5.83666	NaN	NaN	21.9086	7.60533	NaN	9.60703	NaN	4.41565	7.02586	NaN	NaN	4.4199	NaN	5.51738	NaN	18.7464	NaN	2.11108	Q86SG5	S100A7A	Protein S100-A7A
NaN	19.2789	12.537	24.2401	13.598	14.829	16.5187	NaN	25.5869	25.2514	23.0115	11.8121	23.1076	18.8112	12.8152	18.8517	27.0832	6.72364	19.9053	28.7354	19.1426	27.9916	23.7223	17.0778	17.6755	19.7522	23.9722	22.5895	14.2747	32.3732	Q86Y82	STX12	Syntaxin-12
NaN	10.2955	6.01273	11.7292	3.61219	5.4855	4.7118	NaN	10.5863	10.1481	3.11178	NaN	9.12751	4.28422	NaN	4.26964	4.5153	4.9008	5.49904	9.73962	10.6637	4.70103	9.3007	8.98327	11.8309	6.24617	10.6024	9.04437	13.2783	11.579	Q8N999	C12orf29	Uncharacterized protein C12orf29
NaN	NaN	16.9453	7.86993	17.7289	20.7527	17.1829	NaN	24.1355	7.6938	18.1545	36.9359	25.8444	13.1073	23.5609	8.72731	9.7174	11.6551	13.2068	NaN	8.64224	15.8348	13.9525	8.8824	NaN	NaN	NaN	14.5608	20.3063	NaN	Q8NF50	DOCK8	Dedicator of cytokinesis protein 8
NaN	6.28191	3.48453	5.69351	5.13616	4.03733	5.23908	1.37283	7.34969	3.96659	3.50022	3.10418	3.56424	4.28227	1.07261	3.18411	5.52966	NaN	9.98946	7.41821	3.55675	1.57309	6.01183	3.09056	4.22023	NaN	NaN	9.65108	2.87033	3.90621	Q8TEX9	IPO4	Importin-4
NaN	NaN	NaN	NaN	NaN	NaN	NaN	NaN	NaN	NaN	NaN	NaN	NaN	NaN	NaN	NaN	NaN	NaN	NaN	NaN	NaN	NaN	NaN	NaN	NaN	NaN	NaN	NaN	NaN	NaN	Q8TF09;Q9NP97	DYNLRB2;DYNLRB1	Dynein light chain roadblock-type 2;Dynein light chain roadblock-type 1
NaN	31.5081	125.403	154.8	51.1276	40.7822	47.2977	143.432	65.5054	NaN	17.7835	NaN	NaN	NaN	38.118	40.549	NaN	70.7346	63.7547	40.6081	NaN	38.1777	21.155	92.2544	82.2765	NaN	243.957	NaN	NaN	117.955	Q8WWA0	ITLN1	Intelectin-1
NaN	21.8877	10.9045	8.86999	17.6984	12.3147	14.4659	9.4724	25.9351	17.682	17.6048	28.4396	14.0078	14.5423	23.1125	8.55745	17.0852	26.8151	23.1279	29.1994	9.35263	9.99515	16.5866	10.4276	5.15968	10.1877	8.98169	13.9142	16.1426	9.00259	Q8WWW0	RASSF5	Ras association domain-containing protein 5
NaN	32.8007	20.828	29.1863	11.6998	33.4552	22.5864	NaN	NaN	23.2586	19.4435	NaN	24.3808	16.2192	27.2747	39.988	NaN	45.0757	30.8512	22.7183	6.62665	16.7971	14.6512	NaN	NaN	NaN	28.3415	21.761	NaN	NaN	Q8WX93	PALLD	Palladin
NaN	NaN	NaN	NaN	NaN	NaN	NaN	NaN	NaN	NaN	NaN	NaN	NaN	NaN	NaN	NaN	NaN	NaN	NaN	NaN	NaN	NaN	NaN	NaN	NaN	NaN	NaN	NaN	NaN	NaN	Q8WX94;Q9NX02	NLRP7;NLRP2	NACHT, LRR and PYD domains-containing protein 7;NACHT, LRR and PYD domains-containing protein 2
NaN	77.1648	67.9487	73.9516	67.1068	91.6608	89.5481	44.0703	88.1481	58.8159	59.521	79.2889	66.4893	74.1314	71.2657	46.9286	95.9972	76.5524	79.8802	105	63.3567	90.8245	71.2996	65.8202	45.5915	71.2049	47.7753	34.0784	42.6145	43.0488	Q96CW1	AP2M1	AP-2 complex subunit mu
NaN	7.22861	13.6299	17.1923	8.04224	17.6425	3.22939	3.28042	8.80605	10.0823	7.97996	6.56123	12.4119	3.83403	12.3349	6.21309	15.3345	10.7957	10.0457	8.50416	12.5817	6.83579	6.6526	7.49849	8.66766	9.47315	14.2493	14.5751	4.6257	9.42854	Q96EY8	MMAB	Corrinoid adenosyltransferase MMAB
NaN	NaN	NaN	NaN	NaN	NaN	NaN	NaN	NaN	NaN	NaN	NaN	NaN	NaN	NaN	NaN	NaN	NaN	NaN	NaN	NaN	NaN	NaN	NaN	NaN	NaN	NaN	NaN	NaN	NaN	Q96TA2;SEQF1177_01467;SEQF1683_01323;SEQF2326_00536;SEQF2578_00106;SEQF2579_01556;SEQF2580_01098;SEQF2585_00162;SEQF2760_02487;SEQF2761_00268;SEQF2787_01175;SEQF3152_00905;SEQF3163_00910;SEQF3164_00846	YME1L1;;;;;;;;;;;;;	ATP-dependent zinc metalloprotease YME1L1;ATP-dependent zinc metalloprotease FtsH [HMT-575 Campylobacter concisus strain 13826];ATP-dependent zinc metalloprotease FtsH 4 [HMT-678 Solobacterium moorei F0204];ATP-dependent zinc metalloprotease FtsH [HMT-575 Campylobacter concisus UNSWCD];ATP-dependent zinc metalloprotease FtsH [HMT-575 Campylobacter concisus ATCC 51561];ATP-dependent zinc metallopr…
NaN	NaN	NaN	2.85589	6.02967	NaN	3.53657	NaN	1.83815	3.98959	2.08918	8.22027	NaN	4.14714	NaN	NaN	NaN	NaN	NaN	4.88515	NaN	NaN	3.19493	2.47998	NaN	4.28486	NaN	NaN	3.81155	NaN	Q9BXS5	AP1M1	AP-1 complex subunit mu-1
NaN	2.42578	8.26461	3.68126	NaN	2.0318	1.71728	NaN	NaN	4.75908	1.81744	NaN	1.70991	NaN	3.02895	4.73999	1.10294	2.50011	NaN	4.35583	NaN	3.5216	5.51214	NaN	NaN	NaN	NaN	5.25746	NaN	NaN	Q9BZE1	MRPL37	39S ribosomal protein L37, mitochondrial
NaN	NaN	119.98	68.3046	134.985	523.188	110.7	1225.92	90.619	77.4642	109.739	NaN	NaN	121.494	70.5993	NaN	51.7466	188.531	104.008	85.429	NaN	97.0411	112.059	119.311	182.572	146.72	78.5157	47.1007	47.9859	114.575	Q9GZZ8	LACRT	Extracellular glycoprotein lacritin
NaN	NaN	NaN	NaN	NaN	NaN	NaN	NaN	NaN	NaN	NaN	NaN	NaN	NaN	NaN	NaN	NaN	NaN	NaN	NaN	NaN	NaN	NaN	NaN	NaN	NaN	NaN	NaN	NaN	NaN	Q9NRD8;Q9NRD9	DUOX2;DUOX1	Dual oxidase 2;Dual oxidase 1
NaN	8.65582	12.807	8.34649	NaN	NaN	11.7706	NaN	13.0543	13.0471	14.88	11.8198	8.75317	9.19925	28.1451	NaN	13.4217	8.87325	22.7865	12.6406	6.0687	11.5944	8.21422	8.85468	5.29903	4.55342	29.6467	15.3837	22.8713	NaN	Q9NTJ5	SACM1L	Phosphatidylinositol-3-phosphatase SAC1
NaN	17.053	24.3282	26.6686	NaN	26.834	24.0195	NaN	29.6434	NaN	NaN	12.9951	9.6029	14.127	18.5721	NaN	NaN	NaN	50.3334	19.7601	23.2157	NaN	30.0481	21.398	NaN	NaN	NaN	3.44488	NaN	NaN	Q9NVJ2	ARL8B	ADP-ribosylation factor-like protein 8B
NaN	11.6816	25.8517	40.9145	43.3636	38.1156	28.2475	22.9174	NaN	NaN	26.4654	34.3475	34.9259	32.4863	47.7958	58.6419	53.447	35.772	NaN	29.5911	36.757	40.3684	25.7786	40.3471	NaN	33.2579	28.6044	43.034	39.0856	35.276	Q9NZM3	ITSN2	Intersectin-2
NaN	NaN	NaN	NaN	NaN	NaN	NaN	NaN	NaN	NaN	NaN	NaN	NaN	NaN	NaN	NaN	NaN	NaN	NaN	NaN	NaN	NaN	NaN	NaN	NaN	NaN	NaN	NaN	NaN	NaN	Q9UHW9;Q9UP95	SLC12A6;SLC12A4	Solute carrier family 12 member 6;Solute carrier family 12 member 4
NaN	NaN	NaN	NaN	NaN	NaN	NaN	NaN	NaN	NaN	NaN	NaN	NaN	NaN	NaN	NaN	NaN	NaN	NaN	NaN	NaN	NaN	NaN	NaN	NaN	NaN	NaN	NaN	NaN	NaN	Q9UKX2	MYH2	Myosin-2
NaN	NaN	NaN	NaN	NaN	NaN	NaN	NaN	NaN	NaN	NaN	NaN	NaN	NaN	NaN	NaN	NaN	NaN	NaN	NaN	NaN	NaN	NaN	NaN	NaN	NaN	NaN	NaN	NaN	NaN	Q9ULV0;Q9Y4I1	MYO5B;MYO5A	Unconventional myosin-Vb;Unconventional myosin-Va
NaN	23.3955	24.2704	26.3558	28.4956	42.9582	26.0143	150.228	36.145	16.7515	16.4429	36.7011	29.6921	24.5803	49.4641	30.9804	13.5923	36.8972	35.7727	21.8894	36.305	20.2872	14.9729	44.6271	25.3489	21.1352	32.0796	19.4517	30.9024	82.239	Q9Y646	CPQ	Carboxypeptidase Q
NaN	2.44317	1.53402	2.16204	1.77005	3.55254	2.33989	NaN	6.4742	NaN	1.71863	NaN	NaN	NaN	1.23093	NaN	4.21134	NaN	1.96405	2.08601	NaN	NaN	1.12782	1.56103	NaN	NaN	NaN	NaN	3.91657	1.71214	Q9Y6G5	COMMD10	COMM domain-containing protein 10
NaN	NaN	NaN	NaN	NaN	NaN	NaN	NaN	NaN	NaN	NaN	NaN	NaN	NaN	NaN	NaN	NaN	NaN	NaN	NaN	NaN	NaN	NaN	NaN	NaN	NaN	NaN	NaN	NaN	NaN	SEQF1013_00164;SEQF1648_00176		ATP synthase subunit beta [HMT-666 Corynebacterium matruchotii ATCC 14266];ATP synthase subunit beta [HMT-666 Corynebacterium matruchotii ATCC 33806]
NaN	NaN	NaN	NaN	NaN	NaN	NaN	NaN	NaN	NaN	NaN	NaN	NaN	NaN	NaN	NaN	NaN	NaN	NaN	NaN	NaN	NaN	NaN	NaN	NaN	NaN	NaN	NaN	NaN	NaN	SEQF1013_00339;SEQF1648_00358		Enolase [HMT-666 Corynebacterium matruchotii ATCC 14266];Enolase [HMT-666 Corynebacterium matruchotii ATCC 33806]
NaN	NaN	NaN	NaN	NaN	NaN	NaN	NaN	NaN	NaN	NaN	NaN	NaN	NaN	NaN	NaN	NaN	NaN	NaN	NaN	NaN	NaN	NaN	NaN	NaN	NaN	NaN	NaN	NaN	NaN	SEQF1013_00471;SEQF1648_00489		hypothetical protein [HMT-666 Corynebacterium matruchotii ATCC 14266];hypothetical protein [HMT-666 Corynebacterium matruchotii ATCC 33806]
NaN	NaN	15.9598	NaN	NaN	NaN	NaN	17.6498	5.93461	6.8457	14.4216	22.3656	NaN	NaN	1.30397	NaN	NaN	NaN	NaN	NaN	8.58938	NaN	NaN	8.39812	NaN	NaN	NaN	NaN	9.2858	NaN	SEQF1013_00600		hypothetical protein [HMT-666 Corynebacterium matruchotii ATCC 14266]
NaN	NaN	NaN	NaN	NaN	NaN	NaN	NaN	NaN	NaN	NaN	NaN	NaN	NaN	NaN	NaN	NaN	NaN	NaN	NaN	NaN	NaN	NaN	NaN	NaN	NaN	NaN	NaN	NaN	NaN	SEQF1013_00801;SEQF1648_01315		Glyceraldehyde-3-phosphate dehydrogenase [HMT-666 Corynebacterium matruchotii ATCC 14266];Glyceraldehyde-3-phosphate dehydrogenase [HMT-666 Corynebacterium matruchotii ATCC 33806]
NaN	NaN	NaN	NaN	NaN	NaN	NaN	NaN	NaN	NaN	NaN	NaN	NaN	NaN	NaN	NaN	NaN	NaN	NaN	NaN	NaN	NaN	NaN	NaN	NaN	NaN	NaN	NaN	NaN	NaN	SEQF1013_01661;SEQF1648_00824		Phosphoenolpyruvate carboxykinase [GTP] [HMT-666 Corynebacterium matruchotii ATCC 14266];Phosphoenolpyruvate carboxykinase [GTP] [HMT-666 Corynebacterium matruchotii ATCC 33806]
NaN	NaN	NaN	NaN	NaN	NaN	NaN	NaN	NaN	NaN	NaN	NaN	NaN	NaN	NaN	NaN	NaN	NaN	NaN	NaN	NaN	NaN	NaN	NaN	NaN	NaN	NaN	NaN	NaN	NaN	SEQF1013_01791;SEQF1648_00966		Fructose-bisphosphate aldolase [HMT-666 Corynebacterium matruchotii ATCC 14266];Fructose-bisphosphate aldolase [HMT-666 Corynebacterium matruchotii ATCC 33806]
NaN	NaN	NaN	NaN	NaN	NaN	NaN	NaN	NaN	NaN	NaN	NaN	NaN	NaN	NaN	NaN	NaN	NaN	NaN	NaN	NaN	NaN	NaN	NaN	NaN	NaN	NaN	NaN	NaN	NaN	SEQF1013_01825;SEQF1648_00555		hypothetical protein [HMT-666 Corynebacterium matruchotii ATCC 14266];hypothetical protein [HMT-666 Corynebacterium matruchotii ATCC 33806]
NaN	NaN	NaN	NaN	NaN	NaN	NaN	NaN	NaN	NaN	NaN	NaN	NaN	NaN	NaN	NaN	NaN	NaN	NaN	NaN	NaN	NaN	NaN	NaN	NaN	NaN	NaN	NaN	NaN	NaN	SEQF1013_01985;SEQF1648_00737		Cysteine synthase [HMT-666 Corynebacterium matruchotii ATCC 14266];Cysteine synthase [HMT-666 Corynebacterium matruchotii ATCC 33806]
NaN	NaN	NaN	NaN	NaN	NaN	NaN	NaN	NaN	NaN	NaN	NaN	NaN	NaN	NaN	NaN	NaN	NaN	NaN	NaN	NaN	NaN	NaN	NaN	NaN	NaN	NaN	NaN	NaN	NaN	SEQF1013_02267;SEQF1648_02222		Elongation factor Tu [HMT-666 Corynebacterium matruchotii ATCC 14266];Elongation factor Tu [HMT-666 Corynebacterium matruchotii ATCC 33806]
NaN	NaN	NaN	NaN	NaN	NaN	NaN	NaN	NaN	NaN	NaN	NaN	NaN	NaN	NaN	NaN	NaN	NaN	NaN	NaN	NaN	NaN	NaN	NaN	NaN	NaN	NaN	NaN	NaN	NaN	SEQF1013_02288;SEQF1648_02245;SEQF1683_00151;SEQF2585_00861		50S ribosomal protein L22 [HMT-666 Corynebacterium matruchotii ATCC 14266];50S ribosomal protein L22 [HMT-666 Corynebacterium matruchotii ATCC 33806];50S ribosomal protein L22 [HMT-678 Solobacterium moorei F0204];50S ribosomal protein L22 [HMT-678 Solobacterium moorei DSM 22971]
NaN	NaN	NaN	NaN	NaN	NaN	NaN	NaN	NaN	NaN	NaN	NaN	NaN	NaN	NaN	NaN	NaN	NaN	NaN	NaN	NaN	NaN	NaN	NaN	NaN	NaN	NaN	NaN	NaN	NaN	SEQF1013_02356;SEQF1039_00848;SEQF1496_01549;SEQF1648_02315;SEQF1685_01709;SEQF1698_01871;SEQF1724_00447;SEQF1903_02974;SEQF1918_00170;SEQF1939_00606;SEQF2197_00491;SEQF2243_00981;SEQF2244_00708;SEQF2364_00729;SEQF2385_01207;SEQF2386_01126,SEQF2386_01126;SEQF2564_01543;SEQF2573_00289;SEQF2575_01142;SEQF2855_00188		Protein translocase subunit SecY [HMT-666 Corynebacterium matruchotii ATCC 14266];Protein translocase subunit SecY [HMT-681 Rothia mucilaginosa ATCC 25296];Protein translocase subunit SecY [HMT-161 Veillonella parvula DSM 2008];Protein translocase subunit SecY [HMT-666 Corynebacterium matruchotii ATCC 33806];Protein translocase subunit SecY [HMT-122 Megasphaera micronuciformis F0359];Protein tran…
NaN	NaN	NaN	NaN	NaN	NaN	NaN	NaN	NaN	NaN	NaN	NaN	NaN	NaN	NaN	NaN	NaN	NaN	NaN	NaN	NaN	NaN	NaN	NaN	NaN	NaN	NaN	NaN	NaN	NaN	SEQF1013_02363;SEQF1075_00837;SEQF1160_01198;SEQF1648_02322;SEQF1680_01426;SEQF1879_00919;SEQF1883_00809;SEQF2065_01700;SEQF2406_02085;SEQF2529_00024;SEQF2530_01604;SEQF2531_00966;SEQF2539_00781;SEQF2555_02101;SEQF2812_00726;SEQF2813_00910;SEQF2814_01130;SEQF2815_00522;SEQF2816_01014;SEQF2817_01431;SEQF2959_00892;SEQF2973_00008;SEQF3018_01948;SEQF3025_00946		30S ribosomal protein S11 [HMT-666 Corynebacterium matruchotii ATCC 14266];30S ribosomal protein S11 [HMT-202 Fusobacterium nucleatum ATCC 10953];30S ribosomal protein S11 [HMT-201 Fusobacterium periodonticum ATCC 33693];30S ribosomal protein S11 [HMT-666 Corynebacterium matruchotii ATCC 33806];30S ribosomal protein S11 [HMT-202 Fusobacterium nucleatum F0401];30S ribosomal protein S11 [HMT-370 Fu…
NaN	NaN	NaN	NaN	NaN	NaN	NaN	NaN	NaN	NaN	NaN	NaN	NaN	NaN	NaN	NaN	NaN	NaN	NaN	NaN	NaN	NaN	NaN	NaN	NaN	NaN	NaN	NaN	NaN	NaN	SEQF1016_00046;SEQF2615_01950		DNA gyrase subunit A [HMT-577 Eikenella corrodens ATCC 23834];DNA gyrase subunit A [HMT-577 Eikenella corrodens CC92I]
NaN	NaN	NaN	NaN	NaN	NaN	NaN	NaN	NaN	NaN	NaN	NaN	NaN	NaN	NaN	NaN	NaN	NaN	NaN	NaN	NaN	NaN	NaN	NaN	NaN	NaN	NaN	NaN	NaN	NaN	SEQF1016_00055;SEQF1165_01529;SEQF1175_02318;SEQF1659_01881;SEQF2079_01343;SEQF2142_01659;SEQF2615_01945		30S ribosomal protein S16 [HMT-577 Eikenella corrodens ATCC 23834];30S ribosomal protein S16 [HMT-476 Neisseria subflava NJ9703];30S ribosomal protein S16 [HMT-682 Neisseria mucosa ATCC 25996];30S ribosomal protein S16 [HMT-014 Neisseria oralis F0314];30S ribosomal protein S16 [HMT-582 Kingella denitrificans ATCC 33394];30S ribosomal protein S16 [HMT-682 Neisseria mucosa C102];30S ribosomal prote…
NaN	NaN	NaN	NaN	NaN	NaN	NaN	NaN	NaN	NaN	NaN	NaN	NaN	NaN	NaN	NaN	NaN	NaN	NaN	NaN	NaN	NaN	NaN	NaN	NaN	NaN	NaN	NaN	NaN	NaN	SEQF1016_00147;SEQF1165_01532;SEQF1175_02321;SEQF1659_01878;SEQF2079_00937;SEQF2142_01656;SEQF2615_02030		Transcriptional regulatory protein CpxR [HMT-577 Eikenella corrodens ATCC 23834];Transcriptional regulatory protein CpxR [HMT-476 Neisseria subflava NJ9703];Transcriptional regulatory protein CpxR [HMT-682 Neisseria mucosa ATCC 25996];Transcriptional regulatory protein CpxR [HMT-014 Neisseria oralis F0314];Transcriptional regulatory protein CpxR [HMT-582 Kingella denitrificans ATCC 33394];Transcr…
NaN	NaN	NaN	NaN	NaN	NaN	NaN	NaN	NaN	NaN	NaN	NaN	NaN	NaN	NaN	NaN	NaN	NaN	NaN	NaN	NaN	NaN	NaN	NaN	NaN	NaN	NaN	NaN	NaN	NaN	SEQF1016_00238;SEQF1165_00867;SEQF1175_00041;SEQF1659_02367;SEQF2142_01981;SEQF2615_01599		30S ribosomal protein S10 [HMT-577 Eikenella corrodens ATCC 23834];30S ribosomal protein S10 [HMT-476 Neisseria subflava NJ9703];30S ribosomal protein S10 [HMT-682 Neisseria mucosa ATCC 25996];30S ribosomal protein S10 [HMT-014 Neisseria oralis F0314];30S ribosomal protein S10 [HMT-682 Neisseria mucosa C102];30S ribosomal protein S10 [HMT-577 Eikenella corrodens CC92I]
NaN	NaN	NaN	NaN	NaN	NaN	NaN	NaN	NaN	NaN	NaN	NaN	NaN	NaN	NaN	NaN	NaN	NaN	NaN	NaN	NaN	NaN	NaN	NaN	NaN	NaN	NaN	NaN	NaN	NaN	SEQF1016_00320;SEQF1165_00882;SEQF1175_01272;SEQF1659_02352;SEQF2079_01393;SEQF2142_01996;SEQF2615_01679		30S ribosomal protein S8 [HMT-577 Eikenella corrodens ATCC 23834];30S ribosomal protein S8 [HMT-476 Neisseria subflava NJ9703];30S ribosomal protein S8 [HMT-682 Neisseria mucosa ATCC 25996];30S ribosomal protein S8 [HMT-014 Neisseria oralis F0314];30S ribosomal protein S8 [HMT-582 Kingella denitrificans ATCC 33394];30S ribosomal protein S8 [HMT-682 Neisseria mucosa C102];30S ribosomal protein S8 …
NaN	NaN	NaN	NaN	NaN	NaN	NaN	NaN	NaN	NaN	NaN	NaN	NaN	NaN	NaN	NaN	NaN	NaN	NaN	NaN	NaN	NaN	NaN	NaN	NaN	NaN	NaN	NaN	NaN	NaN	SEQF1016_00407;SEQF1165_01817;SEQF1175_00479;SEQF1659_01105;SEQF2615_02111		50S ribosomal protein L20 [HMT-577 Eikenella corrodens ATCC 23834];50S ribosomal protein L20 [HMT-476 Neisseria subflava NJ9703];50S ribosomal protein L20 [HMT-682 Neisseria mucosa ATCC 25996];50S ribosomal protein L20 [HMT-014 Neisseria oralis F0314];50S ribosomal protein L20 [HMT-577 Eikenella corrodens CC92I]
NaN	NaN	NaN	NaN	NaN	NaN	NaN	NaN	NaN	NaN	NaN	NaN	NaN	NaN	NaN	NaN	NaN	NaN	NaN	NaN	NaN	NaN	NaN	NaN	NaN	NaN	NaN	NaN	NaN	NaN	SEQF1016_00494;SEQF1165_01496;SEQF1175_00769;SEQF1659_02000;SEQF2079_01635;SEQF2142_01689;SEQF2615_01242		Mutual gliding-motility protein MglA [HMT-577 Eikenella corrodens ATCC 23834];hypothetical protein [HMT-476 Neisseria subflava NJ9703];hypothetical protein [HMT-682 Neisseria mucosa ATCC 25996];hypothetical protein [HMT-014 Neisseria oralis F0314];hypothetical protein [HMT-582 Kingella denitrificans ATCC 33394];hypothetical protein [HMT-682 Neisseria mucosa C102];Mutual gliding-motility protein M…
NaN	NaN	NaN	NaN	NaN	NaN	NaN	NaN	NaN	NaN	NaN	NaN	NaN	NaN	NaN	NaN	NaN	NaN	NaN	NaN	NaN	NaN	NaN	NaN	NaN	NaN	NaN	NaN	NaN	NaN	SEQF1016_00503;SEQF1165_00744;SEQF2079_00103;SEQF2142_00561;SEQF2615_01429		GTP-binding protein TypA/BipA [HMT-577 Eikenella corrodens ATCC 23834];GTP-binding protein TypA/BipA [HMT-476 Neisseria subflava NJ9703];GTP-binding protein TypA/BipA [HMT-582 Kingella denitrificans ATCC 33394];GTP-binding protein TypA/BipA [HMT-682 Neisseria mucosa C102];GTP-binding protein TypA/BipA [HMT-577 Eikenella corrodens CC92I]
NaN	NaN	NaN	NaN	NaN	NaN	NaN	NaN	NaN	NaN	NaN	NaN	NaN	NaN	NaN	NaN	NaN	NaN	NaN	NaN	NaN	NaN	NaN	NaN	NaN	NaN	NaN	NaN	NaN	NaN	SEQF1016_00527;SEQF1165_02105;SEQF1175_01254;SEQF1659_02021;SEQF2079_01956;SEQF2142_01343;SEQF2615_01217		Ribonuclease G [HMT-577 Eikenella corrodens ATCC 23834];Ribonuclease E [HMT-476 Neisseria subflava NJ9703];Ribonuclease E [HMT-682 Neisseria mucosa ATCC 25996];Ribonuclease E [HMT-014 Neisseria oralis F0314];Ribonuclease E [HMT-582 Kingella denitrificans ATCC 33394];Ribonuclease E [HMT-682 Neisseria mucosa C102];Ribonuclease G [HMT-577 Eikenella corrodens CC92I]
NaN	NaN	NaN	NaN	NaN	NaN	NaN	NaN	NaN	NaN	NaN	NaN	NaN	NaN	NaN	NaN	NaN	NaN	NaN	NaN	NaN	NaN	NaN	NaN	NaN	NaN	NaN	NaN	NaN	NaN	SEQF1016_00634;SEQF1659_00130;SEQF2079_00235;SEQF2615_01110		Pyruvate dehydrogenase E1 component [HMT-577 Eikenella corrodens ATCC 23834];Pyruvate dehydrogenase E1 component [HMT-014 Neisseria oralis F0314];Pyruvate dehydrogenase E1 component [HMT-582 Kingella denitrificans ATCC 33394];Pyruvate dehydrogenase E1 component [HMT-577 Eikenella corrodens CC92I]
NaN	NaN	NaN	NaN	NaN	NaN	NaN	NaN	NaN	NaN	NaN	NaN	NaN	NaN	NaN	NaN	NaN	NaN	NaN	NaN	NaN	NaN	NaN	NaN	NaN	NaN	NaN	NaN	NaN	NaN	SEQF1016_00674;SEQF1165_01947;SEQF1175_00035;SEQF1659_01964;SEQF2079_01087;SEQF2142_01488;SEQF2615_01067		Carbamoyl-phosphate synthase small chain [HMT-577 Eikenella corrodens ATCC 23834];Carbamoyl-phosphate synthase small chain [HMT-476 Neisseria subflava NJ9703];Carbamoyl-phosphate synthase small chain [HMT-682 Neisseria mucosa ATCC 25996];Carbamoyl-phosphate synthase small chain [HMT-014 Neisseria oralis F0314];Carbamoyl-phosphate synthase small chain [HMT-582 Kingella denitrificans ATCC 33394];Ca…
NaN	NaN	NaN	NaN	NaN	NaN	NaN	NaN	NaN	NaN	NaN	NaN	NaN	NaN	NaN	NaN	NaN	NaN	NaN	NaN	NaN	NaN	NaN	NaN	NaN	NaN	NaN	NaN	NaN	NaN	SEQF1016_00811;SEQF2615_01529		Hybrid peroxiredoxin hyPrx5 [HMT-577 Eikenella corrodens ATCC 23834];Hybrid peroxiredoxin hyPrx5 [HMT-577 Eikenella corrodens CC92I]
NaN	NaN	NaN	NaN	NaN	NaN	NaN	NaN	NaN	NaN	NaN	NaN	NaN	NaN	NaN	NaN	NaN	NaN	NaN	NaN	NaN	NaN	NaN	NaN	NaN	NaN	NaN	NaN	NaN	NaN	SEQF1016_00843;SEQF1175_00619;SEQF2615_01559		Ribose-phosphate pyrophosphokinase [HMT-577 Eikenella corrodens ATCC 23834];Ribose-phosphate pyrophosphokinase [HMT-682 Neisseria mucosa ATCC 25996];Ribose-phosphate pyrophosphokinase [HMT-577 Eikenella corrodens CC92I]
NaN	NaN	NaN	NaN	NaN	NaN	NaN	NaN	NaN	NaN	NaN	NaN	NaN	NaN	NaN	NaN	NaN	NaN	NaN	NaN	NaN	NaN	NaN	NaN	NaN	NaN	NaN	NaN	NaN	NaN	SEQF1016_00894;SEQF1165_01892;SEQF1175_00582;SEQF1659_01192;SEQF2142_01546;SEQF2615_01877		50S ribosomal protein L21 [HMT-577 Eikenella corrodens ATCC 23834];50S ribosomal protein L21 [HMT-476 Neisseria subflava NJ9703];50S ribosomal protein L21 [HMT-682 Neisseria mucosa ATCC 25996];50S ribosomal protein L21 [HMT-014 Neisseria oralis F0314];50S ribosomal protein L21 [HMT-682 Neisseria mucosa C102];50S ribosomal protein L21 [HMT-577 Eikenella corrodens CC92I]
NaN	NaN	NaN	NaN	NaN	NaN	NaN	NaN	NaN	NaN	NaN	NaN	NaN	NaN	NaN	NaN	NaN	NaN	NaN	NaN	NaN	NaN	NaN	NaN	NaN	NaN	NaN	NaN	NaN	NaN	SEQF1016_01099;SEQF1165_01598;SEQF1175_00934;SEQF1659_00273;SEQF2079_00224;SEQF2142_00027;SEQF2615_00909		30S ribosomal protein S18 [HMT-577 Eikenella corrodens ATCC 23834];30S ribosomal protein S18 [HMT-476 Neisseria subflava NJ9703];30S ribosomal protein S18 [HMT-682 Neisseria mucosa ATCC 25996];30S ribosomal protein S18 [HMT-014 Neisseria oralis F0314];30S ribosomal protein S18 [HMT-582 Kingella denitrificans ATCC 33394];30S ribosomal protein S18 [HMT-682 Neisseria mucosa C102];30S ribosomal prote…
NaN	NaN	NaN	NaN	NaN	NaN	NaN	NaN	NaN	NaN	NaN	NaN	NaN	NaN	NaN	NaN	NaN	NaN	NaN	NaN	NaN	NaN	NaN	NaN	NaN	NaN	NaN	NaN	NaN	NaN	SEQF1016_01105;SEQF1165_00939;SEQF1175_01013;SEQF1659_02336;SEQF2079_01482;SEQF2615_00915		Argininosuccinate synthase [HMT-577 Eikenella corrodens ATCC 23834];Argininosuccinate synthase [HMT-476 Neisseria subflava NJ9703];Argininosuccinate synthase [HMT-682 Neisseria mucosa ATCC 25996];Argininosuccinate synthase [HMT-014 Neisseria oralis F0314];Argininosuccinate synthase [HMT-582 Kingella denitrificans ATCC 33394];Argininosuccinate synthase [HMT-577 Eikenella corrodens CC92I]
NaN	NaN	NaN	NaN	NaN	NaN	NaN	NaN	NaN	NaN	NaN	NaN	NaN	NaN	NaN	NaN	NaN	NaN	NaN	NaN	NaN	NaN	NaN	NaN	NaN	NaN	NaN	NaN	NaN	NaN	SEQF1016_01238;SEQF1165_01825;SEQF1175_00139;SEQF1659_01033;SEQF2079_00141;SEQF2142_00257;SEQF2615_00321		30S ribosomal protein S21 [HMT-577 Eikenella corrodens ATCC 23834];30S ribosomal protein S21 [HMT-476 Neisseria subflava NJ9703];30S ribosomal protein S21 [HMT-682 Neisseria mucosa ATCC 25996];30S ribosomal protein S21 [HMT-014 Neisseria oralis F0314];30S ribosomal protein S21 [HMT-582 Kingella denitrificans ATCC 33394];30S ribosomal protein S21 [HMT-682 Neisseria mucosa C102];30S ribosomal prote…
NaN	NaN	NaN	NaN	NaN	NaN	NaN	NaN	NaN	NaN	NaN	NaN	NaN	NaN	NaN	NaN	NaN	NaN	NaN	NaN	NaN	NaN	NaN	NaN	NaN	NaN	NaN	NaN	NaN	NaN	SEQF1016_01363;SEQF1165_01915;SEQF1175_00067;SEQF1659_01652;SEQF2079_02146;SEQF2142_01522;SEQF2615_00449		Aspartate--tRNA(Asp/Asn) ligase [HMT-577 Eikenella corrodens ATCC 23834];Aspartate--tRNA(Asp/Asn) ligase [HMT-476 Neisseria subflava NJ9703];Aspartate--tRNA(Asp/Asn) ligase [HMT-682 Neisseria mucosa ATCC 25996];Aspartate--tRNA(Asp/Asn) ligase [HMT-014 Neisseria oralis F0314];Aspartate--tRNA(Asp/Asn) ligase [HMT-582 Kingella denitrificans ATCC 33394];Aspartate--tRNA(Asp/Asn) ligase [HMT-682 Neisse…
NaN	NaN	NaN	NaN	NaN	NaN	NaN	NaN	NaN	NaN	NaN	NaN	NaN	NaN	NaN	NaN	NaN	NaN	NaN	NaN	NaN	NaN	NaN	NaN	NaN	NaN	NaN	NaN	NaN	NaN	SEQF1016_01382;SEQF2079_00812;SEQF2615_00469		Dihydrolipoyllysine-residue succinyltransferase component of 2-oxoglutarate dehydrogenase complex [HMT-577 Eikenella corrodens ATCC 23834];Dihydrolipoyllysine-residue succinyltransferase component of 2-oxoglutarate dehydrogenase complex [HMT-582 Kingella denitrificans ATCC 33394];Dihydrolipoyllysine-residue succinyltransferase component of 2-oxoglutarate dehydrogenase complex [HMT-577 Eikenella c…
NaN	NaN	NaN	NaN	NaN	NaN	NaN	NaN	NaN	NaN	NaN	NaN	NaN	NaN	NaN	NaN	NaN	NaN	NaN	NaN	NaN	NaN	NaN	NaN	NaN	NaN	NaN	NaN	NaN	NaN	SEQF1016_01452;SEQF1165_01778;SEQF1175_01364;SEQF1659_00138;SEQF1967_00846;SEQF2079_00351;SEQF2142_00211;SEQF2615_00545		RNA-binding protein Hfq [HMT-577 Eikenella corrodens ATCC 23834];RNA-binding protein Hfq [HMT-476 Neisseria subflava NJ9703];RNA-binding protein Hfq [HMT-682 Neisseria mucosa ATCC 25996];RNA-binding protein Hfq [HMT-014 Neisseria oralis F0314];RNA-binding protein Hfq [HMT-022 Lautropia mirabilis ATCC 51599];RNA-binding protein Hfq [HMT-582 Kingella denitrificans ATCC 33394];RNA-binding protein Hf…
NaN	NaN	NaN	NaN	NaN	NaN	NaN	NaN	NaN	NaN	NaN	NaN	NaN	NaN	NaN	NaN	NaN	NaN	NaN	NaN	NaN	NaN	NaN	NaN	NaN	NaN	NaN	NaN	NaN	NaN	SEQF1016_01614;SEQF1165_02240;SEQF1175_01066;SEQF1659_02289;SEQF2079_01658;SEQF2142_01206;SEQF2615_00703		UDP-N-acetylglucosamine 1-carboxyvinyltransferase [HMT-577 Eikenella corrodens ATCC 23834];UDP-N-acetylglucosamine 1-carboxyvinyltransferase [HMT-476 Neisseria subflava NJ9703];UDP-N-acetylglucosamine 1-carboxyvinyltransferase [HMT-682 Neisseria mucosa ATCC 25996];UDP-N-acetylglucosamine 1-carboxyvinyltransferase [HMT-014 Neisseria oralis F0314];UDP-N-acetylglucosamine 1-carboxyvinyltransferase […
NaN	NaN	NaN	NaN	NaN	NaN	NaN	NaN	NaN	NaN	NaN	NaN	NaN	NaN	NaN	NaN	NaN	NaN	NaN	NaN	NaN	NaN	NaN	NaN	NaN	NaN	NaN	NaN	NaN	NaN	SEQF1016_02099;SEQF1111_00696;SEQF1112_00811;SEQF1165_01055;SEQF1175_01954;SEQF1223_00877;SEQF1224_01385;SEQF1226_00765;SEQF1227_01807;SEQF1228_01644;SEQF1231_00832;SEQF1232_00351;SEQF1233_01152;SEQF1234_01005;SEQF1235_00791;SEQF1236_00847;SEQF1237_01107;SEQF1238_01466;SEQF1659_00914;SEQF1758_00503;SEQF1759_00419;SEQF2050_00609;SEQF2051_01349;SEQF2052_01327;SEQF2142_00962;SEQF2615_00021;SEQF2906_…		NADP-dependent malic enzyme [HMT-577 Eikenella corrodens ATCC 23834];NADP-dependent malic enzyme [HMT-641 Haemophilus influenzae 6P18H1];NADP-dependent malic enzyme [HMT-641 Haemophilus influenzae 7P49H1];NADP-dependent malic enzyme [HMT-476 Neisseria subflava NJ9703];NADP-dependent malic enzyme [HMT-682 Neisseria mucosa ATCC 25996];NADP-dependent malic enzyme [HMT-641 Haemophilus influenzae 22.1…
NaN	NaN	NaN	NaN	NaN	NaN	NaN	NaN	NaN	NaN	NaN	NaN	NaN	NaN	NaN	NaN	NaN	NaN	NaN	NaN	NaN	NaN	NaN	NaN	NaN	NaN	NaN	NaN	NaN	NaN	SEQF1018_00360;SEQF1496_01306;SEQF1698_01619;SEQF1859_00946;SEQF1918_00894;SEQF1939_00423;SEQF2243_00846;SEQF2244_00100;SEQF2364_00451;SEQF2564_01296		Lon protease 1 [HMT-539 Filifactor alocis ATCC 35896];Lon protease 1 [HMT-161 Veillonella parvula DSM 2008];Lon protease 1 [HMT-158 Veillonella rogosae F0412];Lon protease 1 [HMT-780 Veillonella sp._HMT_780 F0422];Lon protease 1 [HMT-524 Veillonella atypica ACS-134-V-Col7a];Lon protease 1 [HMT-524 Veillonella atypica KON];Lon protease 1 [HMT-524 Veillonella atypica ACS-049-V-Sch6];Lon protease 1 …
NaN	NaN	NaN	NaN	NaN	NaN	NaN	NaN	NaN	NaN	NaN	NaN	NaN	NaN	NaN	NaN	NaN	NaN	NaN	NaN	NaN	NaN	NaN	NaN	NaN	NaN	NaN	NaN	NaN	NaN	SEQF1018_00673;SEQF1018_01051;SEQF1039_01133;SEQF1111_00254;SEQF1112_00318;SEQF1223_02199;SEQF1224_00077;SEQF1226_00148;SEQF1227_00818;SEQF1228_00062;SEQF1231_01737;SEQF1232_01401;SEQF1233_00062;SEQF1234_00738;SEQF1235_01668;SEQF1236_01798;SEQF1238_00909;SEQF1496_01307;SEQF1616_00146;SEQF1676_01411;SEQF1685_01119;SEQF1688_01951;SEQF1698_01620;SEQF1724_00776;SEQF1758_00033;SEQF1759_00041;SEQF1853_…		ATP-dependent Clp protease ATP-binding subunit ClpX [HMT-539 Filifactor alocis ATCC 35896];ATP-dependent Clp protease ATP-binding subunit ClpX [HMT-539 Filifactor alocis ATCC 35896];ATP-dependent Clp protease ATP-binding subunit ClpX [HMT-681 Rothia mucilaginosa ATCC 25296];ATP-dependent Clp protease ATP-binding subunit ClpX [HMT-641 Haemophilus influenzae 6P18H1];ATP-dependent Clp protease ATP-b…
NaN	NaN	NaN	NaN	NaN	NaN	NaN	NaN	NaN	NaN	NaN	NaN	NaN	NaN	NaN	NaN	NaN	NaN	NaN	NaN	NaN	NaN	NaN	NaN	NaN	NaN	NaN	NaN	NaN	NaN	SEQF1018_00719;SEQF1287_00789;SEQF1616_01771;SEQF1618_00873;SEQF1858_02024;SEQF1958_02322;SEQF2444_01983;SEQF2501_00046;SEQF2502_00923;SEQF2744_01314;SEQF2760_01199;SEQF2761_01333;SEQF2787_00986;SEQF3159_01336;SEQF3177_02118;SEQF3178_00787;SEQF3704_01134		S-adenosylmethionine synthase [HMT-539 Filifactor alocis ATCC 35896];S-adenosylmethionine synthase [HMT-563 Leptotrichia buccalis C-1013-b];S-adenosylmethionine synthase [HMT-125 Selenomonas flueggei ATCC 43531];S-adenosylmethionine synthase [HMT-222 Leptotrichia wadei F0279];S-adenosylmethionine synthase [HMT-137 Selenomonas sp._HMT_137 F0430];S-adenosylmethionine synthase [HMT-726 Centipeda per…
NaN	NaN	NaN	NaN	NaN	NaN	NaN	NaN	NaN	NaN	NaN	NaN	NaN	NaN	NaN	NaN	NaN	NaN	NaN	NaN	NaN	NaN	NaN	NaN	NaN	NaN	NaN	NaN	NaN	NaN	SEQF1018_00894;SEQF1075_02383;SEQF1160_01420;SEQF1680_00274;SEQF1879_01389;SEQF1883_02107;SEQF2065_00226;SEQF2406_02315;SEQF2529_01720;SEQF2530_00673;SEQF2531_01865;SEQF2539_01688;SEQF2555_00054;SEQF2744_00349;SEQF2812_01784;SEQF2813_02040;SEQF2814_02521;SEQF2815_01557;SEQF2816_00655;SEQF2817_00278;SEQF2959_01920;SEQF2973_02230;SEQF3018_01237;SEQF3025_01294;SEQF3152_00364;SEQF3163_00366;SEQF3164_…		Acyl-CoA dehydrogenase, short-chain specific [HMT-539 Filifactor alocis ATCC 35896];Acyl-CoA dehydrogenase, short-chain specific [HMT-202 Fusobacterium nucleatum ATCC 10953];Acyl-CoA dehydrogenase, short-chain specific [HMT-201 Fusobacterium periodonticum ATCC 33693];Acyl-CoA dehydrogenase, short-chain specific [HMT-202 Fusobacterium nucleatum F0401];Acyl-CoA dehydrogenase, short-chain specific […
NaN	NaN	NaN	NaN	NaN	NaN	NaN	NaN	NaN	NaN	NaN	NaN	NaN	NaN	NaN	NaN	NaN	NaN	NaN	NaN	NaN	NaN	NaN	NaN	NaN	NaN	NaN	NaN	NaN	NaN	SEQF1018_00994;SEQF1616_01767;SEQF1858_02029		Chaperone protein HtpG [HMT-539 Filifactor alocis ATCC 35896];Chaperone protein HtpG [HMT-125 Selenomonas flueggei ATCC 43531];Chaperone protein HtpG [HMT-137 Selenomonas sp._HMT_137 F0430]
NaN	NaN	NaN	NaN	NaN	NaN	NaN	NaN	NaN	NaN	NaN	NaN	NaN	NaN	NaN	NaN	NaN	NaN	NaN	NaN	NaN	NaN	NaN	NaN	NaN	NaN	NaN	NaN	NaN	NaN	SEQF1018_01348;SEQF1967_01874		50S ribosomal protein L7/L12 [HMT-539 Filifactor alocis ATCC 35896];50S ribosomal protein L7/L12 [HMT-022 Lautropia mirabilis ATCC 51599]
NaN	NaN	NaN	NaN	NaN	NaN	NaN	NaN	NaN	NaN	NaN	NaN	NaN	NaN	NaN	NaN	NaN	NaN	NaN	NaN	NaN	NaN	NaN	NaN	NaN	NaN	NaN	NaN	NaN	NaN	SEQF1018_01492;SEQF1607_00475;SEQF1676_00116;SEQF1854_00779;SEQF2744_00689;SEQF2760_02420;SEQF2761_01192;SEQF2777_01296;SEQF3152_00535;SEQF3163_00537;SEQF3164_00177		Glycine--tRNA ligase [HMT-539 Filifactor alocis ATCC 35896];Glycine--tRNA ligase [HMT-457 Oribacterium sinus F0268];Glycine--tRNA ligase [HMT-110 Parvimonas sp._HMT_110 F0139];Glycine--tRNA ligase [HMT-108 Oribacterium asaccharolyticum F0425];Glycine--tRNA ligase [HMT-467 Peptostreptococcaceae_G-1 Eubacterium_sulci ATCC 35585];Glycine--tRNA ligase [HMT-494 Lachnoanaerobaculum saburreum DSM 3986];…
NaN	NaN	NaN	NaN	NaN	NaN	NaN	NaN	NaN	NaN	NaN	NaN	NaN	NaN	NaN	NaN	NaN	NaN	NaN	NaN	NaN	NaN	NaN	NaN	NaN	NaN	NaN	NaN	NaN	NaN	SEQF1018_01692;SEQF1061_01450;SEQF1679_01672;SEQF1864_00307;SEQF1865_01777;SEQF1866_02653;SEQF1867_02193;SEQF1868_01971;SEQF1869_00309;SEQF1870_01617;SEQF1871_01482;SEQF1872_02305;SEQF1873_00287;SEQF1874_00391;SEQF1875_02191;SEQF1876_02281;SEQF1877_02369;SEQF1878_01555;SEQF3549_02567		34 kDa membrane antigen [HMT-539 Filifactor alocis ATCC 35896];34 kDa membrane antigen [HMT-584 Treponema denticola ATCC 35405];34 kDa membrane antigen [HMT-584 Treponema denticola F0402];34 kDa membrane antigen [HMT-584 Treponema denticola ATCC 35404];34 kDa membrane antigen [HMT-584 Treponema denticola ATCC 33520];34 kDa membrane antigen [HMT-584 Treponema denticola OTK/F0454];34 kDa membrane a…
NaN	NaN	NaN	NaN	NaN	NaN	NaN	NaN	NaN	NaN	NaN	NaN	NaN	NaN	NaN	NaN	NaN	NaN	NaN	NaN	NaN	NaN	NaN	NaN	NaN	NaN	NaN	NaN	NaN	NaN	SEQF1039_00005;SEQF2197_01752		Minor extracellular protease vpr [HMT-681 Rothia mucilaginosa ATCC 25296];Minor extracellular protease vpr [HMT-681 Rothia mucilaginosa M508]
NaN	NaN	NaN	NaN	NaN	NaN	NaN	NaN	NaN	NaN	NaN	NaN	NaN	NaN	NaN	NaN	NaN	NaN	NaN	NaN	NaN	NaN	NaN	NaN	NaN	NaN	NaN	NaN	NaN	NaN	SEQF1039_00026;SEQF1688_00352;SEQF1901_01613;SEQF1925_01124;SEQF1994_02114;SEQF2197_01725		Alkyl hydroperoxide reductase AhpD [HMT-681 Rothia mucilaginosa ATCC 25296];Alkyl hydroperoxide reductase AhpD [HMT-188 Rothia aeria F0184];Alkyl hydroperoxide reductase AhpD [HMT-188 Rothia aeria F0474];Alkyl hydroperoxide reductase AhpD [HMT-587 Rothia dentocariosa ATCC 17931];Alkyl hydroperoxide reductase AhpD [HMT-587 Rothia dentocariosa M567];Alkyl hydroperoxide reductase AhpD [HMT-681 Rothi…
NaN	NaN	NaN	NaN	NaN	NaN	NaN	NaN	NaN	NaN	NaN	NaN	NaN	NaN	NaN	NaN	NaN	NaN	NaN	NaN	NaN	NaN	NaN	NaN	NaN	NaN	NaN	NaN	NaN	NaN	SEQF1039_00027;SEQF1724_01653		Alkyl hydroperoxide reductase subunit C [HMT-681 Rothia mucilaginosa ATCC 25296];Alkyl hydroperoxide reductase subunit C [HMT-681 Rothia mucilaginosa DY-18]
NaN	NaN	NaN	NaN	NaN	NaN	NaN	NaN	NaN	NaN	NaN	NaN	NaN	NaN	NaN	NaN	NaN	NaN	NaN	NaN	NaN	NaN	NaN	NaN	NaN	NaN	NaN	NaN	NaN	NaN	SEQF1039_00062;SEQF1724_01622;SEQF2197_01689		Putative monooxygenase YcnE [HMT-681 Rothia mucilaginosa ATCC 25296];Putative monooxygenase YcnE [HMT-681 Rothia mucilaginosa DY-18];Putative monooxygenase YcnE [HMT-681 Rothia mucilaginosa M508]
NaN	NaN	NaN	NaN	NaN	NaN	NaN	NaN	NaN	NaN	NaN	NaN	NaN	NaN	NaN	NaN	NaN	NaN	NaN	NaN	NaN	NaN	NaN	NaN	NaN	NaN	NaN	NaN	NaN	NaN	SEQF1039_00070;SEQF1724_01613;SEQF2197_01680		putative ABC transporter ATP-binding protein [HMT-681 Rothia mucilaginosa ATCC 25296];putative ABC transporter ATP-binding protein [HMT-681 Rothia mucilaginosa DY-18];putative ABC transporter ATP-binding protein [HMT-681 Rothia mucilaginosa M508]
NaN	NaN	NaN	NaN	NaN	NaN	NaN	NaN	NaN	NaN	NaN	NaN	NaN	NaN	NaN	NaN	NaN	NaN	NaN	NaN	NaN	NaN	NaN	NaN	NaN	NaN	NaN	NaN	NaN	NaN	SEQF1039_00073;SEQF1724_01610;SEQF2197_01677		Nickel-binding periplasmic protein [HMT-681 Rothia mucilaginosa ATCC 25296];Nickel-binding periplasmic protein [HMT-681 Rothia mucilaginosa DY-18];Nickel-binding periplasmic protein [HMT-681 Rothia mucilaginosa M508]
NaN	NaN	NaN	NaN	NaN	NaN	NaN	NaN	NaN	NaN	NaN	NaN	NaN	NaN	NaN	NaN	NaN	NaN	NaN	NaN	NaN	NaN	NaN	NaN	NaN	NaN	NaN	NaN	NaN	NaN	SEQF1039_00076;SEQF1724_01607;SEQF2197_01674		Oligopeptide-binding protein AppA [HMT-681 Rothia mucilaginosa ATCC 25296];Nickel-binding periplasmic protein [HMT-681 Rothia mucilaginosa DY-18];Oligopeptide-binding protein AppA [HMT-681 Rothia mucilaginosa M508]
NaN	NaN	NaN	NaN	NaN	NaN	NaN	NaN	NaN	NaN	NaN	NaN	NaN	NaN	NaN	NaN	NaN	NaN	NaN	NaN	NaN	NaN	NaN	NaN	NaN	NaN	NaN	NaN	NaN	NaN	SEQF1039_00078;SEQF1724_01605;SEQF2197_01672		PTS system beta-glucoside-specific EIIBCA component [HMT-681 Rothia mucilaginosa ATCC 25296];PTS system beta-glucoside-specific EIIBCA component [HMT-681 Rothia mucilaginosa DY-18];PTS system beta-glucoside-specific EIIBCA component [HMT-681 Rothia mucilaginosa M508]
NaN	NaN	NaN	NaN	NaN	NaN	NaN	NaN	NaN	NaN	NaN	NaN	NaN	NaN	NaN	NaN	NaN	NaN	NaN	NaN	NaN	NaN	NaN	NaN	NaN	NaN	NaN	NaN	NaN	NaN	SEQF1039_00085;SEQF1724_01598;SEQF1901_01682;SEQF1925_01194;SEQF1994_02173;SEQF2197_01665		Phosphoribosylformylglycinamidine synthase subunit PurL [HMT-681 Rothia mucilaginosa ATCC 25296];Phosphoribosylformylglycinamidine synthase subunit PurL [HMT-681 Rothia mucilaginosa DY-18];Phosphoribosylformylglycinamidine synthase subunit PurL [HMT-188 Rothia aeria F0474];Phosphoribosylformylglycinamidine synthase subunit PurL [HMT-587 Rothia dentocariosa ATCC 17931];Phosphoribosylformylglycinam…
NaN	NaN	NaN	NaN	NaN	NaN	NaN	NaN	NaN	NaN	NaN	NaN	NaN	NaN	NaN	NaN	NaN	NaN	NaN	NaN	NaN	NaN	NaN	NaN	NaN	NaN	NaN	NaN	NaN	NaN	SEQF1039_00087;SEQF1724_01596;SEQF2197_01663		Phosphoribosylformylglycinamidine synthase subunit PurS [HMT-681 Rothia mucilaginosa ATCC 25296];Phosphoribosylformylglycinamidine synthase subunit PurS [HMT-681 Rothia mucilaginosa DY-18];Phosphoribosylformylglycinamidine synthase subunit PurS [HMT-681 Rothia mucilaginosa M508]
NaN	NaN	NaN	NaN	NaN	NaN	NaN	NaN	NaN	NaN	NaN	NaN	NaN	NaN	NaN	NaN	NaN	NaN	NaN	NaN	NaN	NaN	NaN	NaN	NaN	NaN	NaN	NaN	NaN	NaN	SEQF1039_00130;SEQF1688_01668;SEQF1724_01555;SEQF1901_00737;SEQF1925_01246;SEQF1994_02225;SEQF2197_01620		2,3-bisphosphoglycerate-dependent phosphoglycerate mutase [HMT-681 Rothia mucilaginosa ATCC 25296];2,3-bisphosphoglycerate-dependent phosphoglycerate mutase [HMT-188 Rothia aeria F0184];2,3-bisphosphoglycerate-dependent phosphoglycerate mutase [HMT-681 Rothia mucilaginosa DY-18];2,3-bisphosphoglycerate-dependent phosphoglycerate mutase [HMT-188 Rothia aeria F0474];2,3-bisphosphoglycerate-dependen…
NaN	NaN	NaN	NaN	NaN	NaN	NaN	NaN	NaN	NaN	NaN	NaN	NaN	NaN	NaN	NaN	NaN	NaN	NaN	NaN	NaN	NaN	NaN	NaN	NaN	NaN	NaN	NaN	NaN	NaN	SEQF1039_00142;SEQF2197_01011		L-lactate dehydrogenase 2 [HMT-681 Rothia mucilaginosa ATCC 25296];L-lactate dehydrogenase 2 [HMT-681 Rothia mucilaginosa M508]
NaN	NaN	NaN	NaN	NaN	NaN	NaN	NaN	NaN	NaN	NaN	NaN	NaN	NaN	NaN	NaN	NaN	NaN	NaN	NaN	NaN	NaN	NaN	NaN	NaN	NaN	NaN	NaN	NaN	NaN	SEQF1039_00144;SEQF2197_01013		Sorbitol dehydrogenase [HMT-681 Rothia mucilaginosa ATCC 25296];Sorbitol dehydrogenase [HMT-681 Rothia mucilaginosa M508]
NaN	NaN	NaN	NaN	NaN	NaN	NaN	NaN	NaN	NaN	NaN	NaN	NaN	NaN	NaN	NaN	NaN	NaN	NaN	NaN	NaN	NaN	NaN	NaN	NaN	NaN	NaN	NaN	NaN	NaN	SEQF1039_00149;SEQF1724_00950;SEQF2197_01020		50S ribosomal protein L31 type B [HMT-681 Rothia mucilaginosa ATCC 25296];50S ribosomal protein L31 type B [HMT-681 Rothia mucilaginosa DY-18];50S ribosomal protein L31 type B [HMT-681 Rothia mucilaginosa M508]
NaN	NaN	NaN	NaN	NaN	NaN	NaN	NaN	NaN	NaN	NaN	NaN	NaN	NaN	NaN	NaN	NaN	NaN	NaN	NaN	NaN	NaN	NaN	NaN	NaN	NaN	NaN	NaN	NaN	NaN	SEQF1039_00164;SEQF1724_00967		FeS cluster assembly protein SufD [HMT-681 Rothia mucilaginosa ATCC 25296];FeS cluster assembly protein SufD [HMT-681 Rothia mucilaginosa DY-18]
NaN	NaN	NaN	NaN	NaN	NaN	NaN	NaN	NaN	NaN	NaN	NaN	NaN	NaN	NaN	NaN	NaN	NaN	NaN	NaN	NaN	NaN	NaN	NaN	NaN	NaN	NaN	NaN	NaN	NaN	SEQF1039_00170;SEQF1724_00973;SEQF2197_01041		Transaldolase [HMT-681 Rothia mucilaginosa ATCC 25296];Transaldolase [HMT-681 Rothia mucilaginosa DY-18];Transaldolase [HMT-681 Rothia mucilaginosa M508]
NaN	NaN	NaN	NaN	NaN	NaN	NaN	NaN	NaN	NaN	NaN	NaN	NaN	NaN	NaN	NaN	NaN	NaN	NaN	NaN	NaN	NaN	NaN	NaN	NaN	NaN	NaN	NaN	NaN	NaN	SEQF1039_00185;SEQF1724_00995;SEQF2197_01062		Phosphoglycerate kinase [HMT-681 Rothia mucilaginosa ATCC 25296];Phosphoglycerate kinase [HMT-681 Rothia mucilaginosa DY-18];Phosphoglycerate kinase [HMT-681 Rothia mucilaginosa M508]
NaN	NaN	NaN	NaN	NaN	NaN	NaN	NaN	NaN	NaN	NaN	NaN	NaN	NaN	NaN	NaN	NaN	NaN	NaN	NaN	NaN	NaN	NaN	NaN	NaN	NaN	NaN	NaN	NaN	NaN	SEQF1039_00186;SEQF2197_01063		Glyceraldehyde-3-phosphate dehydrogenase 2 [HMT-681 Rothia mucilaginosa ATCC 25296];Glyceraldehyde-3-phosphate dehydrogenase 2 [HMT-681 Rothia mucilaginosa M508]
NaN	NaN	NaN	NaN	NaN	NaN	NaN	NaN	NaN	NaN	NaN	NaN	NaN	NaN	NaN	NaN	NaN	NaN	NaN	NaN	NaN	NaN	NaN	NaN	NaN	NaN	NaN	NaN	NaN	NaN	SEQF1039_00205;SEQF1688_02295;SEQF1901_00163;SEQF1925_01839;SEQF1994_00232;SEQF2197_01084		Proline iminopeptidase [HMT-681 Rothia mucilaginosa ATCC 25296];Proline iminopeptidase [HMT-188 Rothia aeria F0184];Proline iminopeptidase [HMT-188 Rothia aeria F0474];Proline iminopeptidase [HMT-587 Rothia dentocariosa ATCC 17931];Proline iminopeptidase [HMT-587 Rothia dentocariosa M567];Proline iminopeptidase [HMT-681 Rothia mucilaginosa M508]
NaN	NaN	NaN	NaN	NaN	NaN	NaN	NaN	NaN	NaN	NaN	NaN	NaN	NaN	NaN	NaN	NaN	NaN	NaN	NaN	NaN	NaN	NaN	NaN	NaN	NaN	NaN	NaN	NaN	NaN	SEQF1039_00233;SEQF1724_00792;SEQF2197_00858		Nitrite reductase [NAD(P)H] [HMT-681 Rothia mucilaginosa ATCC 25296];Nitrite reductase [NAD(P)H] [HMT-681 Rothia mucilaginosa DY-18];Nitrite reductase [NAD(P)H] [HMT-681 Rothia mucilaginosa M508]
NaN	NaN	NaN	NaN	NaN	NaN	NaN	NaN	NaN	NaN	NaN	NaN	NaN	NaN	NaN	NaN	NaN	NaN	NaN	NaN	NaN	NaN	NaN	NaN	NaN	NaN	NaN	NaN	NaN	NaN	SEQF1039_00250;SEQF1724_01688;SEQF2197_01760		Pyridoxal 5'-phosphate synthase subunit PdxS [HMT-681 Rothia mucilaginosa ATCC 25296];Pyridoxal 5'-phosphate synthase subunit PdxS [HMT-681 Rothia mucilaginosa DY-18];Pyridoxal 5'-phosphate synthase subunit PdxS [HMT-681 Rothia mucilaginosa M508]
NaN	NaN	NaN	NaN	NaN	NaN	NaN	NaN	NaN	NaN	NaN	NaN	NaN	NaN	NaN	NaN	NaN	NaN	NaN	NaN	NaN	NaN	NaN	NaN	NaN	NaN	NaN	NaN	NaN	NaN	SEQF1039_00265;SEQF1724_01333;SEQF2197_01547		Ribosome-recycling factor [HMT-681 Rothia mucilaginosa ATCC 25296];Ribosome-recycling factor [HMT-681 Rothia mucilaginosa DY-18];Ribosome-recycling factor [HMT-681 Rothia mucilaginosa M508]
NaN	NaN	NaN	NaN	NaN	NaN	NaN	NaN	NaN	NaN	NaN	NaN	NaN	NaN	NaN	NaN	NaN	NaN	NaN	NaN	NaN	NaN	NaN	NaN	NaN	NaN	NaN	NaN	NaN	NaN	SEQF1039_00267;SEQF1724_01335;SEQF2197_01545		Elongation factor Ts [HMT-681 Rothia mucilaginosa ATCC 25296];Elongation factor Ts [HMT-681 Rothia mucilaginosa DY-18];Elongation factor Ts [HMT-681 Rothia mucilaginosa M508]
NaN	NaN	NaN	NaN	NaN	NaN	NaN	NaN	NaN	NaN	NaN	NaN	NaN	NaN	NaN	NaN	NaN	NaN	NaN	NaN	NaN	NaN	NaN	NaN	NaN	NaN	NaN	NaN	NaN	NaN	SEQF1039_00268;SEQF1724_01336;SEQF1925_01518;SEQF1994_01844;SEQF2197_01544		30S ribosomal protein S2 [HMT-681 Rothia mucilaginosa ATCC 25296];30S ribosomal protein S2 [HMT-681 Rothia mucilaginosa DY-18];30S ribosomal protein S2 [HMT-587 Rothia dentocariosa ATCC 17931];30S ribosomal protein S2 [HMT-587 Rothia dentocariosa M567];30S ribosomal protein S2 [HMT-681 Rothia mucilaginosa M508]
NaN	NaN	NaN	NaN	NaN	NaN	NaN	NaN	NaN	NaN	NaN	NaN	NaN	NaN	NaN	NaN	NaN	NaN	NaN	NaN	NaN	NaN	NaN	NaN	NaN	NaN	NaN	NaN	NaN	NaN	SEQF1039_00297;SEQF1724_01361;SEQF2197_01514		Glutamyl-tRNA(Gln) amidotransferase subunit A [HMT-681 Rothia mucilaginosa ATCC 25296];Glutamyl-tRNA(Gln) amidotransferase subunit A [HMT-681 Rothia mucilaginosa DY-18];Glutamyl-tRNA(Gln) amidotransferase subunit A [HMT-681 Rothia mucilaginosa M508]
NaN	NaN	NaN	NaN	NaN	NaN	NaN	NaN	NaN	NaN	NaN	NaN	NaN	NaN	NaN	NaN	NaN	NaN	NaN	NaN	NaN	NaN	NaN	NaN	NaN	NaN	NaN	NaN	NaN	NaN	SEQF1039_00298;SEQF1688_00691;SEQF1724_01362;SEQF1901_01129;SEQF1925_01486;SEQF1994_01805;SEQF2197_01513		Glutamyl-tRNA(Gln) amidotransferase subunit C [HMT-681 Rothia mucilaginosa ATCC 25296];Glutamyl-tRNA(Gln) amidotransferase subunit C [HMT-188 Rothia aeria F0184];Glutamyl-tRNA(Gln) amidotransferase subunit C [HMT-681 Rothia mucilaginosa DY-18];Glutamyl-tRNA(Gln) amidotransferase subunit C [HMT-188 Rothia aeria F0474];Aspartyl/glutamyl-tRNA(Asn/Gln) amidotransferase subunit C [HMT-587 Rothia dento…
NaN	NaN	NaN	NaN	NaN	NaN	NaN	NaN	NaN	NaN	NaN	NaN	NaN	NaN	NaN	NaN	NaN	NaN	NaN	NaN	NaN	NaN	NaN	NaN	NaN	NaN	NaN	NaN	NaN	NaN	SEQF1039_00299;SEQF1724_01363		Resuscitation-promoting factor Rpf [HMT-681 Rothia mucilaginosa ATCC 25296];Resuscitation-promoting factor Rpf [HMT-681 Rothia mucilaginosa DY-18]
NaN	NaN	NaN	NaN	NaN	NaN	NaN	NaN	NaN	NaN	NaN	NaN	NaN	NaN	NaN	NaN	NaN	NaN	NaN	NaN	NaN	NaN	NaN	NaN	NaN	NaN	NaN	NaN	NaN	NaN	SEQF1039_00338;SEQF1724_01401;SEQF2197_01474		dTDP-glucose 4,6-dehydratase [HMT-681 Rothia mucilaginosa ATCC 25296];dTDP-glucose 4,6-dehydratase [HMT-681 Rothia mucilaginosa DY-18];dTDP-glucose 4,6-dehydratase [HMT-681 Rothia mucilaginosa M508]
NaN	NaN	NaN	NaN	NaN	NaN	NaN	NaN	NaN	NaN	NaN	NaN	NaN	NaN	NaN	NaN	NaN	NaN	NaN	NaN	NaN	NaN	NaN	NaN	NaN	NaN	NaN	NaN	NaN	NaN	SEQF1039_00340;SEQF1724_01403;SEQF2197_01472		Tyrosine-protein kinase YwqD [HMT-681 Rothia mucilaginosa ATCC 25296];Tyrosine-protein kinase YwqD [HMT-681 Rothia mucilaginosa DY-18];Tyrosine-protein kinase YwqD [HMT-681 Rothia mucilaginosa M508]
NaN	NaN	NaN	NaN	NaN	NaN	NaN	NaN	NaN	NaN	NaN	NaN	NaN	NaN	NaN	NaN	NaN	NaN	NaN	NaN	NaN	NaN	NaN	NaN	NaN	NaN	NaN	NaN	NaN	NaN	SEQF1039_00349;SEQF1724_01412		N,N'-diacetyllegionaminic acid synthase [HMT-681 Rothia mucilaginosa ATCC 25296];N,N'-diacetyllegionaminic acid synthase [HMT-681 Rothia mucilaginosa DY-18]
NaN	NaN	NaN	NaN	NaN	NaN	NaN	NaN	NaN	NaN	NaN	NaN	NaN	NaN	NaN	NaN	NaN	NaN	NaN	NaN	NaN	NaN	NaN	NaN	NaN	NaN	NaN	NaN	NaN	NaN	SEQF1039_00378;SEQF1724_01444;SEQF2197_01430		Fumarate hydratase class II [HMT-681 Rothia mucilaginosa ATCC 25296];Fumarate hydratase class II [HMT-681 Rothia mucilaginosa DY-18];Fumarate hydratase class II [HMT-681 Rothia mucilaginosa M508]
NaN	NaN	NaN	NaN	NaN	NaN	NaN	NaN	NaN	NaN	NaN	NaN	NaN	NaN	NaN	NaN	NaN	NaN	NaN	NaN	NaN	NaN	NaN	NaN	NaN	NaN	NaN	NaN	NaN	NaN	SEQF1039_00391;SEQF1724_01456;SEQF2197_01416		Demethylphylloquinone reductase NdbB [HMT-681 Rothia mucilaginosa ATCC 25296];Demethylphylloquinone reductase NdbB [HMT-681 Rothia mucilaginosa DY-18];Demethylphylloquinone reductase NdbB [HMT-681 Rothia mucilaginosa M508]
NaN	NaN	NaN	NaN	NaN	NaN	NaN	NaN	NaN	NaN	NaN	NaN	NaN	NaN	NaN	NaN	NaN	NaN	NaN	NaN	NaN	NaN	NaN	NaN	NaN	NaN	NaN	NaN	NaN	NaN	SEQF1039_00396;SEQF1724_01462;SEQF2197_01410		Enolase [HMT-681 Rothia mucilaginosa ATCC 25296];Enolase [HMT-681 Rothia mucilaginosa DY-18];Enolase [HMT-681 Rothia mucilaginosa M508]
NaN	NaN	NaN	NaN	NaN	NaN	NaN	NaN	NaN	NaN	NaN	NaN	NaN	NaN	NaN	NaN	NaN	NaN	NaN	NaN	NaN	NaN	NaN	NaN	NaN	NaN	NaN	NaN	NaN	NaN	SEQF1039_00410;SEQF1724_01476;SEQF2197_01396		Bifunctional protein FolD protein [HMT-681 Rothia mucilaginosa ATCC 25296];Bifunctional protein FolD protein [HMT-681 Rothia mucilaginosa DY-18];Bifunctional protein FolD protein [HMT-681 Rothia mucilaginosa M508]
NaN	NaN	NaN	NaN	NaN	NaN	NaN	NaN	NaN	NaN	NaN	NaN	NaN	NaN	NaN	NaN	NaN	NaN	NaN	NaN	NaN	NaN	NaN	NaN	NaN	NaN	NaN	NaN	NaN	NaN	SEQF1039_00413;SEQF1724_01479;SEQF1925_01334;SEQF2197_01393		Bifunctional purine biosynthesis protein PurH [HMT-681 Rothia mucilaginosa ATCC 25296];Bifunctional purine biosynthesis protein PurH [HMT-681 Rothia mucilaginosa DY-18];Bifunctional purine biosynthesis protein PurH [HMT-587 Rothia dentocariosa ATCC 17931];Bifunctional purine biosynthesis protein PurH [HMT-681 Rothia mucilaginosa M508]
NaN	NaN	NaN	NaN	NaN	NaN	NaN	NaN	NaN	NaN	NaN	NaN	NaN	NaN	NaN	NaN	NaN	NaN	NaN	NaN	NaN	NaN	NaN	NaN	NaN	NaN	NaN	NaN	NaN	NaN	SEQF1039_00468;SEQF1688_01439;SEQF1724_01535;SEQF1901_02198;SEQF1925_01265;SEQF1994_01577;SEQF2197_01342		DNA-binding protein HB1 [HMT-681 Rothia mucilaginosa ATCC 25296];DNA-binding protein HB1 [HMT-188 Rothia aeria F0184];DNA-binding protein HB1 [HMT-681 Rothia mucilaginosa DY-18];DNA-binding protein HB1 [HMT-188 Rothia aeria F0474];DNA-binding protein HB1 [HMT-587 Rothia dentocariosa ATCC 17931];DNA-binding protein HB1 [HMT-587 Rothia dentocariosa M567];DNA-binding protein HB1 [HMT-681 Rothia muci…
NaN	NaN	NaN	NaN	NaN	NaN	NaN	NaN	NaN	NaN	NaN	NaN	NaN	NaN	NaN	NaN	NaN	NaN	NaN	NaN	NaN	NaN	NaN	NaN	NaN	NaN	NaN	NaN	NaN	NaN	SEQF1039_00470;SEQF1724_01537;SEQF1925_01263;SEQF1994_01575;SEQF2197_01340		50S ribosomal protein L33 2 [HMT-681 Rothia mucilaginosa ATCC 25296];50S ribosomal protein L33 2 [HMT-681 Rothia mucilaginosa DY-18];50S ribosomal protein L33 2 [HMT-587 Rothia dentocariosa ATCC 17931];50S ribosomal protein L33 2 [HMT-587 Rothia dentocariosa M567];50S ribosomal protein L33 2 [HMT-681 Rothia mucilaginosa M508]
NaN	NaN	NaN	NaN	NaN	NaN	NaN	NaN	NaN	NaN	NaN	NaN	NaN	NaN	NaN	NaN	NaN	NaN	NaN	NaN	NaN	NaN	NaN	NaN	NaN	NaN	NaN	NaN	NaN	NaN	SEQF1039_00471;SEQF1724_01538;SEQF1925_01262;SEQF1994_01574;SEQF2197_01339		50S ribosomal protein L28 [HMT-681 Rothia mucilaginosa ATCC 25296];50S ribosomal protein L28 [HMT-681 Rothia mucilaginosa DY-18];50S ribosomal protein L28 [HMT-587 Rothia dentocariosa ATCC 17931];50S ribosomal protein L28 [HMT-587 Rothia dentocariosa M567];50S ribosomal protein L28 [HMT-681 Rothia mucilaginosa M508]
NaN	NaN	NaN	NaN	NaN	NaN	NaN	NaN	NaN	NaN	NaN	NaN	NaN	NaN	NaN	NaN	NaN	NaN	NaN	NaN	NaN	NaN	NaN	NaN	NaN	NaN	NaN	NaN	NaN	NaN	SEQF1039_00482;SEQF2197_01003		Iron-sulfur cluster insertion protein ErpA [HMT-681 Rothia mucilaginosa ATCC 25296];Iron-sulfur cluster insertion protein ErpA [HMT-681 Rothia mucilaginosa M508]
NaN	NaN	NaN	NaN	NaN	NaN	NaN	NaN	NaN	NaN	NaN	NaN	NaN	NaN	NaN	NaN	NaN	NaN	NaN	NaN	NaN	NaN	NaN	NaN	NaN	NaN	NaN	NaN	NaN	NaN	SEQF1039_00491;SEQF1724_00924;SEQF2197_00994		Sec-independent protein translocase protein TatA [HMT-681 Rothia mucilaginosa ATCC 25296];Sec-independent protein translocase protein TatA [HMT-681 Rothia mucilaginosa DY-18];Sec-independent protein translocase protein TatA [HMT-681 Rothia mucilaginosa M508]
NaN	NaN	NaN	NaN	NaN	NaN	NaN	NaN	NaN	NaN	NaN	NaN	NaN	NaN	NaN	NaN	NaN	NaN	NaN	NaN	NaN	NaN	NaN	NaN	NaN	NaN	NaN	NaN	NaN	NaN	SEQF1039_00494;SEQF1724_00921;SEQF1925_01946;SEQF1994_00334;SEQF2197_00992		FK506-binding protein [HMT-681 Rothia mucilaginosa ATCC 25296];FK506-binding protein [HMT-681 Rothia mucilaginosa DY-18];FK506-binding protein [HMT-587 Rothia dentocariosa ATCC 17931];FK506-binding protein [HMT-587 Rothia dentocariosa M567];FK506-binding protein [HMT-681 Rothia mucilaginosa M508]
NaN	NaN	NaN	NaN	NaN	NaN	NaN	NaN	NaN	NaN	NaN	NaN	NaN	NaN	NaN	NaN	NaN	NaN	NaN	NaN	NaN	NaN	NaN	NaN	NaN	NaN	NaN	NaN	NaN	NaN	SEQF1039_00528;SEQF1688_01346;SEQF1724_00888;SEQF1901_00295;SEQF1925_01981;SEQF1994_00370;SEQF2197_00957		DNA-directed RNA polymerase subunit omega [HMT-681 Rothia mucilaginosa ATCC 25296];DNA-directed RNA polymerase subunit omega [HMT-188 Rothia aeria F0184];DNA-directed RNA polymerase subunit omega [HMT-681 Rothia mucilaginosa DY-18];DNA-directed RNA polymerase subunit omega [HMT-188 Rothia aeria F0474];DNA-directed RNA polymerase subunit omega [HMT-587 Rothia dentocariosa ATCC 17931];DNA-directed …
NaN	NaN	NaN	NaN	NaN	NaN	NaN	NaN	NaN	NaN	NaN	NaN	NaN	NaN	NaN	NaN	NaN	NaN	NaN	NaN	NaN	NaN	NaN	NaN	NaN	NaN	NaN	NaN	NaN	NaN	SEQF1039_00529;SEQF1724_00887;SEQF2197_00956		Guanylate kinase [HMT-681 Rothia mucilaginosa ATCC 25296];Guanylate kinase [HMT-681 Rothia mucilaginosa DY-18];Guanylate kinase [HMT-681 Rothia mucilaginosa M508]
NaN	NaN	NaN	NaN	NaN	NaN	NaN	NaN	NaN	NaN	NaN	NaN	NaN	NaN	NaN	NaN	NaN	NaN	NaN	NaN	NaN	NaN	NaN	NaN	NaN	NaN	NaN	NaN	NaN	NaN	SEQF1039_00599;SEQF1724_00823;SEQF2197_00891		Hydroxyacylglutathione hydrolase GloC [HMT-681 Rothia mucilaginosa ATCC 25296];Hydroxyacylglutathione hydrolase GloC [HMT-681 Rothia mucilaginosa DY-18];Hydroxyacylglutathione hydrolase GloC [HMT-681 Rothia mucilaginosa M508]
NaN	NaN	NaN	NaN	NaN	NaN	NaN	NaN	NaN	NaN	NaN	NaN	NaN	NaN	NaN	NaN	NaN	NaN	NaN	NaN	NaN	NaN	NaN	NaN	NaN	NaN	NaN	NaN	NaN	NaN	SEQF1039_00600;SEQF1724_00822;SEQF2197_00890		Formate--tetrahydrofolate ligase [HMT-681 Rothia mucilaginosa ATCC 25296];Formate--tetrahydrofolate ligase [HMT-681 Rothia mucilaginosa DY-18];Formate--tetrahydrofolate ligase [HMT-681 Rothia mucilaginosa M508]
NaN	NaN	NaN	NaN	NaN	NaN	NaN	NaN	NaN	NaN	NaN	NaN	NaN	NaN	NaN	NaN	NaN	NaN	NaN	NaN	NaN	NaN	NaN	NaN	NaN	NaN	NaN	NaN	NaN	NaN	SEQF1039_00617;SEQF1724_00221;SEQF2197_00258		Phosphoenolpyruvate-protein phosphotransferase [HMT-681 Rothia mucilaginosa ATCC 25296];Phosphoenolpyruvate-protein phosphotransferase [HMT-681 Rothia mucilaginosa DY-18];Phosphoenolpyruvate-protein phosphotransferase [HMT-681 Rothia mucilaginosa M508]
NaN	NaN	NaN	NaN	NaN	NaN	NaN	NaN	NaN	NaN	NaN	NaN	NaN	NaN	NaN	NaN	NaN	NaN	NaN	NaN	NaN	NaN	NaN	NaN	NaN	NaN	NaN	NaN	NaN	NaN	SEQF1039_00618;SEQF1724_00222;SEQF2197_00259		Phosphocarrier protein HPr [HMT-681 Rothia mucilaginosa ATCC 25296];Phosphocarrier protein HPr [HMT-681 Rothia mucilaginosa DY-18];Phosphocarrier protein HPr [HMT-681 Rothia mucilaginosa M508]
NaN	NaN	NaN	NaN	NaN	NaN	NaN	NaN	NaN	NaN	NaN	NaN	NaN	NaN	NaN	NaN	NaN	NaN	NaN	NaN	NaN	NaN	NaN	NaN	NaN	NaN	NaN	NaN	NaN	NaN	SEQF1039_00623;SEQF1724_00227;SEQF2197_00264		60 kDa chaperonin 1 [HMT-681 Rothia mucilaginosa ATCC 25296];60 kDa chaperonin 1 [HMT-681 Rothia mucilaginosa DY-18];60 kDa chaperonin 1 [HMT-681 Rothia mucilaginosa M508]
NaN	NaN	NaN	NaN	NaN	NaN	NaN	NaN	NaN	NaN	NaN	NaN	NaN	NaN	NaN	NaN	NaN	NaN	NaN	NaN	NaN	NaN	NaN	NaN	NaN	NaN	NaN	NaN	NaN	NaN	SEQF1039_00633;SEQF2197_00272		Isochorismatase [HMT-681 Rothia mucilaginosa ATCC 25296];Isochorismatase [HMT-681 Rothia mucilaginosa M508]
NaN	NaN	NaN	NaN	NaN	NaN	NaN	NaN	NaN	NaN	NaN	NaN	NaN	NaN	NaN	NaN	NaN	NaN	NaN	NaN	NaN	NaN	NaN	NaN	NaN	NaN	NaN	NaN	NaN	NaN	SEQF1039_00645;SEQF1724_00244;SEQF2197_00284		putative endopeptidase p60 [HMT-681 Rothia mucilaginosa ATCC 25296];putative endopeptidase p60 [HMT-681 Rothia mucilaginosa DY-18];putative endopeptidase p60 [HMT-681 Rothia mucilaginosa M508]
NaN	NaN	NaN	NaN	NaN	NaN	NaN	NaN	NaN	NaN	NaN	NaN	NaN	NaN	NaN	NaN	NaN	NaN	NaN	NaN	NaN	NaN	NaN	NaN	NaN	NaN	NaN	NaN	NaN	NaN	SEQF1039_00649;SEQF1724_00248;SEQF2197_00288		Succinate--CoA ligase [ADP-forming] subunit beta [HMT-681 Rothia mucilaginosa ATCC 25296];Succinate--CoA ligase [ADP-forming] subunit beta [HMT-681 Rothia mucilaginosa DY-18];Succinate--CoA ligase [ADP-forming] subunit beta [HMT-681 Rothia mucilaginosa M508]
NaN	NaN	NaN	NaN	NaN	NaN	NaN	NaN	NaN	NaN	NaN	NaN	NaN	NaN	NaN	NaN	NaN	NaN	NaN	NaN	NaN	NaN	NaN	NaN	NaN	NaN	NaN	NaN	NaN	NaN	SEQF1039_00650;SEQF1724_00249;SEQF2197_00289		Succinate--CoA ligase [ADP-forming] subunit alpha [HMT-681 Rothia mucilaginosa ATCC 25296];Succinate--CoA ligase [ADP-forming] subunit alpha [HMT-681 Rothia mucilaginosa DY-18];Succinate--CoA ligase [ADP-forming] subunit alpha [HMT-681 Rothia mucilaginosa M508]
NaN	NaN	NaN	NaN	NaN	NaN	NaN	NaN	NaN	NaN	NaN	NaN	NaN	NaN	NaN	NaN	NaN	NaN	NaN	NaN	NaN	NaN	NaN	NaN	NaN	NaN	NaN	NaN	NaN	NaN	SEQF1039_00653;SEQF1724_00253;SEQF2197_00292		Fine tangled pili major subunit [HMT-681 Rothia mucilaginosa ATCC 25296];Fine tangled pili major subunit [HMT-681 Rothia mucilaginosa DY-18];Fine tangled pili major subunit [HMT-681 Rothia mucilaginosa M508]
NaN	NaN	NaN	NaN	NaN	NaN	NaN	NaN	NaN	NaN	NaN	NaN	NaN	NaN	NaN	NaN	NaN	NaN	NaN	NaN	NaN	NaN	NaN	NaN	NaN	NaN	NaN	NaN	NaN	NaN	SEQF1039_00663;SEQF1688_01723;SEQF1724_00263;SEQF1901_00681;SEQF1925_00515;SEQF1994_01120;SEQF2197_00302		hypothetical protein [HMT-681 Rothia mucilaginosa ATCC 25296];hypothetical protein [HMT-188 Rothia aeria F0184];hypothetical protein [HMT-681 Rothia mucilaginosa DY-18];hypothetical protein [HMT-188 Rothia aeria F0474];hypothetical protein [HMT-587 Rothia dentocariosa ATCC 17931];hypothetical protein [HMT-587 Rothia dentocariosa M567];hypothetical protein [HMT-681 Rothia mucilaginosa M508]
NaN	NaN	NaN	NaN	NaN	NaN	NaN	NaN	NaN	NaN	NaN	NaN	NaN	NaN	NaN	NaN	NaN	NaN	NaN	NaN	NaN	NaN	NaN	NaN	NaN	NaN	NaN	NaN	NaN	NaN	SEQF1039_00760;SEQF2197_00402		Putative thioredoxin 2 [HMT-681 Rothia mucilaginosa ATCC 25296];Putative thioredoxin 2 [HMT-681 Rothia mucilaginosa M508]
NaN	NaN	NaN	NaN	NaN	NaN	NaN	NaN	NaN	NaN	NaN	NaN	NaN	NaN	NaN	NaN	NaN	NaN	NaN	NaN	NaN	NaN	NaN	NaN	NaN	NaN	NaN	NaN	NaN	NaN	SEQF1039_00763;SEQF1688_01971;SEQF1724_00362;SEQF1901_00771;SEQF1925_00381;SEQF1994_00981;SEQF2197_00406		ATP-dependent RNA helicase DeaD [HMT-681 Rothia mucilaginosa ATCC 25296];ATP-dependent RNA helicase DeaD [HMT-188 Rothia aeria F0184];ATP-dependent RNA helicase DeaD [HMT-681 Rothia mucilaginosa DY-18];ATP-dependent RNA helicase DeaD [HMT-188 Rothia aeria F0474];ATP-dependent RNA helicase DeaD [HMT-587 Rothia dentocariosa ATCC 17931];ATP-dependent RNA helicase DeaD [HMT-587 Rothia dentocariosa M5…
NaN	NaN	NaN	NaN	NaN	NaN	NaN	NaN	NaN	NaN	NaN	NaN	NaN	NaN	NaN	NaN	NaN	NaN	NaN	NaN	NaN	NaN	NaN	NaN	NaN	NaN	NaN	NaN	NaN	NaN	SEQF1039_00784;SEQF1724_00383;SEQF2197_00427		Pyrophosphate--fructose 6-phosphate 1-phosphotransferase [HMT-681 Rothia mucilaginosa ATCC 25296];Pyrophosphate--fructose 6-phosphate 1-phosphotransferase [HMT-681 Rothia mucilaginosa DY-18];Pyrophosphate--fructose 6-phosphate 1-phosphotransferase [HMT-681 Rothia mucilaginosa M508]
NaN	NaN	NaN	NaN	NaN	NaN	NaN	NaN	NaN	NaN	NaN	NaN	NaN	NaN	NaN	NaN	NaN	NaN	NaN	NaN	NaN	NaN	NaN	NaN	NaN	NaN	NaN	NaN	NaN	NaN	SEQF1039_00785;SEQF1724_00384;SEQF2197_00428		Aspartate aminotransferase [HMT-681 Rothia mucilaginosa ATCC 25296];Aspartate aminotransferase [HMT-681 Rothia mucilaginosa DY-18];Aspartate aminotransferase [HMT-681 Rothia mucilaginosa M508]
NaN	NaN	NaN	NaN	NaN	NaN	NaN	NaN	NaN	NaN	NaN	NaN	NaN	NaN	NaN	NaN	NaN	NaN	NaN	NaN	NaN	NaN	NaN	NaN	NaN	NaN	NaN	NaN	NaN	NaN	SEQF1039_00790;SEQF1724_00389;SEQF2197_00433		50S ribosomal protein L1 [HMT-681 Rothia mucilaginosa ATCC 25296];50S ribosomal protein L1 [HMT-681 Rothia mucilaginosa DY-18];50S ribosomal protein L1 [HMT-681 Rothia mucilaginosa M508]
NaN	NaN	NaN	NaN	NaN	NaN	NaN	NaN	NaN	NaN	NaN	NaN	NaN	NaN	NaN	NaN	NaN	NaN	NaN	NaN	NaN	NaN	NaN	NaN	NaN	NaN	NaN	NaN	NaN	NaN	SEQF1039_00793;SEQF2197_00436		50S ribosomal protein L10 [HMT-681 Rothia mucilaginosa ATCC 25296];50S ribosomal protein L10 [HMT-681 Rothia mucilaginosa M508]
NaN	NaN	NaN	NaN	NaN	NaN	NaN	NaN	NaN	NaN	NaN	NaN	NaN	NaN	NaN	NaN	NaN	NaN	NaN	NaN	NaN	NaN	NaN	NaN	NaN	NaN	NaN	NaN	NaN	NaN	SEQF1039_00815;SEQF1724_00414;SEQF2197_00458		putative glycine dehydrogenase (decarboxylating) [HMT-681 Rothia mucilaginosa ATCC 25296];putative glycine dehydrogenase (decarboxylating) [HMT-681 Rothia mucilaginosa DY-18];putative glycine dehydrogenase (decarboxylating) [HMT-681 Rothia mucilaginosa M508]
NaN	NaN	NaN	NaN	NaN	NaN	NaN	NaN	NaN	NaN	NaN	NaN	NaN	NaN	NaN	NaN	NaN	NaN	NaN	NaN	NaN	NaN	NaN	NaN	NaN	NaN	NaN	NaN	NaN	NaN	SEQF1039_00816;SEQF1688_02036;SEQF1724_00415;SEQF1901_00836;SEQF1925_00309;SEQF1994_00907;SEQF2197_00459		Aminomethyltransferase [HMT-681 Rothia mucilaginosa ATCC 25296];Aminomethyltransferase [HMT-188 Rothia aeria F0184];Aminomethyltransferase [HMT-681 Rothia mucilaginosa DY-18];Aminomethyltransferase [HMT-188 Rothia aeria F0474];Aminomethyltransferase [HMT-587 Rothia dentocariosa ATCC 17931];Aminomethyltransferase [HMT-587 Rothia dentocariosa M567];Aminomethyltransferase [HMT-681 Rothia mucilaginos…
NaN	NaN	NaN	NaN	NaN	NaN	NaN	NaN	NaN	NaN	NaN	NaN	NaN	NaN	NaN	NaN	NaN	NaN	NaN	NaN	NaN	NaN	NaN	NaN	NaN	NaN	NaN	NaN	NaN	NaN	SEQF1039_00822;SEQF1688_02042;SEQF1724_00421;SEQF1901_00842;SEQF1925_00301;SEQF1994_00899;SEQF2197_00465		30S ribosomal protein S7 [HMT-681 Rothia mucilaginosa ATCC 25296];30S ribosomal protein S7 [HMT-188 Rothia aeria F0184];30S ribosomal protein S7 [HMT-681 Rothia mucilaginosa DY-18];30S ribosomal protein S7 [HMT-188 Rothia aeria F0474];30S ribosomal protein S7 [HMT-587 Rothia dentocariosa ATCC 17931];30S ribosomal protein S7 [HMT-587 Rothia dentocariosa M567];30S ribosomal protein S7 [HMT-681 Roth…
NaN	NaN	NaN	NaN	NaN	NaN	NaN	NaN	NaN	NaN	NaN	NaN	NaN	NaN	NaN	NaN	NaN	NaN	NaN	NaN	NaN	NaN	NaN	NaN	NaN	NaN	NaN	NaN	NaN	NaN	SEQF1039_00826;SEQF1688_02047;SEQF1724_00425;SEQF1901_00847;SEQF1925_00297;SEQF1994_00895;SEQF2197_00469		30S ribosomal protein S10 [HMT-681 Rothia mucilaginosa ATCC 25296];30S ribosomal protein S10 [HMT-188 Rothia aeria F0184];30S ribosomal protein S10 [HMT-681 Rothia mucilaginosa DY-18];30S ribosomal protein S10 [HMT-188 Rothia aeria F0474];30S ribosomal protein S10 [HMT-587 Rothia dentocariosa ATCC 17931];30S ribosomal protein S10 [HMT-587 Rothia dentocariosa M567];30S ribosomal protein S10 [HMT-6…
NaN	NaN	NaN	NaN	NaN	NaN	NaN	NaN	NaN	NaN	NaN	NaN	NaN	NaN	NaN	NaN	NaN	NaN	NaN	NaN	NaN	NaN	NaN	NaN	NaN	NaN	NaN	NaN	NaN	NaN	SEQF1039_00827;SEQF1688_02048;SEQF1724_00426;SEQF1901_00848;SEQF2197_00470		50S ribosomal protein L3 [HMT-681 Rothia mucilaginosa ATCC 25296];50S ribosomal protein L3 [HMT-188 Rothia aeria F0184];50S ribosomal protein L3 [HMT-681 Rothia mucilaginosa DY-18];50S ribosomal protein L3 [HMT-188 Rothia aeria F0474];50S ribosomal protein L3 [HMT-681 Rothia mucilaginosa M508]
NaN	NaN	NaN	NaN	NaN	NaN	NaN	NaN	NaN	NaN	NaN	NaN	NaN	NaN	NaN	NaN	NaN	NaN	NaN	NaN	NaN	NaN	NaN	NaN	NaN	NaN	NaN	NaN	NaN	NaN	SEQF1039_00828;SEQF1724_00427;SEQF2197_00471		50S ribosomal protein L4 [HMT-681 Rothia mucilaginosa ATCC 25296];50S ribosomal protein L4 [HMT-681 Rothia mucilaginosa DY-18];50S ribosomal protein L4 [HMT-681 Rothia mucilaginosa M508]
NaN	NaN	NaN	NaN	NaN	NaN	NaN	NaN	NaN	NaN	NaN	NaN	NaN	NaN	NaN	NaN	NaN	NaN	NaN	NaN	NaN	NaN	NaN	NaN	NaN	NaN	NaN	NaN	NaN	NaN	SEQF1039_00829;SEQF1688_02050;SEQF1724_00428;SEQF1901_00850;SEQF1925_00294;SEQF1994_00892;SEQF2197_00472		50S ribosomal protein L23 [HMT-681 Rothia mucilaginosa ATCC 25296];50S ribosomal protein L23 [HMT-188 Rothia aeria F0184];50S ribosomal protein L23 [HMT-681 Rothia mucilaginosa DY-18];50S ribosomal protein L23 [HMT-188 Rothia aeria F0474];50S ribosomal protein L23 [HMT-587 Rothia dentocariosa ATCC 17931];50S ribosomal protein L23 [HMT-587 Rothia dentocariosa M567];50S ribosomal protein L23 [HMT-6…
NaN	NaN	NaN	NaN	NaN	NaN	NaN	NaN	NaN	NaN	NaN	NaN	NaN	NaN	NaN	NaN	NaN	NaN	NaN	NaN	NaN	NaN	NaN	NaN	NaN	NaN	NaN	NaN	NaN	NaN	SEQF1039_00830;SEQF1724_00429;SEQF2197_00473		50S ribosomal protein L2 [HMT-681 Rothia mucilaginosa ATCC 25296];50S ribosomal protein L2 [HMT-681 Rothia mucilaginosa DY-18];50S ribosomal protein L2 [HMT-681 Rothia mucilaginosa M508]
NaN	NaN	NaN	NaN	NaN	NaN	NaN	NaN	NaN	NaN	NaN	NaN	NaN	NaN	NaN	NaN	NaN	NaN	NaN	NaN	NaN	NaN	NaN	NaN	NaN	NaN	NaN	NaN	NaN	NaN	SEQF1039_00835;SEQF1724_00434;SEQF1925_00288;SEQF1994_00886;SEQF2197_00478		50S ribosomal protein L29 [HMT-681 Rothia mucilaginosa ATCC 25296];50S ribosomal protein L29 [HMT-681 Rothia mucilaginosa DY-18];50S ribosomal protein L29 [HMT-587 Rothia dentocariosa ATCC 17931];50S ribosomal protein L29 [HMT-587 Rothia dentocariosa M567];50S ribosomal protein L29 [HMT-681 Rothia mucilaginosa M508]
NaN	NaN	NaN	NaN	NaN	NaN	NaN	NaN	NaN	NaN	NaN	NaN	NaN	NaN	NaN	NaN	NaN	NaN	NaN	NaN	NaN	NaN	NaN	NaN	NaN	NaN	NaN	NaN	NaN	NaN	SEQF1039_00839;SEQF1688_01131;SEQF1724_00438;SEQF1901_01772;SEQF1925_00285;SEQF1994_00883;SEQF2197_00482		50S ribosomal protein L14 [HMT-681 Rothia mucilaginosa ATCC 25296];50S ribosomal protein L14 [HMT-188 Rothia aeria F0184];50S ribosomal protein L14 [HMT-681 Rothia mucilaginosa DY-18];50S ribosomal protein L14 [HMT-188 Rothia aeria F0474];50S ribosomal protein L14 [HMT-587 Rothia dentocariosa ATCC 17931];50S ribosomal protein L14 [HMT-587 Rothia dentocariosa M567];50S ribosomal protein L14 [HMT-6…
NaN	NaN	NaN	NaN	NaN	NaN	NaN	NaN	NaN	NaN	NaN	NaN	NaN	NaN	NaN	NaN	NaN	NaN	NaN	NaN	NaN	NaN	NaN	NaN	NaN	NaN	NaN	NaN	NaN	NaN	SEQF1039_00840;SEQF1688_01130;SEQF1724_00439;SEQF1901_01773;SEQF1925_00284;SEQF1994_00882;SEQF2197_00483		50S ribosomal protein L24 [HMT-681 Rothia mucilaginosa ATCC 25296];50S ribosomal protein L24 [HMT-188 Rothia aeria F0184];50S ribosomal protein L24 [HMT-681 Rothia mucilaginosa DY-18];50S ribosomal protein L24 [HMT-188 Rothia aeria F0474];50S ribosomal protein L24 [HMT-587 Rothia dentocariosa ATCC 17931];50S ribosomal protein L24 [HMT-587 Rothia dentocariosa M567];50S ribosomal protein L24 [HMT-6…
NaN	NaN	NaN	NaN	NaN	NaN	NaN	NaN	NaN	NaN	NaN	NaN	NaN	NaN	NaN	NaN	NaN	NaN	NaN	NaN	NaN	NaN	NaN	NaN	NaN	NaN	NaN	NaN	NaN	NaN	SEQF1039_00841;SEQF1688_01129;SEQF1724_00440;SEQF1901_01774;SEQF2197_00484		50S ribosomal protein L5 [HMT-681 Rothia mucilaginosa ATCC 25296];50S ribosomal protein L5 [HMT-188 Rothia aeria F0184];50S ribosomal protein L5 [HMT-681 Rothia mucilaginosa DY-18];50S ribosomal protein L5 [HMT-188 Rothia aeria F0474];50S ribosomal protein L5 [HMT-681 Rothia mucilaginosa M508]
NaN	NaN	NaN	NaN	NaN	NaN	NaN	NaN	NaN	NaN	NaN	NaN	NaN	NaN	NaN	NaN	NaN	NaN	NaN	NaN	NaN	NaN	NaN	NaN	NaN	NaN	NaN	NaN	NaN	NaN	SEQF1039_00843;SEQF1724_00442;SEQF1925_00281;SEQF1994_00879;SEQF2197_00486		50S ribosomal protein L6 [HMT-681 Rothia mucilaginosa ATCC 25296];50S ribosomal protein L6 [HMT-681 Rothia mucilaginosa DY-18];50S ribosomal protein L6 [HMT-587 Rothia dentocariosa ATCC 17931];50S ribosomal protein L6 [HMT-587 Rothia dentocariosa M567];50S ribosomal protein L6 [HMT-681 Rothia mucilaginosa M508]
NaN	NaN	NaN	NaN	NaN	NaN	NaN	NaN	NaN	NaN	NaN	NaN	NaN	NaN	NaN	NaN	NaN	NaN	NaN	NaN	NaN	NaN	NaN	NaN	NaN	NaN	NaN	NaN	NaN	NaN	SEQF1039_00844;SEQF1724_00443;SEQF2197_00487		50S ribosomal protein L18 [HMT-681 Rothia mucilaginosa ATCC 25296];50S ribosomal protein L18 [HMT-681 Rothia mucilaginosa DY-18];50S ribosomal protein L18 [HMT-681 Rothia mucilaginosa M508]
NaN	NaN	NaN	NaN	NaN	NaN	NaN	NaN	NaN	NaN	NaN	NaN	NaN	NaN	NaN	NaN	NaN	NaN	NaN	NaN	NaN	NaN	NaN	NaN	NaN	NaN	NaN	NaN	NaN	NaN	SEQF1039_00845;SEQF1724_00444;SEQF2197_00488		30S ribosomal protein S5 [HMT-681 Rothia mucilaginosa ATCC 25296];30S ribosomal protein S5 [HMT-681 Rothia mucilaginosa DY-18];30S ribosomal protein S5 [HMT-681 Rothia mucilaginosa M508]
NaN	NaN	NaN	NaN	NaN	NaN	NaN	NaN	NaN	NaN	NaN	NaN	NaN	NaN	NaN	NaN	NaN	NaN	NaN	NaN	NaN	NaN	NaN	NaN	NaN	NaN	NaN	NaN	NaN	NaN	SEQF1039_00849;SEQF1724_00448;SEQF2197_00492		Adenylate kinase [HMT-681 Rothia mucilaginosa ATCC 25296];Adenylate kinase [HMT-681 Rothia mucilaginosa DY-18];Adenylate kinase [HMT-681 Rothia mucilaginosa M508]
NaN	NaN	NaN	NaN	NaN	NaN	NaN	NaN	NaN	NaN	NaN	NaN	NaN	NaN	NaN	NaN	NaN	NaN	NaN	NaN	NaN	NaN	NaN	NaN	NaN	NaN	NaN	NaN	NaN	NaN	SEQF1039_00852;SEQF1388_00296;SEQF1657_02031;SEQF1724_00451;SEQF1902_02124;SEQF1903_02977;SEQF1925_00272;SEQF1948_01032;SEQF1994_00870;SEQF2197_00495;SEQF2385_01210;SEQF2386_01123,SEQF2386_01123;SEQF2430_00494;SEQF2573_00292;SEQF2574_00482;SEQF2575_01139;SEQF2804_00189;SEQF3096_01709		Translation initiation factor IF-1 [HMT-681 Rothia mucilaginosa ATCC 25296];Translation initiation factor IF-1 [HMT-701 Schaalia odontolytica ATCC 17982];Translation initiation factor IF-1 [HMT-701 Schaalia odontolytica F0309];Translation initiation factor IF-1 [HMT-681 Rothia mucilaginosa DY-18];Translation initiation factor IF-1 [HMT-617 Schaalia georgiae F0490];Translation initiation factor IF…
NaN	NaN	NaN	NaN	NaN	NaN	NaN	NaN	NaN	NaN	NaN	NaN	NaN	NaN	NaN	NaN	NaN	NaN	NaN	NaN	NaN	NaN	NaN	NaN	NaN	NaN	NaN	NaN	NaN	NaN	SEQF1039_00856;SEQF1655_00848;SEQF1688_01114;SEQF1724_00455;SEQF1853_00651;SEQF1901_01789;SEQF1925_00268;SEQF1952_00628;SEQF1994_00866;SEQF2021_00249;SEQF2040_01692;SEQF2041_01788;SEQF2042_01708;SEQF2043_00404;SEQF2044_01751;SEQF2045_01765;SEQF2046_00214;SEQF2197_00499;SEQF2248_01769;SEQF2249_02349;SEQF2367_00577;SEQF2368_00569;SEQF2369_00036;SEQF2370_01090;SEQF2391_00442		DNA-directed RNA polymerase subunit alpha [HMT-681 Rothia mucilaginosa ATCC 25296];DNA-directed RNA polymerase subunit alpha [HMT-586 Parascardovia denticolens F0305];DNA-directed RNA polymerase subunit alpha [HMT-188 Rothia aeria F0184];DNA-directed RNA polymerase subunit alpha [HMT-681 Rothia mucilaginosa DY-18];DNA-directed RNA polymerase subunit alpha [HMT-195 Scardovia wiggsiae F0424];DNA-di…
NaN	NaN	NaN	NaN	NaN	NaN	NaN	NaN	NaN	NaN	NaN	NaN	NaN	NaN	NaN	NaN	NaN	NaN	NaN	NaN	NaN	NaN	NaN	NaN	NaN	NaN	NaN	NaN	NaN	NaN	SEQF1039_00859;SEQF1688_01111;SEQF1724_00458;SEQF1901_01792;SEQF1925_00265;SEQF1994_00863;SEQF2197_00502		50S ribosomal protein L13 [HMT-681 Rothia mucilaginosa ATCC 25296];50S ribosomal protein L13 [HMT-188 Rothia aeria F0184];50S ribosomal protein L13 [HMT-681 Rothia mucilaginosa DY-18];50S ribosomal protein L13 [HMT-188 Rothia aeria F0474];50S ribosomal protein L13 [HMT-587 Rothia dentocariosa ATCC 17931];50S ribosomal protein L13 [HMT-587 Rothia dentocariosa M567];50S ribosomal protein L13 [HMT-6…
NaN	NaN	NaN	NaN	NaN	NaN	NaN	NaN	NaN	NaN	NaN	NaN	NaN	NaN	NaN	NaN	NaN	NaN	NaN	NaN	NaN	NaN	NaN	NaN	NaN	NaN	NaN	NaN	NaN	NaN	SEQF1039_00879;SEQF1724_00478;SEQF2197_00522		10 kDa chaperonin [HMT-681 Rothia mucilaginosa ATCC 25296];10 kDa chaperonin [HMT-681 Rothia mucilaginosa DY-18];10 kDa chaperonin [HMT-681 Rothia mucilaginosa M508]
NaN	NaN	NaN	NaN	NaN	NaN	NaN	NaN	NaN	NaN	NaN	NaN	NaN	NaN	NaN	NaN	NaN	NaN	NaN	NaN	NaN	NaN	NaN	NaN	NaN	NaN	NaN	NaN	NaN	NaN	SEQF1039_00883;SEQF1688_01080;SEQF1724_00482;SEQF1901_01823;SEQF1925_00231;SEQF1994_00834;SEQF2197_00526		GMP synthase [glutamine-hydrolyzing] [HMT-681 Rothia mucilaginosa ATCC 25296];GMP synthase [glutamine-hydrolyzing] [HMT-188 Rothia aeria F0184];GMP synthase [glutamine-hydrolyzing] [HMT-681 Rothia mucilaginosa DY-18];GMP synthase [glutamine-hydrolyzing] [HMT-188 Rothia aeria F0474];GMP synthase [glutamine-hydrolyzing] [HMT-587 Rothia dentocariosa ATCC 17931];GMP synthase [glutamine-hydrolyzing] […
NaN	NaN	NaN	NaN	NaN	NaN	NaN	NaN	NaN	NaN	NaN	NaN	NaN	NaN	NaN	NaN	NaN	NaN	NaN	NaN	NaN	NaN	NaN	NaN	NaN	NaN	NaN	NaN	NaN	NaN	SEQF1039_00922;SEQF1688_01037;SEQF1724_00513;SEQF1925_00187;SEQF2197_00567		Molybdenum-pterin-binding protein 2 [HMT-681 Rothia mucilaginosa ATCC 25296];Molybdenum-pterin-binding protein 2 [HMT-188 Rothia aeria F0184];Molybdenum-pterin-binding protein 2 [HMT-681 Rothia mucilaginosa DY-18];Molybdenum-pterin-binding protein 2 [HMT-587 Rothia dentocariosa ATCC 17931];Molybdenum-pterin-binding protein 2 [HMT-681 Rothia mucilaginosa M508]
NaN	NaN	NaN	NaN	NaN	NaN	NaN	NaN	NaN	NaN	NaN	NaN	NaN	NaN	NaN	NaN	NaN	NaN	NaN	NaN	NaN	NaN	NaN	NaN	NaN	NaN	NaN	NaN	NaN	NaN	SEQF1039_00929;SEQF2197_00573		putative thiol peroxidase [HMT-681 Rothia mucilaginosa ATCC 25296];putative thiol peroxidase [HMT-681 Rothia mucilaginosa M508]
NaN	NaN	NaN	NaN	NaN	NaN	NaN	NaN	NaN	NaN	NaN	NaN	NaN	NaN	NaN	NaN	NaN	NaN	NaN	NaN	NaN	NaN	NaN	NaN	NaN	NaN	NaN	NaN	NaN	NaN	SEQF1039_00960;SEQF1724_00548;SEQF2197_00606		Xaa-Pro aminopeptidase 1 [HMT-681 Rothia mucilaginosa ATCC 25296];Xaa-Pro aminopeptidase 1 [HMT-681 Rothia mucilaginosa DY-18];Xaa-Pro aminopeptidase 1 [HMT-681 Rothia mucilaginosa M508]
NaN	NaN	NaN	NaN	NaN	NaN	NaN	NaN	NaN	NaN	NaN	NaN	NaN	NaN	NaN	NaN	NaN	NaN	NaN	NaN	NaN	NaN	NaN	NaN	NaN	NaN	NaN	NaN	NaN	NaN	SEQF1039_00994;SEQF1724_00586		Phage shock protein A [HMT-681 Rothia mucilaginosa ATCC 25296];Phage shock protein A [HMT-681 Rothia mucilaginosa DY-18]
NaN	NaN	NaN	NaN	NaN	NaN	NaN	NaN	NaN	NaN	NaN	NaN	NaN	NaN	NaN	NaN	NaN	NaN	NaN	NaN	NaN	NaN	NaN	NaN	NaN	NaN	NaN	NaN	NaN	NaN	SEQF1039_01009;SEQF1688_00920;SEQF1724_00601;SEQF1901_02276;SEQF1925_00066;SEQF1994_00669;SEQF2197_00659		Ribosome hibernation promotion factor [HMT-681 Rothia mucilaginosa ATCC 25296];Ribosome hibernation promotion factor [HMT-188 Rothia aeria F0184];Ribosome hibernation promotion factor [HMT-681 Rothia mucilaginosa DY-18];Ribosome hibernation promotion factor [HMT-188 Rothia aeria F0474];Ribosome hibernation promotion factor [HMT-587 Rothia dentocariosa ATCC 17931];Ribosome hibernation promotion fa…
NaN	NaN	NaN	NaN	NaN	NaN	NaN	NaN	NaN	NaN	NaN	NaN	NaN	NaN	NaN	NaN	NaN	NaN	NaN	NaN	NaN	NaN	NaN	NaN	NaN	NaN	NaN	NaN	NaN	NaN	SEQF1039_01062;SEQF1724_00653;SEQF2197_00714		Dihydrolipoyllysine-residue acetyltransferase component of pyruvate dehydrogenase complex [HMT-681 Rothia mucilaginosa ATCC 25296];Dihydrolipoyllysine-residue acetyltransferase component of pyruvate dehydrogenase complex [HMT-681 Rothia mucilaginosa DY-18];Dihydrolipoyllysine-residue acetyltransferase component of pyruvate dehydrogenase complex [HMT-681 Rothia mucilaginosa M508]
NaN	NaN	NaN	NaN	NaN	NaN	NaN	NaN	NaN	NaN	NaN	NaN	NaN	NaN	NaN	NaN	NaN	NaN	NaN	NaN	NaN	NaN	NaN	NaN	NaN	NaN	NaN	NaN	NaN	NaN	SEQF1039_01063;SEQF2197_00715		Dihydrolipoyl dehydrogenase [HMT-681 Rothia mucilaginosa ATCC 25296];Dihydrolipoyl dehydrogenase [HMT-681 Rothia mucilaginosa M508]
NaN	NaN	NaN	NaN	NaN	NaN	NaN	NaN	NaN	NaN	NaN	NaN	NaN	NaN	NaN	NaN	NaN	NaN	NaN	NaN	NaN	NaN	NaN	NaN	NaN	NaN	NaN	NaN	NaN	NaN	SEQF1039_01072;SEQF1724_00664;SEQF2197_00724		Hydroxyacylglutathione hydrolase GloC [HMT-681 Rothia mucilaginosa ATCC 25296];Hydroxyacylglutathione hydrolase GloC [HMT-681 Rothia mucilaginosa DY-18];Hydroxyacylglutathione hydrolase GloC [HMT-681 Rothia mucilaginosa M508]
NaN	NaN	NaN	NaN	NaN	NaN	NaN	NaN	NaN	NaN	NaN	NaN	NaN	NaN	NaN	NaN	NaN	NaN	NaN	NaN	NaN	NaN	NaN	NaN	NaN	NaN	NaN	NaN	NaN	NaN	SEQF1039_01082;SEQF1724_00674;SEQF2197_00734		Acetolactate synthase large subunit IlvB1 [HMT-681 Rothia mucilaginosa ATCC 25296];Acetolactate synthase large subunit IlvB1 [HMT-681 Rothia mucilaginosa DY-18];Acetolactate synthase large subunit IlvB1 [HMT-681 Rothia mucilaginosa M508]
NaN	NaN	NaN	NaN	NaN	NaN	NaN	NaN	NaN	NaN	NaN	NaN	NaN	NaN	NaN	NaN	NaN	NaN	NaN	NaN	NaN	NaN	NaN	NaN	NaN	NaN	NaN	NaN	NaN	NaN	SEQF1039_01084;SEQF1724_00676;SEQF2197_00736		Ketol-acid reductoisomerase (NADP(+)) [HMT-681 Rothia mucilaginosa ATCC 25296];Ketol-acid reductoisomerase (NADP(+)) [HMT-681 Rothia mucilaginosa DY-18];Ketol-acid reductoisomerase (NADP(+)) [HMT-681 Rothia mucilaginosa M508]
NaN	NaN	NaN	NaN	NaN	NaN	NaN	NaN	NaN	NaN	NaN	NaN	NaN	NaN	NaN	NaN	NaN	NaN	NaN	NaN	NaN	NaN	NaN	NaN	NaN	NaN	NaN	NaN	NaN	NaN	SEQF1039_01091;SEQF1724_00737;SEQF1925_02126;SEQF1994_00520;SEQF2197_00799		50S ribosomal protein L32 [HMT-681 Rothia mucilaginosa ATCC 25296];50S ribosomal protein L32 [HMT-681 Rothia mucilaginosa DY-18];50S ribosomal protein L32 [HMT-587 Rothia dentocariosa ATCC 17931];50S ribosomal protein L32 [HMT-587 Rothia dentocariosa M567];50S ribosomal protein L32 [HMT-681 Rothia mucilaginosa M508]
NaN	NaN	NaN	NaN	NaN	NaN	NaN	NaN	NaN	NaN	NaN	NaN	NaN	NaN	NaN	NaN	NaN	NaN	NaN	NaN	NaN	NaN	NaN	NaN	NaN	NaN	NaN	NaN	NaN	NaN	SEQF1039_01105;SEQF1724_00751;SEQF2197_00815		Pyruvate kinase [HMT-681 Rothia mucilaginosa ATCC 25296];Pyruvate kinase [HMT-681 Rothia mucilaginosa DY-18];Pyruvate kinase [HMT-681 Rothia mucilaginosa M508]
NaN	NaN	NaN	NaN	NaN	NaN	NaN	NaN	NaN	NaN	NaN	NaN	NaN	NaN	NaN	NaN	NaN	NaN	NaN	NaN	NaN	NaN	NaN	NaN	NaN	NaN	NaN	NaN	NaN	NaN	SEQF1039_01110;SEQF1724_00756;SEQF2197_00820		30S ribosomal protein S16 [HMT-681 Rothia mucilaginosa ATCC 25296];30S ribosomal protein S16 [HMT-681 Rothia mucilaginosa DY-18];30S ribosomal protein S16 [HMT-681 Rothia mucilaginosa M508]
NaN	NaN	NaN	NaN	NaN	NaN	NaN	NaN	NaN	NaN	NaN	NaN	NaN	NaN	NaN	NaN	NaN	NaN	NaN	NaN	NaN	NaN	NaN	NaN	NaN	NaN	NaN	NaN	NaN	NaN	SEQF1039_01118;SEQF1724_00762;SEQF1994_00501;SEQF2197_00828		Energy-dependent translational throttle protein EttA [HMT-681 Rothia mucilaginosa ATCC 25296];Energy-dependent translational throttle protein EttA [HMT-681 Rothia mucilaginosa DY-18];Energy-dependent translational throttle protein EttA [HMT-587 Rothia dentocariosa M567];Energy-dependent translational throttle protein EttA [HMT-681 Rothia mucilaginosa M508]
NaN	NaN	NaN	NaN	NaN	NaN	NaN	NaN	NaN	NaN	NaN	NaN	NaN	NaN	NaN	NaN	NaN	NaN	NaN	NaN	NaN	NaN	NaN	NaN	NaN	NaN	NaN	NaN	NaN	NaN	SEQF1039_01130;SEQF1724_00773;SEQF2197_00839		Trigger factor [HMT-681 Rothia mucilaginosa ATCC 25296];Trigger factor [HMT-681 Rothia mucilaginosa DY-18];Trigger factor [HMT-681 Rothia mucilaginosa M508]
NaN	NaN	NaN	NaN	NaN	NaN	NaN	NaN	NaN	NaN	NaN	NaN	NaN	NaN	NaN	NaN	NaN	NaN	NaN	NaN	NaN	NaN	NaN	NaN	NaN	NaN	NaN	NaN	NaN	NaN	SEQF1039_01145;SEQF2197_00855		Alpha-amylase [HMT-681 Rothia mucilaginosa ATCC 25296];Alpha-amylase [HMT-681 Rothia mucilaginosa M508]
NaN	NaN	NaN	NaN	NaN	NaN	NaN	NaN	NaN	NaN	NaN	NaN	NaN	NaN	NaN	NaN	NaN	NaN	NaN	NaN	NaN	NaN	NaN	NaN	NaN	NaN	NaN	NaN	NaN	NaN	SEQF1039_01184;SEQF2197_01825		Ferritin BfrB [HMT-681 Rothia mucilaginosa ATCC 25296];Ferritin BfrB [HMT-681 Rothia mucilaginosa M508]
NaN	NaN	NaN	NaN	NaN	NaN	NaN	NaN	NaN	NaN	NaN	NaN	NaN	NaN	NaN	NaN	NaN	NaN	NaN	NaN	NaN	NaN	NaN	NaN	NaN	NaN	NaN	NaN	NaN	NaN	SEQF1039_01226;SEQF2197_00096		Thiosulfate sulfurtransferase GlpE [HMT-681 Rothia mucilaginosa ATCC 25296];Thiosulfate sulfurtransferase GlpE [HMT-681 Rothia mucilaginosa M508]
NaN	NaN	NaN	NaN	NaN	NaN	NaN	NaN	NaN	NaN	NaN	NaN	NaN	NaN	NaN	NaN	NaN	NaN	NaN	NaN	NaN	NaN	NaN	NaN	NaN	NaN	NaN	NaN	NaN	NaN	SEQF1039_01228;SEQF1660_01730;SEQF1688_00219;SEQF1724_00065;SEQF1901_01476;SEQF1925_00796;SEQF1994_01452;SEQF2197_00093		hypothetical protein [HMT-681 Rothia mucilaginosa ATCC 25296];hypothetical protein [HMT-848 Peptidiphaga gingivicola F0332];hypothetical protein [HMT-188 Rothia aeria F0184];hypothetical protein [HMT-681 Rothia mucilaginosa DY-18];hypothetical protein [HMT-188 Rothia aeria F0474];hypothetical protein [HMT-587 Rothia dentocariosa ATCC 17931];hypothetical protein [HMT-587 Rothia dentocariosa M567];…
NaN	NaN	NaN	NaN	NaN	NaN	NaN	NaN	NaN	NaN	NaN	NaN	NaN	NaN	NaN	NaN	NaN	NaN	NaN	NaN	NaN	NaN	NaN	NaN	NaN	NaN	NaN	NaN	NaN	NaN	SEQF1039_01234;SEQF1724_00060		Fructokinase [HMT-681 Rothia mucilaginosa ATCC 25296];Fructokinase [HMT-681 Rothia mucilaginosa DY-18]
NaN	NaN	NaN	NaN	NaN	NaN	NaN	NaN	NaN	NaN	NaN	NaN	NaN	NaN	NaN	NaN	NaN	NaN	NaN	NaN	NaN	NaN	NaN	NaN	NaN	NaN	NaN	NaN	NaN	NaN	SEQF1039_01235		Glyceraldehyde-3-phosphate dehydrogenase-like protein [HMT-681 Rothia mucilaginosa ATCC 25296]
NaN	65.0557	13.1074	13.705	17.8447	52.8879	38.9902	NaN	60.6987	NaN	NaN	102.656	NaN	NaN	28.7754	19.7587	148.858	NaN	49.4134	13.6508	NaN	37.4466	53.2612	41.7466	35.979	37.4458	52.9294	16.8922	NaN	62.1157	SEQF1039_01240		NAD-specific glutamate dehydrogenase [HMT-681 Rothia mucilaginosa ATCC 25296]
NaN	NaN	NaN	NaN	NaN	NaN	NaN	NaN	NaN	NaN	NaN	NaN	NaN	NaN	NaN	NaN	NaN	NaN	NaN	NaN	NaN	NaN	NaN	NaN	NaN	NaN	NaN	NaN	NaN	NaN	SEQF1039_01277;SEQF1724_00024;SEQF2197_00045		hypothetical protein [HMT-681 Rothia mucilaginosa ATCC 25296];hypothetical protein [HMT-681 Rothia mucilaginosa DY-18];hypothetical protein [HMT-681 Rothia mucilaginosa M508]
NaN	NaN	NaN	NaN	NaN	NaN	NaN	NaN	NaN	NaN	NaN	NaN	NaN	NaN	NaN	NaN	NaN	NaN	NaN	NaN	NaN	NaN	NaN	NaN	NaN	NaN	NaN	NaN	NaN	NaN	SEQF1039_01282;SEQF1724_00019;SEQF2197_00040		Peptidyl-prolyl cis-trans isomerase B [HMT-681 Rothia mucilaginosa ATCC 25296];Peptidyl-prolyl cis-trans isomerase B [HMT-681 Rothia mucilaginosa DY-18];Peptidyl-prolyl cis-trans isomerase B [HMT-681 Rothia mucilaginosa M508]
NaN	NaN	NaN	NaN	NaN	NaN	NaN	NaN	NaN	NaN	NaN	NaN	NaN	NaN	NaN	NaN	NaN	NaN	NaN	NaN	NaN	NaN	NaN	NaN	NaN	NaN	NaN	NaN	NaN	NaN	SEQF1039_01308;SEQF1724_01784;SEQF2197_00014		Thioredoxin 1 [HMT-681 Rothia mucilaginosa ATCC 25296];Thioredoxin 1 [HMT-681 Rothia mucilaginosa DY-18];Thioredoxin 1 [HMT-681 Rothia mucilaginosa M508]
NaN	NaN	NaN	NaN	NaN	NaN	NaN	NaN	NaN	NaN	NaN	NaN	NaN	NaN	NaN	NaN	NaN	NaN	NaN	NaN	NaN	NaN	NaN	NaN	NaN	NaN	NaN	NaN	NaN	NaN	SEQF1039_01314;SEQF1688_00103;SEQF1724_01778;SEQF1901_00468;SEQF1925_00911;SEQF1994_01552;SEQF2197_00008		30S ribosomal protein S6 [HMT-681 Rothia mucilaginosa ATCC 25296];30S ribosomal protein S6 [HMT-188 Rothia aeria F0184];30S ribosomal protein S6 [HMT-681 Rothia mucilaginosa DY-18];30S ribosomal protein S6 [HMT-188 Rothia aeria F0474];30S ribosomal protein S6 [HMT-587 Rothia dentocariosa ATCC 17931];30S ribosomal protein S6 [HMT-587 Rothia dentocariosa M567];30S ribosomal protein S6 [HMT-681 Roth…
NaN	NaN	NaN	NaN	NaN	NaN	NaN	NaN	NaN	NaN	NaN	NaN	NaN	NaN	NaN	NaN	NaN	NaN	NaN	NaN	NaN	NaN	NaN	NaN	NaN	NaN	NaN	NaN	NaN	NaN	SEQF1039_01316;SEQF1688_00101;SEQF1724_01776;SEQF1901_00466;SEQF1925_00913;SEQF1994_01554;SEQF2197_00006		30S ribosomal protein S18 1 [HMT-681 Rothia mucilaginosa ATCC 25296];30S ribosomal protein S18 1 [HMT-188 Rothia aeria F0184];30S ribosomal protein S18 1 [HMT-681 Rothia mucilaginosa DY-18];30S ribosomal protein S18 1 [HMT-188 Rothia aeria F0474];30S ribosomal protein S18 1 [HMT-587 Rothia dentocariosa ATCC 17931];30S ribosomal protein S18 1 [HMT-587 Rothia dentocariosa M567];30S ribosomal protei…
NaN	NaN	NaN	NaN	NaN	NaN	NaN	NaN	NaN	NaN	NaN	NaN	NaN	NaN	NaN	NaN	NaN	NaN	NaN	NaN	NaN	NaN	NaN	NaN	NaN	NaN	NaN	NaN	NaN	NaN	SEQF1039_01337;SEQF1688_02161;SEQF1724_01284;SEQF1901_02037;SEQF1925_01582;SEQF1994_01907;SEQF2197_01599		50S ribosomal protein L35 [HMT-681 Rothia mucilaginosa ATCC 25296];50S ribosomal protein L35 [HMT-188 Rothia aeria F0184];50S ribosomal protein L35 [HMT-681 Rothia mucilaginosa DY-18];50S ribosomal protein L35 [HMT-188 Rothia aeria F0474];50S ribosomal protein L35 [HMT-587 Rothia dentocariosa ATCC 17931];50S ribosomal protein L35 [HMT-587 Rothia dentocariosa M567];50S ribosomal protein L35 [HMT-6…
NaN	NaN	NaN	NaN	NaN	NaN	NaN	NaN	NaN	NaN	NaN	NaN	NaN	NaN	NaN	NaN	NaN	NaN	NaN	NaN	NaN	NaN	NaN	NaN	NaN	NaN	NaN	NaN	NaN	NaN	SEQF1039_01338;SEQF1724_01285;SEQF1925_01581;SEQF1994_01906;SEQF2197_01598		Translation initiation factor IF-3 [HMT-681 Rothia mucilaginosa ATCC 25296];Translation initiation factor IF-3 [HMT-681 Rothia mucilaginosa DY-18];Translation initiation factor IF-3 [HMT-587 Rothia dentocariosa ATCC 17931];Translation initiation factor IF-3 [HMT-587 Rothia dentocariosa M567];Translation initiation factor IF-3 [HMT-681 Rothia mucilaginosa M508]
NaN	NaN	NaN	NaN	NaN	NaN	NaN	NaN	NaN	NaN	NaN	NaN	NaN	NaN	NaN	NaN	NaN	NaN	NaN	NaN	NaN	NaN	NaN	NaN	NaN	NaN	NaN	NaN	NaN	NaN	SEQF1039_01385;SEQF1724_00802;SEQF2197_00869		50S ribosomal protein L21 [HMT-681 Rothia mucilaginosa ATCC 25296];50S ribosomal protein L21 [HMT-681 Rothia mucilaginosa DY-18];50S ribosomal protein L21 [HMT-681 Rothia mucilaginosa M508]
NaN	NaN	NaN	NaN	NaN	NaN	NaN	NaN	NaN	NaN	NaN	NaN	NaN	NaN	NaN	NaN	NaN	NaN	NaN	NaN	NaN	NaN	NaN	NaN	NaN	NaN	NaN	NaN	NaN	NaN	SEQF1039_01386;SEQF1724_00803;SEQF2197_00870		50S ribosomal protein L27 [HMT-681 Rothia mucilaginosa ATCC 25296];50S ribosomal protein L27 [HMT-681 Rothia mucilaginosa DY-18];50S ribosomal protein L27 [HMT-681 Rothia mucilaginosa M508]
NaN	NaN	NaN	NaN	NaN	NaN	NaN	NaN	NaN	NaN	NaN	NaN	NaN	NaN	NaN	NaN	NaN	NaN	NaN	NaN	NaN	NaN	NaN	NaN	NaN	NaN	NaN	NaN	NaN	NaN	SEQF1039_01457;SEQF1688_01777;SEQF1724_01203;SEQF1901_01919;SEQF1925_01661;SEQF1994_00059;SEQF2197_01269		Cell division protein FtsZ [HMT-681 Rothia mucilaginosa ATCC 25296];Cell division protein FtsZ [HMT-188 Rothia aeria F0184];Cell division protein FtsZ [HMT-681 Rothia mucilaginosa DY-18];Cell division protein FtsZ [HMT-188 Rothia aeria F0474];Cell division protein FtsZ [HMT-587 Rothia dentocariosa ATCC 17931];Cell division protein FtsZ [HMT-587 Rothia dentocariosa M567];Cell division protein FtsZ…
NaN	NaN	NaN	NaN	NaN	NaN	NaN	NaN	NaN	NaN	NaN	NaN	NaN	NaN	NaN	NaN	NaN	NaN	NaN	NaN	NaN	NaN	NaN	NaN	NaN	NaN	NaN	NaN	NaN	NaN	SEQF1039_01462;SEQF1724_01198;SEQF2197_01264		Cell wall synthesis protein Wag31 [HMT-681 Rothia mucilaginosa ATCC 25296];Cell wall synthesis protein Wag31 [HMT-681 Rothia mucilaginosa DY-18];Cell wall synthesis protein Wag31 [HMT-681 Rothia mucilaginosa M508]
NaN	NaN	NaN	NaN	NaN	NaN	NaN	NaN	NaN	NaN	NaN	NaN	NaN	NaN	NaN	NaN	NaN	NaN	NaN	NaN	NaN	NaN	NaN	NaN	NaN	NaN	NaN	NaN	NaN	NaN	SEQF1039_01486;SEQF1724_01174;SEQF2197_01241		Homoserine dehydrogenase [HMT-681 Rothia mucilaginosa ATCC 25296];Homoserine dehydrogenase [HMT-681 Rothia mucilaginosa DY-18];Homoserine dehydrogenase [HMT-681 Rothia mucilaginosa M508]
NaN	NaN	NaN	NaN	NaN	NaN	NaN	NaN	NaN	NaN	NaN	NaN	NaN	NaN	NaN	NaN	NaN	NaN	NaN	NaN	NaN	NaN	NaN	NaN	NaN	NaN	NaN	NaN	NaN	NaN	SEQF1039_01487;SEQF1688_01815;SEQF1724_01173;SEQF1901_01957;SEQF1925_01695;SEQF1994_00090;SEQF2197_01240		Threonine synthase [HMT-681 Rothia mucilaginosa ATCC 25296];Threonine synthase [HMT-188 Rothia aeria F0184];Threonine synthase [HMT-681 Rothia mucilaginosa DY-18];Threonine synthase [HMT-188 Rothia aeria F0474];Threonine synthase [HMT-587 Rothia dentocariosa ATCC 17931];Threonine synthase [HMT-587 Rothia dentocariosa M567];Threonine synthase [HMT-681 Rothia mucilaginosa M508]
NaN	NaN	NaN	NaN	NaN	NaN	NaN	NaN	NaN	NaN	NaN	NaN	NaN	NaN	NaN	NaN	NaN	NaN	NaN	NaN	NaN	NaN	NaN	NaN	NaN	NaN	NaN	NaN	NaN	NaN	SEQF1039_01501;SEQF1724_01159;SEQF2197_01226		ATP synthase subunit b [HMT-681 Rothia mucilaginosa ATCC 25296];ATP synthase subunit b [HMT-681 Rothia mucilaginosa DY-18];ATP synthase subunit b [HMT-681 Rothia mucilaginosa M508]
NaN	NaN	NaN	NaN	NaN	NaN	NaN	NaN	NaN	NaN	NaN	NaN	NaN	NaN	NaN	NaN	NaN	NaN	NaN	NaN	NaN	NaN	NaN	NaN	NaN	NaN	NaN	NaN	NaN	NaN	SEQF1039_01503;SEQF1724_01157;SEQF2197_01224		ATP synthase subunit alpha [HMT-681 Rothia mucilaginosa ATCC 25296];ATP synthase subunit alpha [HMT-681 Rothia mucilaginosa DY-18];ATP synthase subunit alpha [HMT-681 Rothia mucilaginosa M508]
NaN	NaN	NaN	NaN	NaN	NaN	NaN	NaN	NaN	NaN	NaN	NaN	NaN	NaN	NaN	NaN	NaN	NaN	NaN	NaN	NaN	NaN	NaN	NaN	NaN	NaN	NaN	NaN	NaN	NaN	SEQF1039_01505;SEQF1724_01155;SEQF2197_01222		ATP synthase subunit beta [HMT-681 Rothia mucilaginosa ATCC 25296];ATP synthase subunit beta [HMT-681 Rothia mucilaginosa DY-18];ATP synthase subunit beta [HMT-681 Rothia mucilaginosa M508]
NaN	NaN	NaN	NaN	NaN	NaN	NaN	NaN	NaN	NaN	NaN	NaN	NaN	NaN	NaN	NaN	NaN	NaN	NaN	NaN	NaN	NaN	NaN	NaN	NaN	NaN	NaN	NaN	NaN	NaN	SEQF1039_01581;SEQF1688_01524;SEQF1724_00179;SEQF1901_00115;SEQF1925_00640;SEQF1994_01249;SEQF2197_00213		Uracil phosphoribosyltransferase [HMT-681 Rothia mucilaginosa ATCC 25296];Uracil phosphoribosyltransferase [HMT-188 Rothia aeria F0184];Uracil phosphoribosyltransferase [HMT-681 Rothia mucilaginosa DY-18];Uracil phosphoribosyltransferase [HMT-188 Rothia aeria F0474];Uracil phosphoribosyltransferase [HMT-587 Rothia dentocariosa ATCC 17931];Uracil phosphoribosyltransferase [HMT-587 Rothia dentocari…
NaN	NaN	NaN	NaN	NaN	NaN	NaN	NaN	NaN	NaN	NaN	NaN	NaN	NaN	NaN	NaN	NaN	NaN	NaN	NaN	NaN	NaN	NaN	NaN	NaN	NaN	NaN	NaN	NaN	NaN	SEQF1039_01632;SEQF1724_00134;SEQF2197_00160		Inorganic pyrophosphatase [HMT-681 Rothia mucilaginosa ATCC 25296];Inorganic pyrophosphatase [HMT-681 Rothia mucilaginosa DY-18];Inorganic pyrophosphatase [HMT-681 Rothia mucilaginosa M508]
NaN	NaN	NaN	NaN	NaN	NaN	NaN	NaN	NaN	NaN	NaN	NaN	NaN	NaN	NaN	NaN	NaN	NaN	NaN	NaN	NaN	NaN	NaN	NaN	NaN	NaN	NaN	NaN	NaN	NaN	SEQF1039_01649;SEQF1724_00116		Acetate kinase [HMT-681 Rothia mucilaginosa ATCC 25296];Acetate kinase [HMT-681 Rothia mucilaginosa DY-18]
NaN	NaN	NaN	NaN	NaN	NaN	NaN	NaN	NaN	NaN	NaN	NaN	NaN	NaN	NaN	NaN	NaN	NaN	NaN	NaN	NaN	NaN	NaN	NaN	NaN	NaN	NaN	NaN	NaN	NaN	SEQF1039_01677;SEQF1724_01047;SEQF2197_01112		3-oxoacyl-[acyl-carrier-protein] synthase 3 [HMT-681 Rothia mucilaginosa ATCC 25296];3-oxoacyl-[acyl-carrier-protein] synthase 3 [HMT-681 Rothia mucilaginosa DY-18];3-oxoacyl-[acyl-carrier-protein] synthase 3 [HMT-681 Rothia mucilaginosa M508]
NaN	NaN	NaN	NaN	NaN	NaN	53.8194	142.79	NaN	NaN	35.2288	NaN	32.1018	NaN	NaN	52.178	NaN	49.7755	101.339	15.9979	NaN	NaN	NaN	NaN	92.4751	NaN	NaN	NaN	NaN	28.7772	SEQF1039_01742		hypothetical protein [HMT-681 Rothia mucilaginosa ATCC 25296]
NaN	NaN	NaN	NaN	NaN	NaN	NaN	NaN	NaN	NaN	NaN	NaN	NaN	NaN	NaN	NaN	NaN	NaN	NaN	NaN	NaN	NaN	NaN	NaN	NaN	NaN	NaN	NaN	NaN	NaN	SEQF1039_01757;SEQF1724_00700;SEQF2197_00760		putative siderophore-binding lipoprotein YfiY [HMT-681 Rothia mucilaginosa ATCC 25296];putative siderophore-binding lipoprotein YfiY [HMT-681 Rothia mucilaginosa DY-18];putative siderophore-binding lipoprotein YfiY [HMT-681 Rothia mucilaginosa M508]
NaN	NaN	NaN	NaN	NaN	NaN	109.37	NaN	NaN	NaN	56.58	NaN	52.4159	NaN	NaN	NaN	17.0976	NaN	NaN	NaN	NaN	178.305	NaN	NaN	NaN	NaN	NaN	NaN	NaN	NaN	SEQF1039_01767		hypothetical protein [HMT-681 Rothia mucilaginosa ATCC 25296]
NaN	NaN	NaN	NaN	NaN	NaN	NaN	NaN	NaN	NaN	NaN	NaN	NaN	NaN	NaN	NaN	NaN	NaN	NaN	NaN	NaN	NaN	NaN	NaN	NaN	NaN	NaN	NaN	NaN	NaN	SEQF1039_01773;SEQF1724_00714;SEQF2197_00776		Cysteine synthase [HMT-681 Rothia mucilaginosa ATCC 25296];Cysteine synthase [HMT-681 Rothia mucilaginosa DY-18];Cysteine synthase [HMT-681 Rothia mucilaginosa M508]
NaN	NaN	NaN	NaN	NaN	NaN	NaN	NaN	NaN	NaN	NaN	NaN	NaN	NaN	NaN	NaN	NaN	NaN	NaN	NaN	NaN	NaN	NaN	NaN	NaN	NaN	NaN	NaN	NaN	NaN	SEQF1061_00893;SEQF1660_01493;SEQF1676_00286;SEQF1679_02451;SEQF1864_02356;SEQF1865_02305;SEQF1866_02068;SEQF1867_01619;SEQF1868_02542;SEQF1869_02341;SEQF1870_02188;SEQF1871_00951;SEQF1872_01777;SEQF1873_00790;SEQF1874_02478;SEQF1875_01859;SEQF1875_02777;SEQF1876_00052;SEQF1877_00184;SEQF1878_02075;SEQF1948_01269;SEQF2444_01427;SEQF2575_02039;SEQF3549_01096		Ornithine carbamoyltransferase [HMT-584 Treponema denticola ATCC 35405];Ornithine carbamoyltransferase, catabolic [HMT-848 Peptidiphaga gingivicola F0332];Ornithine carbamoyltransferase [HMT-110 Parvimonas sp._HMT_110 F0139];Ornithine carbamoyltransferase [HMT-584 Treponema denticola F0402];Ornithine carbamoyltransferase [HMT-584 Treponema denticola ATCC 35404];Ornithine carbamoyltransferase [HMT…
NaN	NaN	NaN	NaN	NaN	NaN	NaN	NaN	NaN	NaN	NaN	NaN	NaN	NaN	NaN	NaN	NaN	NaN	NaN	NaN	NaN	NaN	NaN	NaN	NaN	NaN	NaN	NaN	NaN	NaN	SEQF1061_00960;SEQF1679_02522;SEQF1864_02424;SEQF1865_02228;SEQF1866_02136;SEQF1867_01685;SEQF1868_02469;SEQF1869_02409;SEQF1870_02115;SEQF1871_01017;SEQF1872_01843;SEQF1873_00726;SEQF1874_02544;SEQF1875_02712;SEQF1876_01761;SEQF1877_00118;SEQF1878_02009;SEQF1942_01770;SEQF2757_00534;SEQF3549_01923		Flagellar filament 33 kDa core protein [HMT-584 Treponema denticola ATCC 35405];Flagellar filament 33 kDa core protein [HMT-584 Treponema denticola F0402];Flagellar filament 33 kDa core protein [HMT-584 Treponema denticola ATCC 35404];Flagellar filament 33 kDa core protein [HMT-584 Treponema denticola ATCC 33520];Flagellar filament 33 kDa core protein [HMT-584 Treponema denticola OTK/F0454];Flage…
NaN	NaN	NaN	NaN	NaN	NaN	NaN	NaN	NaN	NaN	NaN	NaN	NaN	NaN	NaN	NaN	NaN	NaN	NaN	NaN	NaN	NaN	NaN	NaN	NaN	NaN	NaN	NaN	NaN	NaN	SEQF1061_01644;SEQF1679_01868;SEQF1864_00504;SEQF1865_01574;SEQF1866_00149;SEQF1867_02367;SEQF1868_01781;SEQF1869_00499;SEQF1870_01429;SEQF1871_01675;SEQF1872_02497;SEQF1873_00103;SEQF1874_00567;SEQF1875_02013;SEQF1876_02459;SEQF1877_02545;SEQF1878_01359;SEQF1942_00606;SEQF2757_00840;SEQF3549_01842		Bifunctional PGK/TIM [HMT-584 Treponema denticola ATCC 35405];Bifunctional PGK/TIM [HMT-584 Treponema denticola F0402];Bifunctional PGK/TIM [HMT-584 Treponema denticola ATCC 35404];Bifunctional PGK/TIM [HMT-584 Treponema denticola ATCC 33520];Bifunctional PGK/TIM [HMT-584 Treponema denticola OTK/F0454];Bifunctional PGK/TIM [HMT-584 Treponema denticola SP37/F0455];Bifunctional PGK/TIM [HMT-584 Tre…
NaN	NaN	NaN	NaN	NaN	NaN	NaN	NaN	NaN	NaN	NaN	NaN	NaN	NaN	NaN	NaN	NaN	NaN	NaN	NaN	NaN	NaN	NaN	NaN	NaN	NaN	NaN	NaN	NaN	NaN	SEQF1061_02167;SEQF1679_01047;SEQF1864_00980;SEQF1865_01070;SEQF1866_00704;SEQF1867_00242;SEQF1868_01276;SEQF1869_00987;SEQF1870_00915;SEQF1871_02163;SEQF1872_00396;SEQF1873_02198;SEQF1874_01086;SEQF1875_00463;SEQF1876_01438;SEQF1877_01570;SEQF1878_00883;SEQF2638_02139;SEQF3549_00649		hypothetical protein [HMT-584 Treponema denticola ATCC 35405];hypothetical protein [HMT-584 Treponema denticola F0402];hypothetical protein [HMT-584 Treponema denticola ATCC 35404];hypothetical protein [HMT-584 Treponema denticola ATCC 33520];hypothetical protein [HMT-584 Treponema denticola OTK/F0454];hypothetical protein [HMT-584 Treponema denticola SP37/F0455];hypothetical protein [HMT-584 Tre…
NaN	NaN	NaN	NaN	NaN	NaN	NaN	NaN	NaN	NaN	NaN	NaN	NaN	NaN	NaN	NaN	NaN	NaN	NaN	NaN	NaN	NaN	NaN	NaN	NaN	NaN	NaN	NaN	NaN	NaN	SEQF1061_02293;SEQF1679_00915;SEQF1864_01107;SEQF1865_00939;SEQF1866_00842;SEQF1867_00369;SEQF1868_01131;SEQF1869_01128;SEQF1870_00770;SEQF1871_02292;SEQF1872_00523;SEQF1873_02058;SEQF1874_01213;SEQF1875_00582;SEQF1876_01319;SEQF1877_01445;SEQF1878_00755;SEQF3549_00492		DNA-directed RNA polymerase subunit beta' [HMT-584 Treponema denticola ATCC 35405];DNA-directed RNA polymerase subunit beta' [HMT-584 Treponema denticola F0402];DNA-directed RNA polymerase subunit beta' [HMT-584 Treponema denticola ATCC 35404];DNA-directed RNA polymerase subunit beta' [HMT-584 Treponema denticola ATCC 33520];DNA-directed RNA polymerase subunit beta' [HMT-584 Treponema denticola O…
NaN	NaN	NaN	NaN	NaN	NaN	NaN	NaN	NaN	NaN	NaN	NaN	NaN	NaN	NaN	NaN	NaN	NaN	NaN	NaN	NaN	NaN	NaN	NaN	NaN	NaN	NaN	NaN	NaN	NaN	SEQF1061_02350;SEQF1679_00861;SEQF1864_01167;SEQF1865_00880;SEQF1866_00892;SEQF1867_00417;SEQF1868_01073;SEQF1869_01178;SEQF1870_00712;SEQF1871_02350;SEQF1872_00581;SEQF1873_02001;SEQF1874_01261;SEQF1875_00634;SEQF1876_01267;SEQF1877_01397;SEQF1878_00696;SEQF3549_00433		UvrABC system protein C [HMT-584 Treponema denticola ATCC 35405];UvrABC system protein C [HMT-584 Treponema denticola F0402];UvrABC system protein C [HMT-584 Treponema denticola ATCC 35404];UvrABC system protein C [HMT-584 Treponema denticola ATCC 33520];UvrABC system protein C [HMT-584 Treponema denticola OTK/F0454];UvrABC system protein C [HMT-584 Treponema denticola SP37/F0455];UvrABC system p…
NaN	NaN	NaN	NaN	NaN	NaN	NaN	NaN	NaN	NaN	NaN	NaN	NaN	NaN	NaN	NaN	NaN	NaN	NaN	NaN	NaN	NaN	NaN	NaN	NaN	NaN	NaN	NaN	NaN	NaN	SEQF1061_02620;SEQF1679_00588;SEQF1864_01439;SEQF1865_00609;SEQF1866_01176;SEQF1867_00697;SEQF1868_00810;SEQF1869_01442;SEQF1870_00449;SEQF1871_00028;SEQF1872_00852;SEQF1873_01684;SEQF1874_01538;SEQF1875_01573;SEQF1876_00333;SEQF1877_01117;SEQF1878_00424;SEQF3549_01951		hypothetical protein [HMT-584 Treponema denticola ATCC 35405];hypothetical protein [HMT-584 Treponema denticola F0402];hypothetical protein [HMT-584 Treponema denticola ATCC 35404];hypothetical protein [HMT-584 Treponema denticola ATCC 33520];hypothetical protein [HMT-584 Treponema denticola OTK/F0454];hypothetical protein [HMT-584 Treponema denticola SP37/F0455];hypothetical protein [HMT-584 Tre…
NaN	NaN	NaN	NaN	NaN	NaN	NaN	NaN	NaN	NaN	NaN	NaN	NaN	NaN	NaN	NaN	NaN	NaN	NaN	NaN	NaN	NaN	NaN	NaN	NaN	NaN	NaN	NaN	NaN	NaN	SEQF1066_00055;SEQF1070_02328;SEQF1705_01085;SEQF2004_01138;SEQF2008_01903;SEQF2010_01719;SEQF2011_00098;SEQF2012_00072;SEQF2013_01674;SEQF2014_00072;SEQF2015_02227;SEQF2016_00507;SEQF2017_00058;SEQF2018_02158;SEQF2020_00485;SEQF2479_00480		D-alanine--poly(phosphoribitol) ligase subunit 2 [HMT-622 Streptococcus gordonii Challis CH1];D-alanine--poly(phosphoribitol) ligase subunit 2 [HMT-758 Streptococcus sanguinis SK36];D-alanine--poly(phosphoribitol) ligase subunit 2 [HMT-021 Streptococcus vestibularis F0396];D-alanine--poly(phosphoribitol) ligase subunit 2 [HMT-021 Streptococcus vestibularis ATCC 49124];D-alanine--poly(phosphoribit…
NaN	NaN	NaN	NaN	NaN	NaN	NaN	NaN	NaN	NaN	NaN	NaN	NaN	NaN	NaN	NaN	NaN	NaN	NaN	NaN	NaN	NaN	NaN	NaN	NaN	NaN	NaN	NaN	NaN	NaN	SEQF1066_00139;SEQF1069_00080;SEQF1070_00111;SEQF1382_00073;SEQF1607_01666;SEQF1703_01669;SEQF1705_01977;SEQF1706_01674;SEQF1854_01711;SEQF1913_01948;SEQF2004_00130;SEQF2008_01734;SEQF2009_00298;SEQF2010_01870;SEQF2011_00248;SEQF2012_00644;SEQF2013_02227;SEQF2014_02293;SEQF2015_01754;SEQF2016_00663;SEQF2017_00208;SEQF2018_02305;SEQF2020_00288;SEQF2247_00274;SEQF2336_01149;SEQF2361_00110;SEQF2363_…		Threonine synthase [HMT-622 Streptococcus gordonii Challis CH1];Threonine synthase [HMT-686 Streptococcus mutans UA159];Threonine synthase [HMT-758 Streptococcus sanguinis SK36];Threonine synthase [HMT-686 Streptococcus mutans NN2025];Threonine synthase [HMT-457 Oribacterium sinus F0268];Threonine synthase [HMT-644 Streptococcus intermedius F0413];Threonine synthase [HMT-021 Streptococcus vestibu…
NaN	NaN	NaN	NaN	NaN	NaN	NaN	NaN	NaN	NaN	NaN	NaN	NaN	NaN	NaN	NaN	NaN	NaN	NaN	NaN	NaN	NaN	NaN	NaN	NaN	NaN	NaN	NaN	NaN	NaN	SEQF1066_00233;SEQF1069_00384;SEQF1070_00354;SEQF1382_01698;SEQF2008_02158;SEQF2010_01478;SEQF2011_02143;SEQF2012_00345;SEQF2013_01475;SEQF2014_00352;SEQF2015_01520;SEQF2016_00883;SEQF2017_00310;SEQF2018_00194;SEQF2247_01003;SEQF2479_02096;SEQF2517_00117;SEQF3228_01403;SEQF3229_01391;SEQF3230_01400;SEQF3231_01405;SEQF3232_01581;SEQF3233_01392;SEQF3234_01461;SEQF3235_01532;SEQF3236_01396;SEQF3237_…		hypothetical protein [HMT-622 Streptococcus gordonii Challis CH1];hypothetical protein [HMT-686 Streptococcus mutans UA159];hypothetical protein [HMT-758 Streptococcus sanguinis SK36];hypothetical protein [HMT-686 Streptococcus mutans NN2025];hypothetical protein [HMT-758 Streptococcus sanguinis ATCC 29667];hypothetical protein [HMT-758 Streptococcus sanguinis SK115];hypothetical protein [HMT-758…
NaN	NaN	NaN	NaN	NaN	NaN	NaN	NaN	NaN	NaN	NaN	NaN	NaN	NaN	NaN	NaN	NaN	NaN	NaN	NaN	NaN	NaN	NaN	NaN	NaN	NaN	NaN	NaN	NaN	NaN	SEQF1066_00294;SEQF2011_02080		Pyruvate oxidase [HMT-622 Streptococcus gordonii Challis CH1];Pyruvate oxidase [HMT-758 Streptococcus sanguinis SK150]
NaN	NaN	NaN	NaN	NaN	NaN	NaN	NaN	NaN	NaN	NaN	NaN	NaN	NaN	NaN	NaN	NaN	NaN	NaN	NaN	NaN	NaN	NaN	NaN	NaN	NaN	NaN	NaN	NaN	NaN	SEQF1066_00310;SEQF1070_00443;SEQF1913_01310;SEQF2008_02252;SEQF2009_00988;SEQF2010_01389;SEQF2011_02056;SEQF2012_00441;SEQF2013_01393;SEQF2014_00445;SEQF2015_01436;SEQF2016_00975;SEQF2017_00402;SEQF2018_00280;SEQF2020_00786;SEQF2424_00288;SEQF2479_02014;SEQF2592_00308;SEQF2593_00286		5-methyltetrahydropteroyltriglutamate--homocysteine methyltransferase [HMT-622 Streptococcus gordonii Challis CH1];5-methyltetrahydropteroyltriglutamate--homocysteine methyltransferase [HMT-758 Streptococcus sanguinis SK36];5-methyltetrahydropteroyltriglutamate--homocysteine methyltransferase [HMT-071 Streptococcus oralis 73H25AP];5-methyltetrahydropteroyltriglutamate--homocysteine methyltransfer…
NaN	NaN	NaN	NaN	NaN	NaN	NaN	NaN	NaN	NaN	NaN	NaN	NaN	NaN	NaN	NaN	NaN	NaN	NaN	NaN	NaN	NaN	NaN	NaN	NaN	NaN	NaN	NaN	NaN	NaN	SEQF1066_00354;SEQF1070_00090;SEQF2008_01755;SEQF2014_02314;SEQF2015_01775;SEQF2016_00642;SEQF2017_00187;SEQF2018_02284;SEQF2020_00720;SEQF2479_00623;SEQF3679_00371		Trehalose import ATP-binding protein SugC [HMT-622 Streptococcus gordonii Challis CH1];Trehalose import ATP-binding protein SugC [HMT-758 Streptococcus sanguinis SK36];Trehalose import ATP-binding protein SugC [HMT-758 Streptococcus sanguinis ATCC 29667];Trehalose import ATP-binding protein SugC [HMT-758 Streptococcus sanguinis SK340];Trehalose import ATP-binding protein SugC [HMT-758 Streptococc…
NaN	NaN	NaN	NaN	NaN	NaN	NaN	NaN	NaN	NaN	NaN	NaN	NaN	NaN	NaN	NaN	NaN	NaN	NaN	NaN	NaN	NaN	NaN	NaN	NaN	NaN	NaN	NaN	NaN	NaN	SEQF1066_00361;SEQF1069_00166;SEQF1070_02034;SEQF1382_00163;SEQF1703_01329;SEQF1705_01763;SEQF1706_01369;SEQF1913_00072;SEQF2004_01800;SEQF2008_01482;SEQF2009_00138;SEQF2010_02116;SEQF2011_00477;SEQF2012_00863;SEQF2013_01975;SEQF2014_02042;SEQF2015_01938;SEQF2016_00212;SEQF2017_01952;SEQF2018_01882;SEQF2020_00729;SEQF2247_00033;SEQF2336_00193;SEQF2361_01564;SEQF2363_01548;SEQF2424_01583;SEQF2479_…		50S ribosomal protein L13 [HMT-622 Streptococcus gordonii Challis CH1];50S ribosomal protein L13 [HMT-686 Streptococcus mutans UA159];50S ribosomal protein L13 [HMT-758 Streptococcus sanguinis SK36];50S ribosomal protein L13 [HMT-686 Streptococcus mutans NN2025];50S ribosomal protein L13 [HMT-644 Streptococcus intermedius F0413];50S ribosomal protein L13 [HMT-021 Streptococcus vestibularis F0396]…
NaN	NaN	NaN	NaN	NaN	NaN	NaN	NaN	NaN	NaN	NaN	NaN	NaN	NaN	NaN	NaN	NaN	NaN	NaN	NaN	NaN	NaN	NaN	NaN	NaN	NaN	NaN	NaN	NaN	NaN	SEQF1066_00362;SEQF1070_02033;SEQF1705_01762;SEQF1706_01368;SEQF1913_00073;SEQF2004_01801;SEQF2008_01481;SEQF2009_00137;SEQF2010_02117;SEQF2012_00864;SEQF2013_01974;SEQF2014_02041;SEQF2015_01937;SEQF2016_00211;SEQF2017_01951;SEQF2018_01881;SEQF2020_00730;SEQF2247_00032;SEQF2336_00192;SEQF2361_01563;SEQF2363_01549;SEQF2424_01582;SEQF2479_00200;SEQF2592_01640;SEQF2593_01616;SEQF3679_00379		30S ribosomal protein S9 [HMT-622 Streptococcus gordonii Challis CH1];30S ribosomal protein S9 [HMT-758 Streptococcus sanguinis SK36];30S ribosomal protein S9 [HMT-021 Streptococcus vestibularis F0396];30S ribosomal protein S9 [HMT-644 Streptococcus intermedius F0395];30S ribosomal protein S9 [HMT-071 Streptococcus oralis 73H25AP];30S ribosomal protein S9 [HMT-021 Streptococcus vestibularis ATCC …
NaN	NaN	NaN	NaN	NaN	NaN	NaN	NaN	NaN	NaN	NaN	NaN	NaN	NaN	NaN	NaN	NaN	NaN	NaN	NaN	NaN	NaN	NaN	NaN	NaN	NaN	NaN	NaN	NaN	NaN	SEQF1066_00408;SEQF1069_00090;SEQF1070_02005;SEQF1382_00083;SEQF1703_01370;SEQF1705_01742;SEQF1706_01318;SEQF1913_00159;SEQF2004_01825;SEQF2008_01456;SEQF2009_00046;SEQF2010_02141;SEQF2011_00510;SEQF2012_00896;SEQF2013_01941;SEQF2014_02015;SEQF2015_01908;SEQF2016_00173;SEQF2017_01932;SEQF2018_01853;SEQF2020_00761;SEQF2336_00157;SEQF2361_01528;SEQF2363_01584;SEQF2424_01534;SEQF2479_00172;SEQF2592_…		Protein GrpE [HMT-622 Streptococcus gordonii Challis CH1];Protein GrpE [HMT-686 Streptococcus mutans UA159];Protein GrpE [HMT-758 Streptococcus sanguinis SK36];Protein GrpE [HMT-686 Streptococcus mutans NN2025];Protein GrpE [HMT-644 Streptococcus intermedius F0413];Protein GrpE [HMT-021 Streptococcus vestibularis F0396];Protein GrpE [HMT-644 Streptococcus intermedius F0395];Protein GrpE [HMT-071 …
NaN	NaN	NaN	NaN	NaN	NaN	NaN	NaN	NaN	NaN	NaN	NaN	NaN	NaN	NaN	NaN	NaN	NaN	NaN	NaN	NaN	NaN	NaN	NaN	NaN	NaN	NaN	NaN	NaN	NaN	SEQF1066_00419;SEQF2008_01447;SEQF2010_02150;SEQF2011_00519;SEQF2012_00906;SEQF2013_01932;SEQF2014_02006;SEQF2015_01898;SEQF2016_00164;SEQF2018_01843;SEQF2479_00162		Trigger factor [HMT-622 Streptococcus gordonii Challis CH1];Trigger factor [HMT-758 Streptococcus sanguinis ATCC 29667];Trigger factor [HMT-758 Streptococcus sanguinis SK115];Trigger factor [HMT-758 Streptococcus sanguinis SK150];Trigger factor [HMT-758 Streptococcus sanguinis SK160];Trigger factor [HMT-758 Streptococcus sanguinis SK330];Trigger factor [HMT-758 Streptococcus sanguinis SK340];Trig…
NaN	NaN	NaN	NaN	NaN	NaN	NaN	NaN	NaN	NaN	NaN	NaN	NaN	NaN	NaN	NaN	NaN	NaN	NaN	NaN	NaN	NaN	NaN	NaN	NaN	NaN	NaN	NaN	NaN	NaN	SEQF1066_00420;SEQF1069_00101;SEQF1070_01993;SEQF1382_00106;SEQF1703_01380;SEQF1706_01309;SEQF2008_01446;SEQF2010_02151;SEQF2011_00520;SEQF2012_00907;SEQF2013_01931;SEQF2014_02005;SEQF2015_01897;SEQF2016_00163;SEQF2017_01922;SEQF2018_01842;SEQF2020_00068;SEQF2336_00147;SEQF2361_01518;SEQF2363_01594;SEQF2424_01524;SEQF2479_00160;SEQF2592_01575;SEQF2593_01554;SEQF3228_01651;SEQF3229_01635;SEQF3230_…		putative DNA-directed RNA polymerase subunit delta [HMT-622 Streptococcus gordonii Challis CH1];putative DNA-directed RNA polymerase subunit delta [HMT-686 Streptococcus mutans UA159];putative DNA-directed RNA polymerase subunit delta [HMT-758 Streptococcus sanguinis SK36];putative DNA-directed RNA polymerase subunit delta [HMT-686 Streptococcus mutans NN2025];putative DNA-directed RNA polymerase…
NaN	NaN	NaN	NaN	NaN	NaN	NaN	NaN	NaN	NaN	NaN	NaN	NaN	NaN	NaN	NaN	NaN	NaN	NaN	NaN	NaN	NaN	NaN	NaN	NaN	NaN	NaN	NaN	NaN	NaN	SEQF1066_00509;SEQF1070_01790;SEQF1703_00028;SEQF1705_00330;SEQF1706_00024;SEQF1913_01164;SEQF2004_01667;SEQF2008_00024;SEQF2009_01147;SEQF2010_00022;SEQF2011_00728;SEQF2012_02268;SEQF2013_00024;SEQF2014_00601;SEQF2015_00127;SEQF2016_02296;SEQF2017_01841;SEQF2018_01636;SEQF2020_00888;SEQF2361_01407;SEQF2424_01428;SEQF2479_00708;SEQF2592_00364;SEQF2593_00350;SEQF3679_01699		PTS system glucose-specific EIICBA component [HMT-622 Streptococcus gordonii Challis CH1];PTS system glucose-specific EIICBA component [HMT-758 Streptococcus sanguinis SK36];PTS system glucose-specific EIICBA component [HMT-644 Streptococcus intermedius F0413];PTS system glucose-specific EIICBA component [HMT-021 Streptococcus vestibularis F0396];PTS system glucose-specific EIICBA component [HMT-…
NaN	NaN	NaN	NaN	NaN	NaN	NaN	NaN	NaN	NaN	NaN	NaN	NaN	NaN	NaN	NaN	NaN	NaN	NaN	NaN	NaN	NaN	NaN	NaN	NaN	NaN	NaN	NaN	NaN	NaN	SEQF1066_00532;SEQF1070_01963;SEQF2008_01418;SEQF2010_02178;SEQF2011_00576;SEQF2012_00935;SEQF2013_01902;SEQF2014_01977;SEQF2015_01865;SEQF2016_00131;SEQF2017_01897;SEQF2018_01790;SEQF2479_00133		Ketol-acid reductoisomerase (NADP(+)) [HMT-622 Streptococcus gordonii Challis CH1];Ketol-acid reductoisomerase (NADP(+)) [HMT-758 Streptococcus sanguinis SK36];Ketol-acid reductoisomerase (NADP(+)) [HMT-758 Streptococcus sanguinis ATCC 29667];Ketol-acid reductoisomerase (NADP(+)) [HMT-758 Streptococcus sanguinis SK115];Ketol-acid reductoisomerase (NADP(+)) [HMT-758 Streptococcus sanguinis SK150];…
NaN	NaN	NaN	NaN	NaN	NaN	NaN	NaN	NaN	NaN	NaN	NaN	NaN	NaN	NaN	NaN	NaN	NaN	NaN	NaN	NaN	NaN	NaN	NaN	NaN	NaN	NaN	NaN	NaN	NaN	SEQF1066_00567;SEQF1070_01909;SEQF1703_01096;SEQF2008_02300;SEQF2010_02229;SEQF2011_00627;SEQF2013_01851;SEQF2014_00493;SEQF2015_00030;SEQF2016_00079;SEQF2017_01848;SEQF2018_01738;SEQF2336_01735;SEQF2361_00346;SEQF2363_00027;SEQF2424_00330;SEQF2592_01482;SEQF2593_01462		Alcohol dehydrogenase 1 [HMT-622 Streptococcus gordonii Challis CH1];Alcohol dehydrogenase 1 [HMT-758 Streptococcus sanguinis SK36];Alcohol dehydrogenase 1 [HMT-644 Streptococcus intermedius F0413];Alcohol dehydrogenase 1 [HMT-758 Streptococcus sanguinis ATCC 29667];Alcohol dehydrogenase 1 [HMT-758 Streptococcus sanguinis SK115];Alcohol dehydrogenase 1 [HMT-758 Streptococcus sanguinis SK150];Alco…
NaN	NaN	NaN	NaN	NaN	NaN	NaN	NaN	NaN	NaN	NaN	NaN	NaN	NaN	NaN	NaN	NaN	NaN	NaN	NaN	NaN	NaN	NaN	NaN	NaN	NaN	NaN	NaN	NaN	NaN	SEQF1066_00761;SEQF1069_00732;SEQF1070_01522;SEQF1382_01355;SEQF1607_00785;SEQF1616_01205;SEQF1676_00624;SEQF1683_00393;SEQF1703_00743;SEQF1705_01013;SEQF1706_00248;SEQF1854_00939;SEQF1858_01419;SEQF1913_00886;SEQF1958_01231;SEQF2004_01208;SEQF2008_00284;SEQF2009_01383;SEQF2010_00285;SEQF2011_00986;SEQF2012_01989;SEQF2013_00305;SEQF2014_00862;SEQF2015_00375;SEQF2016_02044;SEQF2017_01608;SEQF2018_…		Lysine--tRNA ligase [HMT-622 Streptococcus gordonii Challis CH1];Lysine--tRNA ligase [HMT-686 Streptococcus mutans UA159];Lysine--tRNA ligase [HMT-758 Streptococcus sanguinis SK36];Lysine--tRNA ligase [HMT-686 Streptococcus mutans NN2025];Lysine--tRNA ligase [HMT-457 Oribacterium sinus F0268];Lysine--tRNA ligase [HMT-125 Selenomonas flueggei ATCC 43531];Lysine--tRNA ligase [HMT-110 Parvimonas sp.…
NaN	NaN	NaN	NaN	NaN	NaN	NaN	NaN	NaN	NaN	NaN	NaN	NaN	NaN	NaN	NaN	NaN	NaN	NaN	NaN	NaN	NaN	NaN	NaN	NaN	NaN	NaN	NaN	NaN	NaN	SEQF1066_00770;SEQF1705_00138;SEQF1913_01249;SEQF2004_01396;SEQF2009_01055;SEQF2020_01059		Triosephosphate isomerase [HMT-622 Streptococcus gordonii Challis CH1];Triosephosphate isomerase [HMT-021 Streptococcus vestibularis F0396];Triosephosphate isomerase [HMT-071 Streptococcus oralis 73H25AP];Triosephosphate isomerase [HMT-021 Streptococcus vestibularis ATCC 49124];Triosephosphate isomerase [HMT-758 Streptococcus sanguinis ATCC 49296];Triosephosphate isomerase [HMT-073 Streptococcus …
NaN	NaN	NaN	NaN	NaN	NaN	NaN	NaN	NaN	NaN	NaN	NaN	NaN	NaN	NaN	NaN	NaN	NaN	NaN	NaN	NaN	NaN	NaN	NaN	NaN	NaN	NaN	NaN	NaN	NaN	SEQF1066_00772;SEQF1069_01415;SEQF1382_00628;SEQF1703_00187;SEQF1705_01506;SEQF1706_00889;SEQF1913_00049;SEQF2004_00854;SEQF2009_00161;SEQF2247_01952;SEQF2336_00720;SEQF2361_01259;SEQF2363_01001;SEQF2424_01246;SEQF2517_01933;SEQF2592_00515;SEQF2593_00494;SEQF3228_00498;SEQF3229_00472;SEQF3230_00493;SEQF3231_00484;SEQF3232_00428;SEQF3233_00476;SEQF3234_00496;SEQF3235_00494;SEQF3236_00499;SEQF3237_…		UDP-N-acetylglucosamine 1-carboxyvinyltransferase 1 [HMT-622 Streptococcus gordonii Challis CH1];UDP-N-acetylglucosamine 1-carboxyvinyltransferase 1 [HMT-686 Streptococcus mutans UA159];UDP-N-acetylglucosamine 1-carboxyvinyltransferase 1 [HMT-686 Streptococcus mutans NN2025];UDP-N-acetylglucosamine 1-carboxyvinyltransferase 1 [HMT-644 Streptococcus intermedius F0413];UDP-N-acetylglucosamine 1-car…
NaN	NaN	NaN	NaN	NaN	NaN	NaN	NaN	NaN	NaN	NaN	NaN	NaN	NaN	NaN	NaN	NaN	NaN	NaN	NaN	NaN	NaN	NaN	NaN	NaN	NaN	NaN	NaN	NaN	NaN	SEQF1066_00780;SEQF1070_01567;SEQF1703_00647;SEQF1706_00331;SEQF1913_00021;SEQF2008_00236;SEQF2009_00193;SEQF2010_00236;SEQF2011_00940;SEQF2012_02034;SEQF2013_00256;SEQF2014_00814;SEQF2015_00330;SEQF2016_02097;SEQF2017_01660;SEQF2018_01418;SEQF2020_01015;SEQF2336_00046;SEQF2361_00783;SEQF2363_00464;SEQF2424_00777;SEQF2479_00919;SEQF2592_00966;SEQF2593_00980;SEQF3679_01587		Catabolite control protein A [HMT-622 Streptococcus gordonii Challis CH1];Catabolite control protein A [HMT-758 Streptococcus sanguinis SK36];Catabolite control protein A [HMT-644 Streptococcus intermedius F0413];Catabolite control protein A [HMT-644 Streptococcus intermedius F0395];Catabolite control protein A [HMT-071 Streptococcus oralis 73H25AP];Catabolite control protein A [HMT-758 Streptoco…
NaN	NaN	NaN	NaN	NaN	NaN	NaN	NaN	NaN	NaN	NaN	NaN	NaN	NaN	NaN	NaN	NaN	NaN	NaN	NaN	NaN	NaN	NaN	NaN	NaN	NaN	NaN	NaN	NaN	NaN	SEQF1066_00829;SEQF1382_01285;SEQF1703_00622;SEQF1706_00409;SEQF1913_01023;SEQF2009_01255;SEQF2020_01646;SEQF2336_01400;SEQF2361_00808;SEQF2363_00489;SEQF2424_00802;SEQF2592_00943;SEQF2593_00957;SEQF3679_01380		50S ribosomal protein L27 [HMT-622 Streptococcus gordonii Challis CH1];50S ribosomal protein L27 [HMT-686 Streptococcus mutans NN2025];50S ribosomal protein L27 [HMT-644 Streptococcus intermedius F0413];50S ribosomal protein L27 [HMT-644 Streptococcus intermedius F0395];50S ribosomal protein L27 [HMT-071 Streptococcus oralis 73H25AP];50S ribosomal protein L27 [HMT-758 Streptococcus sanguinis ATCC…
NaN	NaN	NaN	NaN	NaN	NaN	NaN	NaN	NaN	NaN	NaN	NaN	NaN	NaN	NaN	NaN	NaN	NaN	NaN	NaN	NaN	NaN	NaN	NaN	NaN	NaN	NaN	NaN	NaN	NaN	SEQF1066_00854;SEQF1070_01270;SEQF1703_00721;SEQF2008_00589;SEQF2009_00190;SEQF2010_00569;SEQF2011_01214;SEQF2012_01751;SEQF2013_00531;SEQF2014_01151;SEQF2015_00616;SEQF2016_01823;SEQF2017_01212;SEQF2018_01080;SEQF2336_01630;SEQF2361_00707;SEQF2363_00388;SEQF2424_00677;SEQF2479_01200;SEQF2592_01064		hypothetical protein [HMT-622 Streptococcus gordonii Challis CH1];hypothetical protein [HMT-758 Streptococcus sanguinis SK36];hypothetical protein [HMT-644 Streptococcus intermedius F0413];hypothetical protein [HMT-758 Streptococcus sanguinis ATCC 29667];Levansucrase [HMT-758 Streptococcus sanguinis ATCC 49296];hypothetical protein [HMT-758 Streptococcus sanguinis SK115];hypothetical protein [HMT…
NaN	NaN	NaN	NaN	NaN	NaN	NaN	NaN	NaN	NaN	NaN	NaN	NaN	NaN	NaN	NaN	NaN	NaN	NaN	NaN	NaN	NaN	NaN	NaN	NaN	NaN	NaN	NaN	NaN	NaN	SEQF1066_00856;SEQF1070_01269;SEQF1913_01047;SEQF2008_00590;SEQF2009_01235;SEQF2010_00570;SEQF2011_01215;SEQF2012_01750;SEQF2013_00549;SEQF2014_01152;SEQF2015_00617;SEQF2016_01822;SEQF2017_01216;SEQF2018_01079;SEQF2479_01201		50S ribosomal protein L31 type B [HMT-622 Streptococcus gordonii Challis CH1];50S ribosomal protein L31 type B [HMT-758 Streptococcus sanguinis SK36];50S ribosomal protein L31 type B [HMT-071 Streptococcus oralis 73H25AP];50S ribosomal protein L31 type B [HMT-758 Streptococcus sanguinis ATCC 29667];50S ribosomal protein L31 type B [HMT-758 Streptococcus sanguinis ATCC 49296];50S ribosomal protein…
NaN	NaN	NaN	NaN	NaN	NaN	NaN	NaN	NaN	NaN	NaN	NaN	NaN	NaN	NaN	NaN	NaN	NaN	NaN	NaN	NaN	NaN	NaN	NaN	NaN	NaN	NaN	NaN	NaN	NaN	SEQF1066_01007;SEQF1069_01365;SEQF1070_01416;SEQF1382_00687;SEQF1703_00198;SEQF1705_01446;SEQF1706_00878;SEQF2004_00800;SEQF2008_00435;SEQF2009_01052;SEQF2010_00452;SEQF2011_01094;SEQF2012_01867;SEQF2013_00409;SEQF2014_00998;SEQF2015_00486;SEQF2016_01948;SEQF2017_01107;SEQF2018_01207;SEQF2020_01670;SEQF2247_01922;SEQF2336_00709;SEQF2361_01248;SEQF2363_01012;SEQF2424_01235;SEQF2479_01071;SEQF2517_…		Adenine phosphoribosyltransferase [HMT-622 Streptococcus gordonii Challis CH1];Adenine phosphoribosyltransferase [HMT-686 Streptococcus mutans UA159];Adenine phosphoribosyltransferase [HMT-758 Streptococcus sanguinis SK36];Adenine phosphoribosyltransferase [HMT-686 Streptococcus mutans NN2025];Adenine phosphoribosyltransferase [HMT-644 Streptococcus intermedius F0413];Adenine phosphoribosyltransf…
NaN	NaN	NaN	NaN	NaN	NaN	NaN	NaN	NaN	NaN	NaN	NaN	NaN	NaN	NaN	NaN	NaN	NaN	NaN	NaN	NaN	NaN	NaN	NaN	NaN	NaN	NaN	NaN	NaN	NaN	SEQF1066_01089;SEQF1703_00557;SEQF1706_00475;SEQF2020_01145;SEQF2336_00383;SEQF2361_00922;SEQF2363_01353;SEQF2424_00865;SEQF2592_00881;SEQF2593_00894		Membrane lipoprotein TmpC [HMT-622 Streptococcus gordonii Challis CH1];Membrane lipoprotein TmpC [HMT-644 Streptococcus intermedius F0413];Membrane lipoprotein TmpC [HMT-644 Streptococcus intermedius F0395];Membrane lipoprotein TmpC [HMT-073 Streptococcus australis ATCC 700641];Membrane lipoprotein TmpC [HMT-644 Streptococcus intermedius SK54];Membrane lipoprotein TmpC [HMT-644 Streptococcus inte…
NaN	NaN	NaN	NaN	NaN	NaN	NaN	NaN	NaN	NaN	NaN	NaN	NaN	NaN	NaN	NaN	NaN	NaN	NaN	NaN	NaN	NaN	NaN	NaN	NaN	NaN	NaN	NaN	NaN	NaN	SEQF1066_01103;SEQF1705_01696;SEQF2004_01027;SEQF3679_01958		Diacetyl reductase [(S)-acetoin forming] [HMT-622 Streptococcus gordonii Challis CH1];Diacetyl reductase [(S)-acetoin forming] [HMT-021 Streptococcus vestibularis F0396];Diacetyl reductase [(S)-acetoin forming] [HMT-021 Streptococcus vestibularis ATCC 49124];Diacetyl reductase [(S)-acetoin forming] [HMT-948 Streptococcus lactarius CCUG 66490]
NaN	NaN	NaN	NaN	NaN	NaN	NaN	NaN	NaN	NaN	NaN	NaN	NaN	NaN	NaN	NaN	NaN	NaN	NaN	NaN	NaN	NaN	NaN	NaN	NaN	NaN	NaN	NaN	NaN	NaN	SEQF1066_01173;SEQF3679_01176		putative NADH oxidase [HMT-622 Streptococcus gordonii Challis CH1];putative NADH oxidase [HMT-948 Streptococcus lactarius CCUG 66490]
NaN	NaN	NaN	NaN	NaN	NaN	NaN	NaN	NaN	NaN	NaN	NaN	NaN	NaN	NaN	NaN	NaN	NaN	NaN	NaN	NaN	NaN	NaN	NaN	NaN	NaN	NaN	NaN	NaN	NaN	SEQF1066_01176;SEQF1070_01123;SEQF1595_01756;SEQF1705_02028;SEQF1913_01106;SEQF2004_00179;SEQF2008_00734;SEQF2009_01180;SEQF2010_00717;SEQF2011_01351;SEQF2012_01609;SEQF2013_00708;SEQF2014_01295;SEQF2015_00775;SEQF2016_01672;SEQF2017_01359;SEQF2018_00942;SEQF2020_01469;SEQF2479_01345;SEQF2726_00986;SEQF3679_01173		NADH-dependent flavin reductase subunit 1 [HMT-622 Streptococcus gordonii Challis CH1];NADH-dependent flavin reductase subunit 1 [HMT-758 Streptococcus sanguinis SK36];NADH-dependent flavin reductase subunit 1 [HMT-389 Abiotrophia defectiva ATCC 49176];NADH-dependent flavin reductase subunit 1 [HMT-021 Streptococcus vestibularis F0396];NADH-dependent flavin reductase subunit 1 [HMT-071 Streptococ…
NaN	NaN	NaN	NaN	NaN	NaN	NaN	NaN	NaN	NaN	NaN	NaN	NaN	NaN	NaN	NaN	NaN	NaN	NaN	NaN	NaN	NaN	NaN	NaN	NaN	NaN	NaN	NaN	NaN	NaN	SEQF1066_01195;SEQF1070_01105;SEQF1703_00339;SEQF1706_00736;SEQF1913_00577;SEQF2008_00754;SEQF2009_01697;SEQF2010_00732;SEQF2011_01374;SEQF2012_01592;SEQF2013_00730;SEQF2014_01314;SEQF2015_00790;SEQF2016_01657;SEQF2017_01384;SEQF2018_00927;SEQF2020_01459;SEQF2336_00572;SEQF2361_01111;SEQF2363_01164;SEQF2424_01090;SEQF2479_01361;SEQF2592_00670;SEQF2593_00638		50S ribosomal protein L10 [HMT-622 Streptococcus gordonii Challis CH1];50S ribosomal protein L10 [HMT-758 Streptococcus sanguinis SK36];50S ribosomal protein L10 [HMT-644 Streptococcus intermedius F0413];50S ribosomal protein L10 [HMT-644 Streptococcus intermedius F0395];50S ribosomal protein L10 [HMT-071 Streptococcus oralis 73H25AP];50S ribosomal protein L10 [HMT-758 Streptococcus sanguinis ATC…
NaN	NaN	NaN	NaN	NaN	NaN	NaN	NaN	NaN	NaN	NaN	NaN	NaN	NaN	NaN	NaN	NaN	NaN	NaN	NaN	NaN	NaN	NaN	NaN	NaN	NaN	NaN	NaN	NaN	NaN	SEQF1066_01219;SEQF2017_01297;SEQF2020_01547		Phosphoglucomutase [HMT-622 Streptococcus gordonii Challis CH1];Phosphoglucomutase [HMT-758 Streptococcus sanguinis SK49];Phosphoglucomutase [HMT-073 Streptococcus australis ATCC 700641]
NaN	NaN	NaN	NaN	NaN	NaN	NaN	NaN	NaN	NaN	NaN	NaN	NaN	NaN	NaN	NaN	NaN	NaN	NaN	NaN	NaN	NaN	NaN	NaN	NaN	NaN	NaN	NaN	NaN	NaN	SEQF1066_01220;SEQF1913_00732;SEQF2009_01533		hypothetical protein [HMT-622 Streptococcus gordonii Challis CH1];hypothetical protein [HMT-071 Streptococcus oralis 73H25AP];hypothetical protein [HMT-758 Streptococcus sanguinis ATCC 49296]
NaN	NaN	NaN	NaN	NaN	NaN	NaN	NaN	NaN	NaN	NaN	NaN	NaN	NaN	NaN	NaN	NaN	NaN	NaN	NaN	NaN	NaN	NaN	NaN	NaN	NaN	NaN	NaN	NaN	NaN	SEQF1066_01298;SEQF1069_01228;SEQF1070_01373;SEQF1382_00854;SEQF1703_00545;SEQF1705_01114;SEQF1706_00487;SEQF1913_00437;SEQF2004_01111;SEQF2008_00477;SEQF2009_01823;SEQF2010_00488;SEQF2011_01138;SEQF2012_01832;SEQF2013_00452;SEQF2014_01040;SEQF2015_00529;SEQF2016_01914;SEQF2017_01137;SEQF2018_01166;SEQF2020_01393;SEQF2247_00705;SEQF2336_00395;SEQF2361_00934;SEQF2363_01341;SEQF2424_00877;SEQF2479_…		Asparagine--tRNA ligase [HMT-622 Streptococcus gordonii Challis CH1];Asparagine--tRNA ligase [HMT-686 Streptococcus mutans UA159];Asparagine--tRNA ligase [HMT-758 Streptococcus sanguinis SK36];Asparagine--tRNA ligase [HMT-686 Streptococcus mutans NN2025];Asparagine--tRNA ligase [HMT-644 Streptococcus intermedius F0413];Asparagine--tRNA ligase [HMT-021 Streptococcus vestibularis F0396];Asparagine-…
NaN	NaN	NaN	NaN	NaN	NaN	19.3884	52.7787	17.6627	25.2869	NaN	NaN	17.7192	NaN	NaN	15.6386	NaN	NaN	NaN	NaN	NaN	NaN	NaN	NaN	NaN	NaN	65.1393	12.9858	NaN	20.4753	SEQF1066_01344		Pyruvate kinase [HMT-622 Streptococcus gordonii Challis CH1]
NaN	NaN	NaN	NaN	NaN	NaN	NaN	NaN	NaN	NaN	NaN	NaN	NaN	NaN	NaN	NaN	NaN	NaN	NaN	NaN	NaN	NaN	NaN	NaN	NaN	NaN	NaN	NaN	NaN	NaN	SEQF1066_01345;SEQF1070_00858;SEQF1111_01667;SEQF1112_01537;SEQF1224_01654;SEQF1226_01839;SEQF1227_01122;SEQF1228_01837;SEQF1231_01433;SEQF1233_00737;SEQF1234_01730;SEQF1235_01371;SEQF1236_01428;SEQF1237_01878;SEQF1238_01193;SEQF1239_01001;SEQF1576_00367;SEQF1653_00565;SEQF1685_01479;SEQF1703_00228;SEQF1706_00841;SEQF1758_01616;SEQF1759_01623;SEQF1913_00932;SEQF2008_00995;SEQF2009_01344;SEQF2010_…		ATP-dependent 6-phosphofructokinase [HMT-622 Streptococcus gordonii Challis CH1];ATP-dependent 6-phosphofructokinase [HMT-758 Streptococcus sanguinis SK36];ATP-dependent 6-phosphofructokinase isozyme 1 [HMT-641 Haemophilus influenzae 6P18H1];ATP-dependent 6-phosphofructokinase isozyme 1 [HMT-641 Haemophilus influenzae 7P49H1];ATP-dependent 6-phosphofructokinase isozyme 1 [HMT-641 Haemophilus infl…
NaN	NaN	NaN	NaN	NaN	NaN	NaN	NaN	NaN	NaN	NaN	NaN	NaN	NaN	NaN	NaN	NaN	NaN	NaN	NaN	NaN	NaN	NaN	NaN	NaN	NaN	NaN	NaN	NaN	NaN	SEQF1066_01492;SEQF1066_01507;SEQF1070_01646;SEQF1070_01664;SEQF1703_00890;SEQF1705_00960;SEQF1706_01013;SEQF1706_01019;SEQF1913_00695;SEQF2004_00692;SEQF2004_01695;SEQF2008_00141;SEQF2008_00156;SEQF2009_01574;SEQF2010_00144;SEQF2010_00160;SEQF2011_00851;SEQF2011_00866;SEQF2012_02128;SEQF2012_02146;SEQF2013_00158;SEQF2013_00174;SEQF2014_00719;SEQF2014_00734;SEQF2015_00240;SEQF2015_00255;SEQF2016_…		ABC transporter ATP-binding protein YxdL [HMT-622 Streptococcus gordonii Challis CH1];ABC transporter ATP-binding protein YxdL [HMT-622 Streptococcus gordonii Challis CH1];Bacitracin export ATP-binding protein BceA [HMT-758 Streptococcus sanguinis SK36];Bacitracin export ATP-binding protein BceA [HMT-758 Streptococcus sanguinis SK36];Bacitracin export ATP-binding protein BceA [HMT-644 Streptococc…
NaN	NaN	NaN	NaN	NaN	NaN	NaN	NaN	NaN	NaN	NaN	NaN	NaN	NaN	NaN	NaN	NaN	NaN	NaN	NaN	NaN	NaN	NaN	NaN	NaN	NaN	NaN	NaN	NaN	NaN	SEQF1066_01522;SEQF1070_01678;SEQF2008_00127;SEQF2010_00127;SEQF2011_00837;SEQF2012_02160;SEQF2013_00142;SEQF2014_00705;SEQF2017_01738;SEQF2018_01525;SEQF2479_00811		Tagatose 1,6-diphosphate aldolase [HMT-622 Streptococcus gordonii Challis CH1];Tagatose 1,6-diphosphate aldolase [HMT-758 Streptococcus sanguinis SK36];Tagatose 1,6-diphosphate aldolase [HMT-758 Streptococcus sanguinis ATCC 29667];Tagatose 1,6-diphosphate aldolase [HMT-758 Streptococcus sanguinis SK115];Tagatose 1,6-diphosphate aldolase [HMT-758 Streptococcus sanguinis SK150];Tagatose 1,6-diphosp…
NaN	NaN	NaN	NaN	NaN	NaN	NaN	NaN	NaN	NaN	NaN	NaN	NaN	NaN	NaN	NaN	NaN	NaN	NaN	NaN	NaN	NaN	NaN	NaN	NaN	NaN	NaN	NaN	NaN	NaN	SEQF1066_01524;SEQF1070_01680;SEQF1706_00291;SEQF2008_00125;SEQF2010_00125;SEQF2011_00835;SEQF2012_02162;SEQF2013_00140;SEQF2014_00703;SEQF2017_01740;SEQF2018_01527;SEQF2020_00062;SEQF2479_00809		Galactose-6-phosphate isomerase subunit LacB [HMT-622 Streptococcus gordonii Challis CH1];Galactose-6-phosphate isomerase subunit LacB [HMT-758 Streptococcus sanguinis SK36];Galactose-6-phosphate isomerase subunit LacB [HMT-644 Streptococcus intermedius F0395];Galactose-6-phosphate isomerase subunit LacB [HMT-758 Streptococcus sanguinis ATCC 29667];Galactose-6-phosphate isomerase subunit LacB [HM…
NaN	NaN	NaN	NaN	NaN	NaN	NaN	NaN	NaN	NaN	NaN	NaN	NaN	NaN	NaN	NaN	NaN	NaN	NaN	NaN	NaN	NaN	NaN	NaN	NaN	NaN	NaN	NaN	NaN	NaN	SEQF1066_01527;SEQF1706_00183;SEQF1913_00867;SEQF2008_01145;SEQF2009_01402;SEQF2011_01762;SEQF2014_01704;SEQF2020_01845		hypothetical protein [HMT-622 Streptococcus gordonii Challis CH1];hypothetical protein [HMT-644 Streptococcus intermedius F0395];hypothetical protein [HMT-071 Streptococcus oralis 73H25AP];hypothetical protein [HMT-758 Streptococcus sanguinis ATCC 29667];hypothetical protein [HMT-758 Streptococcus sanguinis ATCC 49296];hypothetical protein [HMT-758 Streptococcus sanguinis SK150];hypothetical prot…
NaN	NaN	NaN	NaN	NaN	NaN	NaN	NaN	NaN	NaN	NaN	NaN	NaN	NaN	NaN	NaN	NaN	NaN	NaN	NaN	NaN	NaN	NaN	NaN	NaN	NaN	NaN	NaN	NaN	NaN	SEQF1066_01560;SEQF1070_00783;SEQF1703_00730;SEQF1706_00201;SEQF2008_01078;SEQF2010_01041;SEQF2011_01702;SEQF2012_01263;SEQF2013_01050;SEQF2014_01637;SEQF2015_01087;SEQF2016_01333;SEQF2017_00851;SEQF2018_00615;SEQF2020_01802;SEQF2336_01621;SEQF2361_00698;SEQF2363_00379;SEQF2424_00667;SEQF2479_01671;SEQF2592_01073;SEQF2593_01093;SEQF3679_00774		Phosphocarrier protein HPr [HMT-622 Streptococcus gordonii Challis CH1];Phosphocarrier protein HPr [HMT-758 Streptococcus sanguinis SK36];Phosphocarrier protein HPr [HMT-644 Streptococcus intermedius F0413];Phosphocarrier protein HPr [HMT-644 Streptococcus intermedius F0395];Phosphocarrier protein HPr [HMT-758 Streptococcus sanguinis ATCC 29667];Phosphocarrier protein HPr [HMT-758 Streptococcus s…
NaN	NaN	NaN	NaN	NaN	NaN	NaN	NaN	NaN	NaN	NaN	NaN	NaN	NaN	NaN	NaN	NaN	NaN	NaN	NaN	NaN	NaN	NaN	NaN	NaN	NaN	NaN	NaN	NaN	NaN	SEQF1066_01637;SEQF1069_01550;SEQF1070_01711;SEQF1072_00905;SEQF1382_00493;SEQF1607_01850;SEQF1703_00929;SEQF1705_01382;SEQF1706_01049;SEQF1854_01500;SEQF1913_01179;SEQF2004_01513;SEQF2008_00098;SEQF2009_01132;SEQF2010_00098;SEQF2011_00805;SEQF2012_02193;SEQF2013_00109;SEQF2014_00676;SEQF2015_00201;SEQF2016_02228;SEQF2017_01767;SEQF2018_01558;SEQF2020_00951;SEQF2247_01549;SEQF2336_01684;SEQF2361_…		Uracil phosphoribosyltransferase [HMT-622 Streptococcus gordonii Challis CH1];Uracil phosphoribosyltransferase [HMT-686 Streptococcus mutans UA159];Uracil phosphoribosyltransferase [HMT-758 Streptococcus sanguinis SK36];Uracil phosphoribosyltransferase [HMT-613 Tannerella forsythia 92A2 not ATCC 43037];Uracil phosphoribosyltransferase [HMT-686 Streptococcus mutans NN2025];Uracil phosphoribosyltra…
NaN	NaN	NaN	NaN	NaN	NaN	NaN	NaN	NaN	NaN	NaN	NaN	NaN	NaN	NaN	NaN	NaN	NaN	NaN	NaN	NaN	NaN	NaN	NaN	NaN	NaN	NaN	NaN	NaN	NaN	SEQF1066_01701;SEQF1705_00024;SEQF2004_01482;SEQF3679_00474		3-oxoacyl-[acyl-carrier-protein] synthase 2 [HMT-622 Streptococcus gordonii Challis CH1];3-oxoacyl-[acyl-carrier-protein] synthase 2 [HMT-021 Streptococcus vestibularis F0396];3-oxoacyl-[acyl-carrier-protein] synthase 2 [HMT-021 Streptococcus vestibularis ATCC 49124];3-oxoacyl-[acyl-carrier-protein] synthase 2 [HMT-948 Streptococcus lactarius CCUG 66490]
NaN	NaN	NaN	NaN	NaN	NaN	NaN	NaN	NaN	NaN	NaN	NaN	NaN	NaN	NaN	NaN	NaN	NaN	NaN	NaN	NaN	NaN	NaN	NaN	NaN	NaN	NaN	NaN	NaN	NaN	SEQF1066_01744;SEQF1069_00123;SEQF1070_01974;SEQF1382_00129;SEQF1913_01460;SEQF2008_01428;SEQF2009_00805;SEQF2010_02168;SEQF2011_00566;SEQF2012_00925;SEQF2013_01912;SEQF2014_01987;SEQF2015_01876;SEQF2016_00142;SEQF2017_01907;SEQF2018_01801;SEQF2020_00035;SEQF2479_00144;SEQF3228_01633;SEQF3229_01606;SEQF3230_01621;SEQF3231_01636;SEQF3232_01688;SEQF3233_01601;SEQF3234_01668;SEQF3235_01628;SEQF3236_…		50S ribosomal protein L28 [HMT-622 Streptococcus gordonii Challis CH1];50S ribosomal protein L28 [HMT-686 Streptococcus mutans UA159];50S ribosomal protein L28 [HMT-758 Streptococcus sanguinis SK36];50S ribosomal protein L28 [HMT-686 Streptococcus mutans NN2025];50S ribosomal protein L28 [HMT-071 Streptococcus oralis 73H25AP];50S ribosomal protein L28 [HMT-758 Streptococcus sanguinis ATCC 29667];…
NaN	NaN	NaN	NaN	NaN	NaN	NaN	NaN	NaN	NaN	NaN	NaN	NaN	NaN	NaN	NaN	NaN	NaN	NaN	NaN	NaN	NaN	NaN	NaN	NaN	NaN	NaN	NaN	NaN	NaN	SEQF1066_01752;SEQF2015_01892;SEQF3679_00418		Fructose-bisphosphate aldolase [HMT-622 Streptococcus gordonii Challis CH1];Fructose-bisphosphate aldolase [HMT-758 Streptococcus sanguinis SK353];Fructose-bisphosphate aldolase [HMT-948 Streptococcus lactarius CCUG 66490]
NaN	NaN	NaN	NaN	NaN	NaN	NaN	NaN	NaN	NaN	NaN	NaN	NaN	NaN	NaN	NaN	NaN	NaN	NaN	NaN	NaN	NaN	NaN	NaN	NaN	NaN	NaN	NaN	NaN	NaN	SEQF1066_01842;SEQF2008_01596;SEQF2009_01979;SEQF2010_02003;SEQF2012_00757;SEQF2013_02098;SEQF2014_02155;SEQF2017_02235;SEQF2479_00298		hypothetical protein [HMT-622 Streptococcus gordonii Challis CH1];hypothetical protein [HMT-758 Streptococcus sanguinis ATCC 29667];hypothetical protein [HMT-758 Streptococcus sanguinis ATCC 49296];hypothetical protein [HMT-758 Streptococcus sanguinis SK115];hypothetical protein [HMT-758 Streptococcus sanguinis SK160];hypothetical protein [HMT-758 Streptococcus sanguinis SK330];hypothetical prote…
NaN	NaN	NaN	NaN	NaN	NaN	NaN	NaN	NaN	NaN	NaN	NaN	NaN	NaN	NaN	NaN	NaN	NaN	NaN	NaN	NaN	NaN	NaN	NaN	NaN	NaN	NaN	NaN	NaN	NaN	SEQF1066_01883;SEQF1069_01735;SEQF1070_00468;SEQF1382_00305;SEQF1703_01451;SEQF1705_00472;SEQF1706_01515;SEQF1913_00441;SEQF2004_00250;SEQF2008_02279;SEQF2009_01819;SEQF2010_01366;SEQF2011_02023;SEQF2012_00467;SEQF2013_01370;SEQF2014_00472;SEQF2015_01413;SEQF2016_01000;SEQF2017_00427;SEQF2018_00303;SEQF2020_00807;SEQF2247_00092;SEQF2336_01347;SEQF2361_00308;SEQF2363_00836;SEQF2424_00298;SEQF2479_…		30S ribosomal protein S18 [HMT-622 Streptococcus gordonii Challis CH1];30S ribosomal protein S18 [HMT-686 Streptococcus mutans UA159];30S ribosomal protein S18 [HMT-758 Streptococcus sanguinis SK36];30S ribosomal protein S18 [HMT-686 Streptococcus mutans NN2025];30S ribosomal protein S18 [HMT-644 Streptococcus intermedius F0413];30S ribosomal protein S18 [HMT-021 Streptococcus vestibularis F0396]…
NaN	NaN	NaN	NaN	NaN	NaN	NaN	NaN	NaN	NaN	NaN	NaN	NaN	NaN	NaN	NaN	NaN	NaN	NaN	NaN	NaN	NaN	NaN	NaN	NaN	NaN	NaN	NaN	NaN	NaN	SEQF1066_01930;SEQF1069_01846;SEQF1070_00210;SEQF1382_00195;SEQF1703_01154;SEQF1706_01468;SEQF1913_01478;SEQF2004_00142;SEQF2008_02024;SEQF2009_00752;SEQF2010_01602;SEQF2011_02269;SEQF2012_00204;SEQF2013_02374;SEQF2014_00217;SEQF2015_01657;SEQF2016_00757;SEQF2017_02160;SEQF2018_00051;SEQF2020_00203;SEQF2336_00333;SEQF2361_01704;SEQF2363_01409;SEQF2424_01706;SEQF2479_02232;SEQF2592_01746;SEQF2593_…		DNA-directed RNA polymerase subunit beta' [HMT-622 Streptococcus gordonii Challis CH1];DNA-directed RNA polymerase subunit beta' [HMT-686 Streptococcus mutans UA159];DNA-directed RNA polymerase subunit beta' [HMT-758 Streptococcus sanguinis SK36];DNA-directed RNA polymerase subunit beta' [HMT-686 Streptococcus mutans NN2025];DNA-directed RNA polymerase subunit beta' [HMT-644 Streptococcus interme…
NaN	NaN	NaN	NaN	NaN	NaN	NaN	NaN	NaN	NaN	NaN	NaN	NaN	NaN	NaN	NaN	NaN	NaN	NaN	NaN	NaN	NaN	NaN	NaN	NaN	NaN	NaN	NaN	NaN	NaN	SEQF1066_01967;SEQF1703_01798;SEQF1706_01764;SEQF1913_01535;SEQF2009_00655;SEQF2013_01762;SEQF2020_00253;SEQF2336_00887;SEQF2361_01758;SEQF2363_01837;SEQF2424_01749;SEQF2592_01816;SEQF2593_01768;SEQF3679_00187		50S ribosomal protein L36 [HMT-622 Streptococcus gordonii Challis CH1];50S ribosomal protein L36 [HMT-644 Streptococcus intermedius F0413];50S ribosomal protein L36 [HMT-644 Streptococcus intermedius F0395];50S ribosomal protein L36 [HMT-071 Streptococcus oralis 73H25AP];50S ribosomal protein L36 [HMT-758 Streptococcus sanguinis ATCC 49296];50S ribosomal protein L36 [HMT-758 Streptococcus sanguin…
NaN	NaN	NaN	NaN	NaN	NaN	NaN	NaN	NaN	NaN	NaN	NaN	NaN	NaN	NaN	NaN	NaN	NaN	NaN	NaN	NaN	NaN	NaN	NaN	NaN	NaN	NaN	NaN	NaN	NaN	SEQF1066_01971;SEQF1070_00142;SEQF1703_01802;SEQF1706_01768;SEQF1913_01539;SEQF2008_01820;SEQF2009_00651;SEQF2010_01634;SEQF2011_00010;SEQF2012_00164;SEQF2013_01758;SEQF2014_00158;SEQF2015_01723;SEQF2016_00694;SEQF2017_00285;SEQF2018_02336;SEQF2020_00257;SEQF2247_00537;SEQF2336_00891;SEQF2361_01762;SEQF2363_01833;SEQF2424_01753;SEQF2479_00675;SEQF2517_00149;SEQF2592_01820;SEQF2593_01772;SEQF3679_…		50S ribosomal protein L15 [HMT-622 Streptococcus gordonii Challis CH1];50S ribosomal protein L15 [HMT-758 Streptococcus sanguinis SK36];50S ribosomal protein L15 [HMT-644 Streptococcus intermedius F0413];50S ribosomal protein L15 [HMT-644 Streptococcus intermedius F0395];50S ribosomal protein L15 [HMT-071 Streptococcus oralis 73H25AP];50S ribosomal protein L15 [HMT-758 Streptococcus sanguinis ATC…
NaN	NaN	NaN	NaN	NaN	NaN	NaN	NaN	NaN	NaN	NaN	NaN	NaN	NaN	NaN	NaN	NaN	NaN	NaN	NaN	NaN	NaN	NaN	NaN	NaN	NaN	NaN	NaN	NaN	NaN	SEQF1066_01972;SEQF1070_00141;SEQF1703_01803;SEQF1706_01769;SEQF2008_01821;SEQF2010_01635;SEQF2012_00163;SEQF2013_01757;SEQF2014_00157;SEQF2015_01724;SEQF2016_00693;SEQF2018_02335;SEQF2020_00258;SEQF2336_00892;SEQF2361_01763;SEQF2363_01832;SEQF2424_01754;SEQF2479_00674;SEQF2592_01821;SEQF2593_01773;SEQF3679_00182		50S ribosomal protein L30 [HMT-622 Streptococcus gordonii Challis CH1];50S ribosomal protein L30 [HMT-758 Streptococcus sanguinis SK36];50S ribosomal protein L30 [HMT-644 Streptococcus intermedius F0413];50S ribosomal protein L30 [HMT-644 Streptococcus intermedius F0395];50S ribosomal protein L30 [HMT-758 Streptococcus sanguinis ATCC 29667];50S ribosomal protein L30 [HMT-758 Streptococcus sanguin…
NaN	NaN	NaN	NaN	NaN	NaN	NaN	NaN	NaN	NaN	NaN	NaN	NaN	NaN	NaN	NaN	NaN	NaN	NaN	NaN	NaN	NaN	NaN	NaN	NaN	NaN	NaN	NaN	NaN	NaN	SEQF1066_01974;SEQF1069_01874;SEQF1070_00139;SEQF1382_01893;SEQF1703_01805;SEQF1705_01953;SEQF1706_01771;SEQF1913_01542;SEQF2004_00105;SEQF2008_01823;SEQF2009_00648;SEQF2010_01637;SEQF2011_00013;SEQF2012_00161;SEQF2013_01755;SEQF2014_00155;SEQF2015_01726;SEQF2016_00691;SEQF2017_00282;SEQF2018_02333;SEQF2020_00260;SEQF2247_00534;SEQF2336_00894;SEQF2361_01765;SEQF2363_01830;SEQF2424_01756;SEQF2479_…		50S ribosomal protein L18 [HMT-622 Streptococcus gordonii Challis CH1];50S ribosomal protein L18 [HMT-686 Streptococcus mutans UA159];50S ribosomal protein L18 [HMT-758 Streptococcus sanguinis SK36];50S ribosomal protein L18 [HMT-686 Streptococcus mutans NN2025];50S ribosomal protein L18 [HMT-644 Streptococcus intermedius F0413];50S ribosomal protein L18 [HMT-021 Streptococcus vestibularis F0396]…
NaN	NaN	NaN	NaN	NaN	NaN	NaN	NaN	NaN	NaN	NaN	NaN	NaN	NaN	NaN	NaN	NaN	NaN	NaN	NaN	NaN	NaN	NaN	NaN	NaN	NaN	NaN	NaN	NaN	NaN	SEQF1066_01975;SEQF1070_00138;SEQF1913_01543;SEQF2008_01824;SEQF2009_00647;SEQF2010_01638;SEQF2011_00014;SEQF2012_00160;SEQF2013_01754;SEQF2014_00154;SEQF2015_01727;SEQF2016_00690;SEQF2017_00281;SEQF2018_02332;SEQF2020_00261;SEQF2479_00671		50S ribosomal protein L6 [HMT-622 Streptococcus gordonii Challis CH1];50S ribosomal protein L6 [HMT-758 Streptococcus sanguinis SK36];50S ribosomal protein L6 [HMT-071 Streptococcus oralis 73H25AP];50S ribosomal protein L6 [HMT-758 Streptococcus sanguinis ATCC 29667];50S ribosomal protein L6 [HMT-758 Streptococcus sanguinis ATCC 49296];50S ribosomal protein L6 [HMT-758 Streptococcus sanguinis SK1…
NaN	NaN	NaN	NaN	NaN	NaN	NaN	NaN	NaN	NaN	NaN	NaN	NaN	NaN	NaN	NaN	NaN	NaN	NaN	NaN	NaN	NaN	NaN	NaN	NaN	NaN	NaN	NaN	NaN	NaN	SEQF1066_01980;SEQF1069_01879;SEQF1070_00132;SEQF1382_01898;SEQF1913_01548;SEQF2008_01829;SEQF2009_00642;SEQF2010_01643;SEQF2011_00019;SEQF2012_00155;SEQF2013_01749;SEQF2014_00149;SEQF2015_01732;SEQF2016_00685;SEQF2017_00276;SEQF2018_02327;SEQF2020_00266;SEQF2247_00254;SEQF2479_00666;SEQF2517_00159;SEQF3228_00129;SEQF3229_00121;SEQF3230_00104;SEQF3231_00111;SEQF3232_00080;SEQF3233_00119;SEQF3234_…		50S ribosomal protein L14 [HMT-622 Streptococcus gordonii Challis CH1];50S ribosomal protein L14 [HMT-686 Streptococcus mutans UA159];50S ribosomal protein L14 [HMT-758 Streptococcus sanguinis SK36];50S ribosomal protein L14 [HMT-686 Streptococcus mutans NN2025];50S ribosomal protein L14 [HMT-071 Streptococcus oralis 73H25AP];50S ribosomal protein L14 [HMT-758 Streptococcus sanguinis ATCC 29667];…
NaN	NaN	NaN	NaN	NaN	NaN	NaN	NaN	NaN	NaN	NaN	NaN	NaN	NaN	NaN	NaN	NaN	NaN	NaN	NaN	NaN	NaN	NaN	NaN	NaN	NaN	NaN	NaN	NaN	NaN	SEQF1066_01985;SEQF1070_00127;SEQF2008_01834;SEQF2010_01648;SEQF2011_00024;SEQF2012_00150;SEQF2013_01744;SEQF2014_00144;SEQF2015_01737;SEQF2017_00271;SEQF2018_02322;SEQF2479_00661		50S ribosomal protein L22 [HMT-622 Streptococcus gordonii Challis CH1];50S ribosomal protein L22 [HMT-758 Streptococcus sanguinis SK36];50S ribosomal protein L22 [HMT-758 Streptococcus sanguinis ATCC 29667];50S ribosomal protein L22 [HMT-758 Streptococcus sanguinis SK115];50S ribosomal protein L22 [HMT-758 Streptococcus sanguinis SK150];50S ribosomal protein L22 [HMT-758 Streptococcus sanguinis S…
NaN	NaN	NaN	NaN	NaN	NaN	NaN	NaN	NaN	NaN	NaN	NaN	NaN	NaN	NaN	NaN	NaN	NaN	NaN	NaN	NaN	NaN	NaN	NaN	NaN	NaN	NaN	NaN	NaN	NaN	SEQF1066_01986;SEQF1069_01885;SEQF1070_00126;SEQF1382_01904;SEQF1703_01817;SEQF1705_01941;SEQF1706_01782;SEQF1913_01554;SEQF2004_00093;SEQF2008_01835;SEQF2009_00636;SEQF2010_01649;SEQF2011_00025;SEQF2012_00149;SEQF2013_01743;SEQF2014_00143;SEQF2015_01738;SEQF2016_00679;SEQF2017_00270;SEQF2018_02321;SEQF2020_00272;SEQF2247_00248;SEQF2336_00906;SEQF2361_01777;SEQF2363_01818;SEQF2424_01768;SEQF2479_…		30S ribosomal protein S19 [HMT-622 Streptococcus gordonii Challis CH1];30S ribosomal protein S19 [HMT-686 Streptococcus mutans UA159];30S ribosomal protein S19 [HMT-758 Streptococcus sanguinis SK36];30S ribosomal protein S19 [HMT-686 Streptococcus mutans NN2025];30S ribosomal protein S19 [HMT-644 Streptococcus intermedius F0413];30S ribosomal protein S19 [HMT-021 Streptococcus vestibularis F0396]…
NaN	NaN	NaN	NaN	NaN	NaN	NaN	NaN	NaN	NaN	NaN	NaN	NaN	NaN	NaN	NaN	NaN	NaN	NaN	NaN	NaN	NaN	NaN	NaN	NaN	NaN	NaN	NaN	NaN	NaN	SEQF1066_01987;SEQF1069_01886;SEQF1382_01905;SEQF1703_01818;SEQF1705_01940;SEQF1706_01783;SEQF1913_01555;SEQF2004_00092;SEQF2008_01836;SEQF2009_00635;SEQF2010_01650;SEQF2011_00026;SEQF2012_00148;SEQF2013_01742;SEQF2014_00142;SEQF2015_01739;SEQF2016_00678;SEQF2017_00269;SEQF2018_02320;SEQF2020_00273;SEQF2336_00907;SEQF2361_01778;SEQF2363_01817;SEQF2424_01769;SEQF2479_00659;SEQF2592_01836;SEQF2593_…		50S ribosomal protein L2 [HMT-622 Streptococcus gordonii Challis CH1];50S ribosomal protein L2 [HMT-686 Streptococcus mutans UA159];50S ribosomal protein L2 [HMT-686 Streptococcus mutans NN2025];50S ribosomal protein L2 [HMT-644 Streptococcus intermedius F0413];50S ribosomal protein L2 [HMT-021 Streptococcus vestibularis F0396];50S ribosomal protein L2 [HMT-644 Streptococcus intermedius F0395];50…
NaN	NaN	NaN	NaN	NaN	NaN	NaN	NaN	NaN	NaN	NaN	NaN	NaN	NaN	NaN	NaN	NaN	NaN	NaN	NaN	NaN	NaN	NaN	NaN	NaN	NaN	NaN	NaN	NaN	NaN	SEQF1066_01988;SEQF1069_01887;SEQF1382_01906;SEQF1703_01819;SEQF1705_01939;SEQF1706_01784;SEQF1913_01556;SEQF2004_00091;SEQF2009_00634;SEQF2016_00677;SEQF2020_00274;SEQF2336_00908;SEQF2361_01779;SEQF2363_01816;SEQF2424_01770;SEQF2592_01837;SEQF2593_01789;SEQF3303_01851;SEQF3304_01811;SEQF3305_01537;SEQF3306_00528;SEQF3307_00931;SEQF3308_00087;SEQF3309_01116;SEQF3310_00147;SEQF3311_00744;SEQF3312_…		50S ribosomal protein L23 [HMT-622 Streptococcus gordonii Challis CH1];50S ribosomal protein L23 [HMT-686 Streptococcus mutans UA159];50S ribosomal protein L23 [HMT-686 Streptococcus mutans NN2025];50S ribosomal protein L23 [HMT-644 Streptococcus intermedius F0413];50S ribosomal protein L23 [HMT-021 Streptococcus vestibularis F0396];50S ribosomal protein L23 [HMT-644 Streptococcus intermedius F03…
NaN	NaN	NaN	NaN	NaN	NaN	NaN	NaN	NaN	NaN	NaN	NaN	NaN	NaN	NaN	NaN	NaN	NaN	NaN	NaN	NaN	NaN	NaN	NaN	NaN	NaN	NaN	NaN	NaN	NaN	SEQF1066_01991;SEQF1070_00121;SEQF1703_01822;SEQF1706_01787;SEQF2008_01840;SEQF2010_01654;SEQF2011_00030;SEQF2012_00144;SEQF2013_01738;SEQF2014_00138;SEQF2015_01743;SEQF2016_00674;SEQF2017_00265;SEQF2018_02316;SEQF2336_00911;SEQF2361_01782;SEQF2363_01813;SEQF2424_01773;SEQF2479_00655;SEQF2592_01840;SEQF2593_01792		30S ribosomal protein S10 [HMT-622 Streptococcus gordonii Challis CH1];30S ribosomal protein S10 [HMT-758 Streptococcus sanguinis SK36];30S ribosomal protein S10 [HMT-644 Streptococcus intermedius F0413];30S ribosomal protein S10 [HMT-644 Streptococcus intermedius F0395];30S ribosomal protein S10 [HMT-758 Streptococcus sanguinis ATCC 29667];30S ribosomal protein S10 [HMT-758 Streptococcus sanguin…
NaN	NaN	NaN	NaN	NaN	NaN	NaN	NaN	NaN	NaN	NaN	NaN	NaN	NaN	NaN	NaN	NaN	NaN	NaN	NaN	NaN	NaN	NaN	NaN	NaN	NaN	NaN	NaN	NaN	NaN	SEQF1066_02005;SEQF1913_01728;SEQF2009_00484		Elongation factor Ts [HMT-622 Streptococcus gordonii Challis CH1];Elongation factor Ts [HMT-071 Streptococcus oralis 73H25AP];Elongation factor Ts [HMT-758 Streptococcus sanguinis ATCC 49296]
NaN	NaN	NaN	NaN	NaN	NaN	NaN	NaN	NaN	NaN	NaN	NaN	NaN	NaN	NaN	NaN	NaN	NaN	NaN	NaN	NaN	NaN	NaN	NaN	NaN	NaN	NaN	NaN	NaN	NaN	SEQF1066_02060;SEQF2020_00502;SEQF3679_02059		Arginine--tRNA ligase [HMT-622 Streptococcus gordonii Challis CH1];Arginine--tRNA ligase [HMT-073 Streptococcus australis ATCC 700641];Arginine--tRNA ligase [HMT-948 Streptococcus lactarius CCUG 66490]
NaN	NaN	NaN	NaN	NaN	NaN	NaN	NaN	NaN	NaN	NaN	NaN	NaN	NaN	NaN	NaN	NaN	NaN	NaN	NaN	NaN	NaN	NaN	NaN	NaN	NaN	NaN	NaN	NaN	NaN	SEQF1066_02062;SEQF1703_01908;SEQF1705_01906;SEQF1913_01856;SEQF2004_00063;SEQF2009_00336;SEQF2020_00488;SEQF2336_01003;SEQF2361_01874;SEQF2363_01721;SEQF2424_01842;SEQF2592_01911;SEQF2593_01860;SEQF3679_02072		Aspartate--tRNA ligase [HMT-622 Streptococcus gordonii Challis CH1];Aspartate--tRNA ligase [HMT-644 Streptococcus intermedius F0413];Aspartate--tRNA ligase [HMT-021 Streptococcus vestibularis F0396];Aspartate--tRNA ligase [HMT-071 Streptococcus oralis 73H25AP];Aspartate--tRNA ligase [HMT-021 Streptococcus vestibularis ATCC 49124];Aspartate--tRNA ligase [HMT-758 Streptococcus sanguinis ATCC 49296]…
NaN	NaN	NaN	NaN	NaN	NaN	NaN	NaN	NaN	NaN	NaN	NaN	NaN	NaN	NaN	NaN	NaN	NaN	NaN	NaN	NaN	NaN	NaN	NaN	NaN	NaN	NaN	NaN	NaN	NaN	SEQF1066_02068;SEQF1070_02284;SEQF1703_01912;SEQF1706_01870;SEQF1913_01843;SEQF2008_01870;SEQF2009_00348;SEQF2010_01682;SEQF2011_00064;SEQF2012_00105;SEQF2013_01716;SEQF2014_00106;SEQF2015_02187;SEQF2016_00475;SEQF2017_00034;SEQF2018_02123;SEQF2020_00335;SEQF2336_01007;SEQF2361_01878;SEQF2363_01717;SEQF2424_01845;SEQF2479_00447;SEQF2517_02070;SEQF2592_01915;SEQF2593_01864;SEQF3679_00139		50S ribosomal protein L33 1 [HMT-622 Streptococcus gordonii Challis CH1];50S ribosomal protein L33 1 [HMT-758 Streptococcus sanguinis SK36];50S ribosomal protein L33 1 [HMT-644 Streptococcus intermedius F0413];50S ribosomal protein L33 1 [HMT-644 Streptococcus intermedius F0395];50S ribosomal protein L33 1 [HMT-071 Streptococcus oralis 73H25AP];50S ribosomal protein L33 1 [HMT-758 Streptococcus s…
NaN	NaN	NaN	NaN	NaN	NaN	NaN	NaN	NaN	NaN	NaN	NaN	NaN	NaN	NaN	NaN	NaN	NaN	NaN	NaN	NaN	NaN	NaN	NaN	NaN	NaN	NaN	NaN	NaN	NaN	SEQF1066_02147;SEQF1069_00004;SEQF1070_00005;SEQF1382_00004;SEQF1703_01986;SEQF1705_00197;SEQF1706_01956;SEQF1913_01760;SEQF2004_00011;SEQF2008_01963;SEQF2009_00452;SEQF2010_01779;SEQF2011_00158;SEQF2012_00012;SEQF2013_01614;SEQF2014_00012;SEQF2015_02285;SEQF2016_00567;SEQF2017_00118;SEQF2018_02215;SEQF2020_00429;SEQF2247_00463;SEQF2336_00010;SEQF2361_00005;SEQF2363_01636;SEQF2424_01930;SEQF2479_…		Ribosome-binding ATPase YchF [HMT-622 Streptococcus gordonii Challis CH1];Ribosome-binding ATPase YchF [HMT-686 Streptococcus mutans UA159];Ribosome-binding ATPase YchF [HMT-758 Streptococcus sanguinis SK36];Ribosome-binding ATPase YchF [HMT-686 Streptococcus mutans NN2025];Ribosome-binding ATPase YchF [HMT-644 Streptococcus intermedius F0413];Ribosome-binding ATPase YchF [HMT-021 Streptococcus v…
NaN	NaN	NaN	NaN	NaN	NaN	NaN	NaN	NaN	NaN	NaN	NaN	NaN	NaN	NaN	NaN	NaN	NaN	NaN	NaN	NaN	NaN	NaN	NaN	NaN	NaN	NaN	NaN	NaN	NaN	SEQF1069_00091;SEQF1382_00084;SEQF1705_01741;SEQF1913_00160;SEQF2004_01826;SEQF2247_01142;SEQF2517_01015;SEQF2593_01562;SEQF3228_01689;SEQF3229_01664;SEQF3230_01664;SEQF3231_01683;SEQF3232_01766;SEQF3233_01652;SEQF3234_01746;SEQF3235_01709;SEQF3236_01672;SEQF3237_01649;SEQF3238_01742;SEQF3239_01659;SEQF3240_01682;SEQF3241_01684;SEQF3242_01677;SEQF3243_01708;SEQF3244_01810;SEQF3245_01678;SEQF3246_…		Chaperone protein DnaK [HMT-686 Streptococcus mutans UA159];Chaperone protein DnaK [HMT-686 Streptococcus mutans NN2025];Chaperone protein DnaK [HMT-021 Streptococcus vestibularis F0396];Chaperone protein DnaK [HMT-071 Streptococcus oralis 73H25AP];Chaperone protein DnaK [HMT-021 Streptococcus vestibularis ATCC 49124];Chaperone protein DnaK [HMT-768 Streptococcus sobrinus TCI-107];Chaperone prote…
NaN	NaN	NaN	NaN	NaN	NaN	NaN	NaN	NaN	NaN	NaN	NaN	NaN	NaN	NaN	NaN	NaN	NaN	NaN	NaN	NaN	NaN	NaN	NaN	NaN	NaN	NaN	NaN	NaN	NaN	SEQF1069_00167;SEQF1382_00164;SEQF3228_01606;SEQF3229_01592;SEQF3230_01601;SEQF3231_01621;SEQF3232_01731;SEQF3233_01580;SEQF3234_01711;SEQF3235_01671;SEQF3236_01589;SEQF3237_01577;SEQF3238_01707;SEQF3239_01606;SEQF3240_01601;SEQF3241_01604;SEQF3242_01605;SEQF3243_01672;SEQF3244_01731;SEQF3245_01598;SEQF3246_01598;SEQF3247_01707;SEQF3248_01620;SEQF3249_01732;SEQF3250_01670;SEQF3251_01682;SEQF3252_…		30S ribosomal protein S9 [HMT-686 Streptococcus mutans UA159];30S ribosomal protein S9 [HMT-686 Streptococcus mutans NN2025];30S ribosomal protein S9 [HMT-686 Streptococcus mutans TCI-101];30S ribosomal protein S9 [HMT-686 Streptococcus mutans TCI-109];30S ribosomal protein S9 [HMT-686 Streptococcus mutans TCI-11];30S ribosomal protein S9 [HMT-686 Streptococcus mutans TCI-110];30S ribosomal prote…
NaN	NaN	NaN	NaN	NaN	NaN	NaN	NaN	NaN	NaN	NaN	NaN	NaN	NaN	NaN	NaN	NaN	NaN	NaN	NaN	NaN	NaN	NaN	NaN	NaN	NaN	NaN	NaN	NaN	NaN	SEQF1069_00314;SEQF1070_02165;SEQF1382_01760;SEQF1705_02023;SEQF1913_01904;SEQF2004_00175;SEQF2008_01617;SEQF2009_00315;SEQF2010_01979;SEQF2011_00351;SEQF2012_00733;SEQF2013_02121;SEQF2014_02176;SEQF2015_02067;SEQF2016_00350;SEQF2017_02257;SEQF2018_02006;SEQF2247_01476;SEQF2479_00320;SEQF2517_01254;SEQF3228_01447;SEQF3229_01424;SEQF3230_01482;SEQF3231_01449;SEQF3232_01513;SEQF3233_01450;SEQF3234_…		UTP--glucose-1-phosphate uridylyltransferase [HMT-686 Streptococcus mutans UA159];UTP--glucose-1-phosphate uridylyltransferase [HMT-758 Streptococcus sanguinis SK36];UTP--glucose-1-phosphate uridylyltransferase [HMT-686 Streptococcus mutans NN2025];UTP--glucose-1-phosphate uridylyltransferase [HMT-021 Streptococcus vestibularis F0396];UTP--glucose-1-phosphate uridylyltransferase [HMT-071 Streptoc…
NaN	NaN	NaN	NaN	NaN	NaN	NaN	NaN	NaN	NaN	NaN	NaN	NaN	NaN	NaN	NaN	NaN	NaN	NaN	NaN	NaN	NaN	NaN	NaN	NaN	NaN	NaN	NaN	NaN	NaN	SEQF1069_00567;SEQF1070_00702;SEQF1382_01511;SEQF1703_00107;SEQF1705_01461;SEQF1706_00094;SEQF2004_00815;SEQF2008_01169;SEQF2009_01626;SEQF2010_01137;SEQF2011_01788;SEQF2012_01181;SEQF2013_01130;SEQF2014_01728;SEQF2015_01168;SEQF2016_01238;SEQF2017_00756;SEQF2018_00534;SEQF2020_01928;SEQF2247_00346;SEQF2336_00792;SEQF2361_01331;SEQF2363_00927;SEQF2424_01345;SEQF2479_01749;SEQF2517_01557;SEQF2592_…		DNA-binding protein HU [HMT-686 Streptococcus mutans UA159];DNA-binding protein HU [HMT-758 Streptococcus sanguinis SK36];DNA-binding protein HU [HMT-686 Streptococcus mutans NN2025];DNA-binding protein HU [HMT-644 Streptococcus intermedius F0413];DNA-binding protein HU [HMT-021 Streptococcus vestibularis F0396];DNA-binding protein HU [HMT-644 Streptococcus intermedius F0395];DNA-binding protein …
NaN	NaN	NaN	NaN	NaN	NaN	NaN	NaN	NaN	NaN	NaN	NaN	NaN	NaN	NaN	NaN	NaN	NaN	NaN	NaN	NaN	NaN	NaN	NaN	NaN	NaN	NaN	NaN	NaN	NaN	SEQF1069_00648;SEQF1382_01440;SEQF1705_01395;SEQF2004_00754;SEQF2247_01795;SEQF2517_01088;SEQF3228_01189;SEQF3229_01161;SEQF3230_01198;SEQF3231_01185;SEQF3232_01244;SEQF3233_01159;SEQF3234_01236;SEQF3235_01204;SEQF3236_01184;SEQF3237_01157;SEQF3238_01235;SEQF3239_01192;SEQF3240_01189;SEQF3241_01155;SEQF3242_01190;SEQF3243_01215;SEQF3244_01225;SEQF3245_01190;SEQF3246_01188;SEQF3247_01253;SEQF3248_…		Phosphocarrier protein HPr [HMT-686 Streptococcus mutans UA159];Phosphocarrier protein HPr [HMT-686 Streptococcus mutans NN2025];Phosphocarrier protein HPr [HMT-021 Streptococcus vestibularis F0396];Phosphocarrier protein HPr [HMT-021 Streptococcus vestibularis ATCC 49124];Phosphocarrier protein HPr [HMT-768 Streptococcus sobrinus TCI-107];Phosphocarrier protein HPr [HMT-768 Streptococcus sobrinu…
NaN	NaN	NaN	NaN	NaN	NaN	NaN	NaN	NaN	NaN	NaN	NaN	NaN	NaN	NaN	NaN	NaN	NaN	NaN	NaN	NaN	NaN	NaN	NaN	NaN	NaN	NaN	NaN	NaN	NaN	SEQF1069_00859;SEQF1382_01230;SEQF1705_00075;SEQF2004_01451;SEQF3228_00960;SEQF3229_00905;SEQF3230_00994;SEQF3231_00925;SEQF3232_00999;SEQF3233_00936;SEQF3234_00958;SEQF3235_00945;SEQF3236_00955;SEQF3237_00952;SEQF3238_00958;SEQF3239_00985;SEQF3240_00961;SEQF3241_00985;SEQF3242_00967;SEQF3243_00956;SEQF3244_00996;SEQF3245_00961;SEQF3246_00960;SEQF3247_00986;SEQF3248_00968;SEQF3249_00992;SEQF3250_…		NADP-specific glutamate dehydrogenase [HMT-686 Streptococcus mutans UA159];NADP-specific glutamate dehydrogenase [HMT-686 Streptococcus mutans NN2025];NADP-specific glutamate dehydrogenase [HMT-021 Streptococcus vestibularis F0396];NADP-specific glutamate dehydrogenase [HMT-021 Streptococcus vestibularis ATCC 49124];NADP-specific glutamate dehydrogenase [HMT-686 Streptococcus mutans TCI-101];NADP…
NaN	NaN	NaN	NaN	NaN	NaN	NaN	NaN	NaN	NaN	NaN	NaN	NaN	NaN	NaN	NaN	NaN	NaN	NaN	NaN	NaN	NaN	NaN	NaN	NaN	NaN	NaN	NaN	NaN	NaN	SEQF1069_01186;SEQF1382_00896;SEQF3228_00653;SEQF3229_00681;SEQF3230_00707;SEQF3232_00848;SEQF3233_00687;SEQF3236_00673;SEQF3237_00686;SEQF3239_00702;SEQF3242_00714;SEQF3244_00814;SEQF3248_00713;SEQF3249_00843;SEQF3250_00762;SEQF3252_00705;SEQF3255_00672;SEQF3256_00716;SEQF3258_00673;SEQF3259_00654;SEQF3260_00699;SEQF3262_00673;SEQF3264_00693;SEQF3265_00690;SEQF3268_00675;SEQF3269_00673;SEQF3273_…		1-(5-phosphoribosyl)-5-[(5-phosphoribosylamino)methylideneamino] imidazole-4-carboxamide isomerase [HMT-686 Streptococcus mutans UA159];1-(5-phosphoribosyl)-5-[(5-phosphoribosylamino)methylideneamino] imidazole-4-carboxamide isomerase [HMT-686 Streptococcus mutans NN2025];1-(5-phosphoribosyl)-5-[(5-phosphoribosylamino)methylideneamino] imidazole-4-carboxamide isomerase [HMT-686 Streptococcus muta…
NaN	NaN	NaN	NaN	NaN	NaN	NaN	NaN	NaN	NaN	NaN	NaN	NaN	NaN	NaN	NaN	NaN	NaN	NaN	NaN	NaN	NaN	NaN	NaN	NaN	NaN	NaN	NaN	NaN	NaN	SEQF1069_01409;SEQF1070_01556;SEQF1382_00634;SEQF1705_01512;SEQF1705_01516;SEQF1913_01273;SEQF2004_00857;SEQF2004_01843;SEQF2008_00247;SEQF2009_01030;SEQF2010_00249;SEQF2011_00951;SEQF2012_02023;SEQF2013_00271;SEQF2014_00825;SEQF2015_00341;SEQF2016_02083;SEQF2017_01647;SEQF2018_01405;SEQF2479_00930;SEQF3228_00492;SEQF3229_00466;SEQF3230_00487;SEQF3231_00478;SEQF3232_00422;SEQF3233_00470;SEQF3234_…		Glutamine transport ATP-binding protein GlnQ [HMT-686 Streptococcus mutans UA159];Glutamine transport ATP-binding protein GlnQ [HMT-758 Streptococcus sanguinis SK36];Glutamine transport ATP-binding protein GlnQ [HMT-686 Streptococcus mutans NN2025];Glutamine transport ATP-binding protein GlnQ [HMT-021 Streptococcus vestibularis F0396];Glutamine transport ATP-binding protein GlnQ [HMT-021 Streptoc…
NaN	NaN	NaN	NaN	NaN	NaN	NaN	NaN	NaN	NaN	NaN	NaN	NaN	NaN	NaN	NaN	NaN	NaN	NaN	NaN	NaN	NaN	NaN	NaN	NaN	NaN	NaN	NaN	NaN	NaN	SEQF1069_01432;SEQF1382_00611;SEQF3228_00515;SEQF3229_00489;SEQF3230_00510;SEQF3231_00501;SEQF3232_00445;SEQF3233_00493;SEQF3234_00513;SEQF3235_00511;SEQF3236_00516;SEQF3237_00496;SEQF3238_00513;SEQF3239_00519;SEQF3240_00518;SEQF3241_00501;SEQF3242_00514;SEQF3243_00513;SEQF3244_00530;SEQF3245_00515;SEQF3246_00505;SEQF3247_00531;SEQF3248_00512;SEQF3249_00531;SEQF3250_00520;SEQF3251_00517;SEQF3252_…		DNA ligase [HMT-686 Streptococcus mutans UA159];DNA ligase [HMT-686 Streptococcus mutans NN2025];DNA ligase [HMT-686 Streptococcus mutans TCI-101];DNA ligase [HMT-686 Streptococcus mutans TCI-109];DNA ligase [HMT-686 Streptococcus mutans TCI-11];DNA ligase [HMT-686 Streptococcus mutans TCI-110];DNA ligase [HMT-686 Streptococcus mutans TCI-116];DNA ligase [HMT-686 Streptococcus mutans TCI-120];DNA…
NaN	NaN	NaN	NaN	NaN	NaN	NaN	NaN	NaN	NaN	NaN	NaN	NaN	NaN	NaN	NaN	NaN	NaN	NaN	NaN	NaN	NaN	NaN	NaN	NaN	NaN	NaN	NaN	NaN	NaN	SEQF1069_01872;SEQF1382_01891;SEQF1705_01955;SEQF2004_00107;SEQF3228_00122;SEQF3229_00114;SEQF3230_00097;SEQF3231_00104;SEQF3232_00073;SEQF3233_00112;SEQF3235_00117;SEQF3236_00121;SEQF3237_00108;SEQF3239_00117;SEQF3240_00124;SEQF3241_00124;SEQF3242_00108;SEQF3243_00111;SEQF3244_00107;SEQF3245_00121;SEQF3246_00122;SEQF3247_00115;SEQF3248_00108;SEQF3249_00107;SEQF3250_00109;SEQF3251_00122;SEQF3252_…		50S ribosomal protein L30 [HMT-686 Streptococcus mutans UA159];50S ribosomal protein L30 [HMT-686 Streptococcus mutans NN2025];50S ribosomal protein L30 [HMT-021 Streptococcus vestibularis F0396];50S ribosomal protein L30 [HMT-021 Streptococcus vestibularis ATCC 49124];50S ribosomal protein L30 [HMT-686 Streptococcus mutans TCI-101];50S ribosomal protein L30 [HMT-686 Streptococcus mutans TCI-109]…
NaN	NaN	NaN	NaN	NaN	NaN	NaN	NaN	NaN	NaN	NaN	NaN	NaN	NaN	NaN	NaN	NaN	NaN	NaN	NaN	NaN	NaN	NaN	NaN	NaN	NaN	NaN	NaN	NaN	NaN	SEQF1069_01873;SEQF1382_01892;SEQF1913_01541;SEQF2009_00649;SEQF3228_00123;SEQF3229_00115;SEQF3230_00098;SEQF3231_00105;SEQF3232_00074;SEQF3233_00113;SEQF3234_00119;SEQF3235_00118;SEQF3236_00122;SEQF3237_00109;SEQF3238_00122;SEQF3239_00118;SEQF3240_00125;SEQF3241_00125;SEQF3242_00109;SEQF3243_00112;SEQF3244_00108;SEQF3245_00122;SEQF3246_00123;SEQF3247_00116;SEQF3248_00109;SEQF3249_00108;SEQF3250_…		30S ribosomal protein S5 [HMT-686 Streptococcus mutans UA159];30S ribosomal protein S5 [HMT-686 Streptococcus mutans NN2025];30S ribosomal protein S5 [HMT-071 Streptococcus oralis 73H25AP];30S ribosomal protein S5 [HMT-758 Streptococcus sanguinis ATCC 49296];30S ribosomal protein S5 [HMT-686 Streptococcus mutans TCI-101];30S ribosomal protein S5 [HMT-686 Streptococcus mutans TCI-109];30S ribosoma…
NaN	NaN	NaN	NaN	NaN	NaN	NaN	NaN	NaN	NaN	NaN	NaN	NaN	NaN	NaN	NaN	NaN	NaN	NaN	NaN	NaN	NaN	NaN	NaN	NaN	NaN	NaN	NaN	NaN	NaN	SEQF1069_01892;SEQF1382_01911;SEQF3228_00138;SEQF3229_00130;SEQF3230_00113;SEQF3231_00120;SEQF3232_00089;SEQF3233_00128;SEQF3234_00134;SEQF3235_00133;SEQF3236_00137;SEQF3237_00124;SEQF3238_00137;SEQF3239_00133;SEQF3240_00140;SEQF3241_00140;SEQF3242_00124;SEQF3243_00127;SEQF3244_00123;SEQF3245_00137;SEQF3246_00138;SEQF3247_00131;SEQF3248_00124;SEQF3249_00123;SEQF3250_00125;SEQF3251_00138;SEQF3252_…		Inulosucrase [HMT-686 Streptococcus mutans UA159];Inulosucrase [HMT-686 Streptococcus mutans NN2025];Inulosucrase [HMT-686 Streptococcus mutans TCI-101];Inulosucrase [HMT-686 Streptococcus mutans TCI-109];Inulosucrase [HMT-686 Streptococcus mutans TCI-11];Inulosucrase [HMT-686 Streptococcus mutans TCI-110];Inulosucrase [HMT-686 Streptococcus mutans TCI-116];Inulosucrase [HMT-686 Streptococcus mut…
NaN	NaN	NaN	NaN	NaN	NaN	NaN	NaN	NaN	NaN	NaN	NaN	NaN	NaN	NaN	NaN	NaN	NaN	NaN	NaN	NaN	NaN	NaN	NaN	NaN	NaN	NaN	NaN	NaN	NaN	SEQF1069_01983;SEQF1382_02017;SEQF2020_00471;SEQF3228_00050;SEQF3229_00033;SEQF3230_00050;SEQF3231_00020;SEQF3232_00033;SEQF3233_00031;SEQF3234_00022;SEQF3235_00073;SEQF3236_00021;SEQF3237_00031;SEQF3238_00075;SEQF3239_00031;SEQF3240_00035;SEQF3241_00114;SEQF3242_00032;SEQF3243_00071;SEQF3244_00067;SEQF3245_00059;SEQF3246_00060;SEQF3247_00002;SEQF3248_00022;SEQF3249_00066;SEQF3250_00022;SEQF3251_…		30S ribosomal protein S4 [HMT-686 Streptococcus mutans UA159];30S ribosomal protein S4 [HMT-686 Streptococcus mutans NN2025];30S ribosomal protein S4 [HMT-073 Streptococcus australis ATCC 700641];30S ribosomal protein S4 [HMT-686 Streptococcus mutans TCI-101];30S ribosomal protein S4 [HMT-686 Streptococcus mutans TCI-109];30S ribosomal protein S4 [HMT-686 Streptococcus mutans TCI-11];30S ribosoma…
NaN	NaN	NaN	NaN	NaN	NaN	NaN	NaN	NaN	NaN	NaN	NaN	NaN	NaN	NaN	NaN	NaN	NaN	NaN	NaN	NaN	NaN	NaN	NaN	NaN	NaN	NaN	NaN	NaN	NaN	SEQF1070_00086;SEQF2008_01759;SEQF2010_01850;SEQF2011_00228;SEQF2012_00624;SEQF2013_02247;SEQF2014_02318;SEQF2015_01779;SEQF2016_00638;SEQF2017_00183;SEQF2018_02280;SEQF2479_00619		Aldehyde-alcohol dehydrogenase [HMT-758 Streptococcus sanguinis SK36];Aldehyde-alcohol dehydrogenase [HMT-758 Streptococcus sanguinis ATCC 29667];Aldehyde-alcohol dehydrogenase [HMT-758 Streptococcus sanguinis SK115];Aldehyde-alcohol dehydrogenase [HMT-758 Streptococcus sanguinis SK150];Aldehyde-alcohol dehydrogenase [HMT-758 Streptococcus sanguinis SK160];Aldehyde-alcohol dehydrogenase [HMT-758 …
NaN	NaN	NaN	NaN	NaN	NaN	NaN	NaN	NaN	NaN	NaN	NaN	NaN	NaN	NaN	NaN	NaN	NaN	NaN	NaN	NaN	NaN	NaN	NaN	NaN	NaN	NaN	NaN	NaN	NaN	SEQF1070_00293;SEQF1913_01294;SEQF2008_02105;SEQF2009_01005;SEQF2010_01526;SEQF2011_02192;SEQF2012_00288;SEQF2013_01525;SEQF2014_00299;SEQF2015_01580;SEQF2016_00828;SEQF2017_02060;SEQF2018_00134;SEQF2479_02150		Manganese ABC transporter substrate-binding lipoprotein [HMT-758 Streptococcus sanguinis SK36];Manganese ABC transporter substrate-binding lipoprotein [HMT-071 Streptococcus oralis 73H25AP];Manganese ABC transporter substrate-binding lipoprotein [HMT-758 Streptococcus sanguinis ATCC 29667];Manganese ABC transporter substrate-binding lipoprotein [HMT-758 Streptococcus sanguinis ATCC 49296];Mangane…
NaN	NaN	NaN	NaN	NaN	NaN	NaN	NaN	NaN	NaN	NaN	NaN	NaN	NaN	NaN	NaN	NaN	NaN	NaN	NaN	NaN	NaN	NaN	NaN	NaN	NaN	NaN	NaN	NaN	NaN	SEQF1070_00332;SEQF2008_02132;SEQF2014_00326;SEQF2017_02196;SEQF2479_02118		Phosphoglycerate kinase [HMT-758 Streptococcus sanguinis SK36];Phosphoglycerate kinase [HMT-758 Streptococcus sanguinis ATCC 29667];Phosphoglycerate kinase [HMT-758 Streptococcus sanguinis SK340];Phosphoglycerate kinase [HMT-758 Streptococcus sanguinis SK49];Phosphoglycerate kinase [HMT-758 Streptococcus sanguinis VMC66]
NaN	NaN	NaN	NaN	NaN	NaN	NaN	NaN	NaN	NaN	NaN	NaN	NaN	NaN	NaN	NaN	NaN	NaN	NaN	NaN	NaN	NaN	NaN	NaN	NaN	NaN	NaN	NaN	NaN	NaN	SEQF1070_00371;SEQF1703_01515;SEQF2008_02175;SEQF2010_01461;SEQF2011_02126;SEQF2012_00362;SEQF2013_01459;SEQF2014_00369;SEQF2015_01503;SEQF2016_00899;SEQF2017_00327;SEQF2018_00211;SEQF2336_01270;SEQF2361_00231;SEQF2363_00759;SEQF2424_00235;SEQF2479_02079;SEQF2592_00255		Formate acetyltransferase [HMT-758 Streptococcus sanguinis SK36];Formate acetyltransferase [HMT-644 Streptococcus intermedius F0413];Formate acetyltransferase [HMT-758 Streptococcus sanguinis ATCC 29667];Formate acetyltransferase [HMT-758 Streptococcus sanguinis SK115];Formate acetyltransferase [HMT-758 Streptococcus sanguinis SK150];Formate acetyltransferase [HMT-758 Streptococcus sanguinis SK16…
NaN	NaN	NaN	NaN	NaN	NaN	NaN	NaN	NaN	NaN	NaN	NaN	NaN	NaN	NaN	NaN	NaN	NaN	NaN	NaN	NaN	NaN	NaN	NaN	NaN	NaN	NaN	NaN	NaN	NaN	SEQF1070_00400;SEQF2008_02203;SEQF2011_02099;SEQF2012_00388;SEQF2013_01432;SEQF2014_00397;SEQF2015_01478;SEQF2016_00927;SEQF2017_00351;SEQF2018_00236;SEQF2020_00765;SEQF2479_02055;SEQF3679_01862		NADP-specific glutamate dehydrogenase [HMT-758 Streptococcus sanguinis SK36];NADP-specific glutamate dehydrogenase [HMT-758 Streptococcus sanguinis ATCC 29667];NADP-specific glutamate dehydrogenase [HMT-758 Streptococcus sanguinis SK150];NADP-specific glutamate dehydrogenase [HMT-758 Streptococcus sanguinis SK160];NADP-specific glutamate dehydrogenase [HMT-758 Streptococcus sanguinis SK330];NADP-…
NaN	NaN	NaN	NaN	NaN	NaN	NaN	NaN	NaN	NaN	NaN	NaN	NaN	NaN	NaN	NaN	NaN	NaN	NaN	NaN	NaN	NaN	NaN	NaN	NaN	NaN	NaN	NaN	NaN	NaN	SEQF1070_00552;SEQF2011_01944;SEQF2016_01080		Propanediol utilization protein PduA [HMT-758 Streptococcus sanguinis SK36];Propanediol utilization protein PduA [HMT-758 Streptococcus sanguinis SK150];Propanediol utilization protein PduA [HMT-758 Streptococcus sanguinis SK355]
NaN	NaN	NaN	NaN	NaN	NaN	NaN	NaN	NaN	NaN	NaN	NaN	NaN	NaN	NaN	NaN	NaN	NaN	NaN	NaN	NaN	NaN	NaN	NaN	NaN	NaN	NaN	NaN	NaN	NaN	SEQF1070_00753;SEQF2008_01116;SEQF2010_01083;SEQF2011_01741;SEQF2012_01220;SEQF2013_01084;SEQF2014_01675;SEQF2015_01120;SEQF2016_01288;SEQF2017_00814;SEQF2018_00582;SEQF2479_01710;SEQF3679_00755		Ornithine carbamoyltransferase, catabolic [HMT-758 Streptococcus sanguinis SK36];Ornithine carbamoyltransferase, catabolic [HMT-758 Streptococcus sanguinis ATCC 29667];Ornithine carbamoyltransferase, catabolic [HMT-758 Streptococcus sanguinis SK115];Ornithine carbamoyltransferase, catabolic [HMT-758 Streptococcus sanguinis SK150];Ornithine carbamoyltransferase, catabolic [HMT-758 Streptococcus sa…
NaN	NaN	NaN	NaN	NaN	NaN	NaN	NaN	NaN	NaN	NaN	NaN	NaN	NaN	NaN	NaN	NaN	NaN	NaN	NaN	NaN	NaN	NaN	NaN	NaN	NaN	NaN	NaN	NaN	NaN	SEQF1070_00872;SEQF2010_00951;SEQF2011_01604;SEQF2013_00953;SEQF2015_00999;SEQF2016_01422;SEQF2017_01596;SEQF2018_00702		Lipid II:glycine glycyltransferase [HMT-758 Streptococcus sanguinis SK36];Lipid II:glycine glycyltransferase [HMT-758 Streptococcus sanguinis SK115];Aminoacyltransferase FemB [HMT-758 Streptococcus sanguinis SK150];Lipid II:glycine glycyltransferase [HMT-758 Streptococcus sanguinis SK330];Lipid II:glycine glycyltransferase [HMT-758 Streptococcus sanguinis SK353];Lipid II:glycine glycyltransferase…
NaN	NaN	NaN	NaN	NaN	NaN	NaN	NaN	NaN	NaN	NaN	NaN	NaN	NaN	NaN	NaN	NaN	NaN	NaN	NaN	NaN	NaN	NaN	NaN	NaN	NaN	NaN	NaN	NaN	NaN	SEQF1070_01032;SEQF1703_00563;SEQF1706_00469;SEQF1913_00609;SEQF2008_00821;SEQF2009_01661;SEQF2010_00803;SEQF2011_01443;SEQF2013_00800;SEQF2014_01381;SEQF2015_00859;SEQF2016_01587;SEQF2017_01451;SEQF2018_00858;SEQF2247_00489;SEQF2336_00377;SEQF2361_00916;SEQF2363_01359;SEQF2424_00859;SEQF2479_01429;SEQF2517_01181;SEQF2592_00887;SEQF2593_00900		30S ribosomal protein S20 [HMT-758 Streptococcus sanguinis SK36];30S ribosomal protein S20 [HMT-644 Streptococcus intermedius F0413];30S ribosomal protein S20 [HMT-644 Streptococcus intermedius F0395];30S ribosomal protein S20 [HMT-071 Streptococcus oralis 73H25AP];30S ribosomal protein S20 [HMT-758 Streptococcus sanguinis ATCC 29667];30S ribosomal protein S20 [HMT-758 Streptococcus sanguinis ATC…
NaN	NaN	NaN	NaN	NaN	NaN	NaN	NaN	NaN	NaN	NaN	NaN	NaN	NaN	NaN	NaN	NaN	NaN	NaN	NaN	NaN	NaN	NaN	NaN	NaN	NaN	NaN	NaN	NaN	NaN	SEQF1070_01064;SEQF2008_00792;SEQF2009_01150;SEQF2010_00772;SEQF2011_01412;SEQF2012_01552;SEQF2013_00768;SEQF2014_01352;SEQF2015_00828;SEQF2016_01618;SEQF2017_01422;SEQF2018_00888;SEQF2479_01399		hypothetical protein [HMT-758 Streptococcus sanguinis SK36];hypothetical protein [HMT-758 Streptococcus sanguinis ATCC 29667];hypothetical protein [HMT-758 Streptococcus sanguinis ATCC 49296];hypothetical protein [HMT-758 Streptococcus sanguinis SK115];hypothetical protein [HMT-758 Streptococcus sanguinis SK150];hypothetical protein [HMT-758 Streptococcus sanguinis SK160];hypothetical protein [HM…
NaN	NaN	NaN	NaN	NaN	NaN	NaN	NaN	NaN	NaN	NaN	NaN	NaN	NaN	NaN	NaN	NaN	NaN	NaN	NaN	NaN	NaN	NaN	NaN	NaN	NaN	NaN	NaN	NaN	NaN	SEQF1070_01175;SEQF1618_01255;SEQF1706_00539;SEQF2008_00679;SEQF2010_00676;SEQF2011_01302;SEQF2012_01658;SEQF2013_00659;SEQF2014_01241;SEQF2015_00726;SEQF2016_01724;SEQF2017_01322;SEQF2018_00983;SEQF2020_01523;SEQF2479_01295;SEQF2502_01821;SEQF3178_00490;SEQF3704_01446		Acetoin:2,6-dichlorophenolindophenol oxidoreductase subunit alpha [HMT-758 Streptococcus sanguinis SK36];Acetoin:2,6-dichlorophenolindophenol oxidoreductase subunit alpha [HMT-222 Leptotrichia wadei F0279];Acetoin:2,6-dichlorophenolindophenol oxidoreductase subunit alpha [HMT-644 Streptococcus intermedius F0395];Acetoin:2,6-dichlorophenolindophenol oxidoreductase subunit alpha [HMT-758 Streptococ…
NaN	NaN	NaN	NaN	NaN	NaN	NaN	NaN	NaN	NaN	NaN	NaN	NaN	NaN	NaN	NaN	NaN	NaN	NaN	NaN	NaN	NaN	NaN	NaN	NaN	NaN	NaN	NaN	NaN	NaN	SEQF1070_01217;SEQF2008_00636;SEQF2010_00632;SEQF2011_01260;SEQF2012_01701;SEQF2013_00615;SEQF2014_01198;SEQF2015_00683;SEQF2016_01766;SEQF2017_01280;SEQF2018_01025;SEQF2479_01253		L-lactate dehydrogenase [HMT-758 Streptococcus sanguinis SK36];L-lactate dehydrogenase [HMT-758 Streptococcus sanguinis ATCC 29667];L-lactate dehydrogenase [HMT-758 Streptococcus sanguinis SK115];L-lactate dehydrogenase [HMT-758 Streptococcus sanguinis SK150];L-lactate dehydrogenase [HMT-758 Streptococcus sanguinis SK160];L-lactate dehydrogenase [HMT-758 Streptococcus sanguinis SK330];L-lactate d…
NaN	NaN	NaN	NaN	NaN	NaN	NaN	NaN	NaN	NaN	NaN	NaN	NaN	NaN	NaN	NaN	NaN	NaN	NaN	NaN	NaN	NaN	NaN	NaN	NaN	NaN	NaN	NaN	NaN	NaN	SEQF1070_01293;SEQF1705_01615;SEQF2004_00945;SEQF2008_00575;SEQF2010_00556;SEQF2011_01201;SEQF2012_01765;SEQF2013_00518;SEQF2014_01137;SEQF2015_00593;SEQF2016_01833;SEQF2017_01198;SEQF2018_01103;SEQF2479_01178		Maltose/maltodextrin-binding protein [HMT-758 Streptococcus sanguinis SK36];Maltose/maltodextrin-binding protein [HMT-021 Streptococcus vestibularis F0396];Maltose/maltodextrin-binding protein [HMT-021 Streptococcus vestibularis ATCC 49124];Maltose/maltodextrin-binding protein [HMT-758 Streptococcus sanguinis ATCC 29667];Maltose/maltodextrin-binding protein [HMT-758 Streptococcus sanguinis SK115]…
NaN	NaN	NaN	NaN	NaN	NaN	NaN	NaN	NaN	NaN	NaN	NaN	NaN	NaN	NaN	NaN	NaN	NaN	NaN	NaN	NaN	NaN	NaN	NaN	NaN	NaN	NaN	NaN	NaN	NaN	SEQF1070_01344;SEQF1913_01245;SEQF2008_00507;SEQF2009_01057;SEQF2010_00512;SEQF2011_01162;SEQF2012_01807;SEQF2013_00475;SEQF2014_01070;SEQF2015_00551;SEQF2016_01888;SEQF2017_01158;SEQF2018_01142;SEQF2020_01416;SEQF2479_01137;SEQF3679_01296		hypothetical protein [HMT-758 Streptococcus sanguinis SK36];hypothetical protein [HMT-071 Streptococcus oralis 73H25AP];hypothetical protein [HMT-758 Streptococcus sanguinis ATCC 29667];hypothetical protein [HMT-758 Streptococcus sanguinis ATCC 49296];hypothetical protein [HMT-758 Streptococcus sanguinis SK115];hypothetical protein [HMT-758 Streptococcus sanguinis SK150];hypothetical protein [HMT…
NaN	NaN	NaN	NaN	NaN	NaN	NaN	NaN	NaN	NaN	NaN	NaN	NaN	NaN	NaN	NaN	NaN	NaN	NaN	NaN	NaN	NaN	NaN	NaN	NaN	NaN	NaN	NaN	NaN	NaN	SEQF1070_01514;SEQF2008_00292;SEQF2010_00295;SEQF2011_00996;SEQF2012_01979;SEQF2013_00315;SEQF2014_00870;SEQF2015_00385;SEQF2016_02036;SEQF2017_01600;SEQF2018_01361;SEQF2479_00971		Elongation factor Tu [HMT-758 Streptococcus sanguinis SK36];Elongation factor Tu [HMT-758 Streptococcus sanguinis ATCC 29667];Elongation factor Tu [HMT-758 Streptococcus sanguinis SK115];Elongation factor Tu [HMT-758 Streptococcus sanguinis SK150];Elongation factor Tu [HMT-758 Streptococcus sanguinis SK160];Elongation factor Tu [HMT-758 Streptococcus sanguinis SK330];Elongation factor Tu [HMT-758…
NaN	NaN	NaN	NaN	NaN	NaN	NaN	NaN	NaN	NaN	NaN	NaN	NaN	NaN	NaN	NaN	NaN	NaN	NaN	NaN	NaN	NaN	NaN	NaN	NaN	NaN	NaN	NaN	NaN	NaN	SEQF1070_01611;SEQF1703_00863;SEQF1706_00987;SEQF1913_01253;SEQF2008_00192;SEQF2009_01050;SEQF2010_00188;SEQF2011_00898;SEQF2012_02085;SEQF2013_00205;SEQF2014_00770;SEQF2015_00287;SEQF2016_02135;SEQF2017_01699;SEQF2018_01459;SEQF2247_00895;SEQF2336_01502;SEQF2361_00579;SEQF2363_00260;SEQF2424_01996;SEQF2479_00877;SEQF2517_01375;SEQF2592_01202;SEQF2593_01225		50S ribosomal protein L1 [HMT-758 Streptococcus sanguinis SK36];50S ribosomal protein L1 [HMT-644 Streptococcus intermedius F0413];50S ribosomal protein L1 [HMT-644 Streptococcus intermedius F0395];50S ribosomal protein L1 [HMT-071 Streptococcus oralis 73H25AP];50S ribosomal protein L1 [HMT-758 Streptococcus sanguinis ATCC 29667];50S ribosomal protein L1 [HMT-758 Streptococcus sanguinis ATCC 4929…
NaN	NaN	NaN	NaN	NaN	NaN	NaN	NaN	NaN	NaN	NaN	NaN	NaN	NaN	NaN	NaN	NaN	NaN	NaN	NaN	NaN	NaN	NaN	NaN	NaN	NaN	NaN	NaN	NaN	NaN	SEQF1070_01853;SEQF1703_01014;SEQF1706_01141;SEQF1913_01407;SEQF2008_02359;SEQF2009_00864;SEQF2010_02281;SEQF2011_00682;SEQF2012_00540;SEQF2013_01793;SEQF2014_00552;SEQF2015_00081;SEQF2016_00025;SEQF2018_01684;SEQF2020_02022;SEQF2336_01817;SEQF2361_00428;SEQF2363_00109;SEQF2424_00414;SEQF2479_00025;SEQF2592_01399;SEQF2593_01380;SEQF3679_00531		Cell cycle protein GpsB [HMT-758 Streptococcus sanguinis SK36];Cell cycle protein GpsB [HMT-644 Streptococcus intermedius F0413];Cell cycle protein GpsB [HMT-644 Streptococcus intermedius F0395];Cell cycle protein GpsB [HMT-071 Streptococcus oralis 73H25AP];Cell cycle protein GpsB [HMT-758 Streptococcus sanguinis ATCC 29667];Cell cycle protein GpsB [HMT-758 Streptococcus sanguinis ATCC 49296];Cel…
NaN	NaN	NaN	NaN	NaN	NaN	NaN	NaN	NaN	NaN	NaN	NaN	NaN	NaN	NaN	NaN	NaN	NaN	NaN	NaN	NaN	NaN	NaN	NaN	NaN	NaN	NaN	NaN	NaN	NaN	SEQF1070_01910;SEQF1705_01823;SEQF1913_00011;SEQF2004_01539;SEQF2008_02299;SEQF2009_00203;SEQF2010_02228;SEQF2011_00626;SEQF2012_00483;SEQF2013_01852;SEQF2014_00492;SEQF2015_00029;SEQF2016_00080;SEQF2017_01849;SEQF2018_01739;SEQF2479_00081		PTS system mannose-specific EIIAB component [HMT-758 Streptococcus sanguinis SK36];PTS system mannose-specific EIIAB component [HMT-021 Streptococcus vestibularis F0396];PTS system mannose-specific EIIAB component [HMT-071 Streptococcus oralis 73H25AP];PTS system mannose-specific EIIAB component [HMT-021 Streptococcus vestibularis ATCC 49124];PTS system mannose-specific EIIAB component [HMT-758 S…
NaN	NaN	NaN	NaN	NaN	NaN	NaN	NaN	NaN	NaN	NaN	NaN	NaN	NaN	NaN	NaN	NaN	NaN	NaN	NaN	NaN	NaN	NaN	NaN	NaN	NaN	NaN	NaN	NaN	NaN	SEQF1070_01988		Fructose-bisphosphate aldolase [HMT-758 Streptococcus sanguinis SK36]
NaN	NaN	NaN	NaN	NaN	NaN	NaN	NaN	NaN	NaN	NaN	NaN	NaN	NaN	NaN	NaN	NaN	NaN	NaN	NaN	NaN	NaN	NaN	NaN	NaN	NaN	NaN	NaN	NaN	NaN	SEQF1070_02106;SEQF2008_01551;SEQF2009_00218;SEQF2011_00415;SEQF2012_00797;SEQF2013_02063;SEQF2014_02111;SEQF2015_02004;SEQF2016_00290;SEQF2017_02197;SEQF2018_01944;SEQF2020_00651;SEQF2479_00261		Glyceraldehyde-3-phosphate dehydrogenase [HMT-758 Streptococcus sanguinis SK36];Glyceraldehyde-3-phosphate dehydrogenase [HMT-758 Streptococcus sanguinis ATCC 29667];Glyceraldehyde-3-phosphate dehydrogenase [HMT-758 Streptococcus sanguinis ATCC 49296];Glyceraldehyde-3-phosphate dehydrogenase [HMT-758 Streptococcus sanguinis SK150];Glyceraldehyde-3-phosphate dehydrogenase [HMT-758 Streptococcus sa…
NaN	NaN	NaN	NaN	NaN	NaN	NaN	NaN	NaN	NaN	NaN	NaN	NaN	NaN	NaN	NaN	NaN	NaN	NaN	NaN	NaN	NaN	NaN	NaN	NaN	NaN	NaN	NaN	NaN	NaN	SEQF1070_02107;SEQF2013_02064;SEQF2015_02005;SEQF2016_00291;SEQF2017_02198;SEQF2018_01945;SEQF2479_00262;SEQF3679_01921		Elongation factor G [HMT-758 Streptococcus sanguinis SK36];Elongation factor G [HMT-758 Streptococcus sanguinis SK330];Elongation factor G [HMT-758 Streptococcus sanguinis SK353];Elongation factor G [HMT-758 Streptococcus sanguinis SK355];Elongation factor G [HMT-758 Streptococcus sanguinis SK49];Elongation factor G [HMT-758 Streptococcus sanguinis SK72];Elongation factor G [HMT-758 Streptococcus…
NaN	NaN	NaN	NaN	NaN	NaN	NaN	NaN	NaN	NaN	NaN	NaN	NaN	NaN	NaN	NaN	NaN	NaN	NaN	NaN	NaN	NaN	NaN	NaN	NaN	NaN	NaN	NaN	NaN	NaN	SEQF1070_02200;SEQF2008_01646;SEQF2010_01949;SEQF2011_00309;SEQF2012_00704;SEQF2013_02161;SEQF2014_02205;SEQF2015_02108;SEQF2016_00383;SEQF2017_02294;SEQF2018_02041;SEQF2479_00360;SEQF3679_02011		30S ribosomal protein S2 [HMT-758 Streptococcus sanguinis SK36];30S ribosomal protein S2 [HMT-758 Streptococcus sanguinis ATCC 29667];30S ribosomal protein S2 [HMT-758 Streptococcus sanguinis SK115];30S ribosomal protein S2 [HMT-758 Streptococcus sanguinis SK150];30S ribosomal protein S2 [HMT-758 Streptococcus sanguinis SK160];30S ribosomal protein S2 [HMT-758 Streptococcus sanguinis SK330];30S r…
NaN	NaN	NaN	NaN	NaN	NaN	NaN	NaN	NaN	NaN	NaN	NaN	NaN	NaN	NaN	NaN	NaN	NaN	NaN	NaN	NaN	NaN	NaN	NaN	NaN	NaN	NaN	NaN	NaN	NaN	SEQF1072_00837;SEQF1451_01781;SEQF1656_01369;SEQF1663_00203,SEQF1663_00203;SEQF1671_01427,SEQF1671_01427;SEQF1677_00327;SEQF1852_02319;SEQF1863_00477;SEQF1887_00154;SEQF1899_00372;SEQF1934_01234;SEQF1935_01574;SEQF2022_01000;SEQF2146_00193;SEQF2147_01739;SEQF2508_01844;SEQF2509_00411;SEQF2510_01913;SEQF2511_01660,SEQF2511_01660;SEQF2563_01659;SEQF2582_01250;SEQF2634_02074;SEQF2635_01890;SEQF2636_…		Methionine--tRNA ligase [HMT-613 Tannerella forsythia 92A2 not ATCC 43037];Methionine--tRNA ligase [HMT-274 Bacteroidales_G-2 bacterium_HMT_274 F0058];Methionine--tRNA ligase [HMT-311 Prevotella oris F0302];Methionine--tRNA ligase [HMT-572 Prevotella veroralis F0319],Methionine--tRNA ligase [HMT-572 Prevotella veroralis F0319];Methionine--tRNA ligase [HMT-302 Alloprevotella rava F0323],Methionine…
NaN	NaN	NaN	NaN	NaN	NaN	NaN	NaN	NaN	NaN	NaN	NaN	NaN	NaN	NaN	NaN	NaN	NaN	NaN	NaN	NaN	NaN	NaN	NaN	NaN	NaN	NaN	NaN	NaN	NaN	SEQF1072_00941;SEQF2634_00827;SEQF2635_01020;SEQF2636_01962;SEQF2637_00331;SEQF2638_00346;SEQF2738_01373;SEQF2807_01803;SEQF3068_00760		Polyribonucleotide nucleotidyltransferase [HMT-613 Tannerella forsythia 92A2 not ATCC 43037];Polyribonucleotide nucleotidyltransferase [HMT-286 Tannerella sp._HMT_286 isolate Cell 1/3];Polyribonucleotide nucleotidyltransferase [HMT-286 Tannerella sp._HMT_286 isolate Cell 2];Polyribonucleotide nucleotidyltransferase [HMT-286 Tannerella sp._HMT_286 isolate Cell 5];Polyribonucleotide nucleotidyltran…
NaN	NaN	NaN	NaN	NaN	NaN	NaN	NaN	NaN	NaN	NaN	NaN	NaN	NaN	NaN	NaN	NaN	NaN	NaN	NaN	NaN	NaN	NaN	NaN	NaN	NaN	NaN	NaN	NaN	NaN	SEQF1072_00989;SEQF2634_01483;SEQF2635_01569;SEQF2636_02212;SEQF2637_02490;SEQF2638_00459;SEQF2738_01332;SEQF2807_02334;SEQF3068_01291		Acyl carrier protein [HMT-613 Tannerella forsythia 92A2 not ATCC 43037];Acyl carrier protein [HMT-286 Tannerella sp._HMT_286 isolate Cell 1/3];Acyl carrier protein [HMT-286 Tannerella sp._HMT_286 isolate Cell 2];Acyl carrier protein [HMT-286 Tannerella sp._HMT_286 isolate Cell 5];Acyl carrier protein [HMT-286 Tannerella sp._HMT_286 isolate Cell 6/7/9];Acyl carrier protein [HMT-286 Tannerella sp._…
NaN	NaN	NaN	NaN	NaN	NaN	NaN	NaN	NaN	NaN	NaN	NaN	NaN	NaN	NaN	NaN	NaN	NaN	NaN	NaN	NaN	NaN	NaN	NaN	NaN	NaN	NaN	NaN	NaN	NaN	SEQF1072_01399;SEQF2738_02501		Elongation factor G [HMT-613 Tannerella forsythia 92A2 not ATCC 43037];Elongation factor G [HMT-613 Tannerella forsythia ATCC 43037]
NaN	NaN	NaN	NaN	NaN	NaN	NaN	NaN	NaN	NaN	NaN	NaN	NaN	NaN	NaN	NaN	NaN	NaN	NaN	NaN	NaN	NaN	NaN	NaN	NaN	NaN	NaN	NaN	NaN	NaN	SEQF1072_01401;SEQF2635_01207;SEQF2738_02499;SEQF2807_02424;SEQF3068_01390		50S ribosomal protein L3 [HMT-613 Tannerella forsythia 92A2 not ATCC 43037];50S ribosomal protein L3 [HMT-286 Tannerella sp._HMT_286 isolate Cell 2];50S ribosomal protein L3 [HMT-613 Tannerella forsythia ATCC 43037];50S ribosomal protein L3 [HMT-286 Tannerella sp._HMT_286 W11667];50S ribosomal protein L3 [HMT-286 Tannerella sp._HMT_286 W11666]
NaN	NaN	NaN	NaN	NaN	NaN	NaN	NaN	NaN	NaN	NaN	NaN	NaN	NaN	NaN	NaN	NaN	NaN	NaN	NaN	NaN	NaN	NaN	NaN	NaN	NaN	NaN	NaN	NaN	NaN	SEQF1072_01405;SEQF2738_02495		30S ribosomal protein S19 [HMT-613 Tannerella forsythia 92A2 not ATCC 43037];30S ribosomal protein S19 [HMT-613 Tannerella forsythia ATCC 43037]
NaN	NaN	NaN	NaN	NaN	NaN	NaN	NaN	NaN	NaN	NaN	NaN	NaN	NaN	NaN	NaN	NaN	NaN	NaN	NaN	NaN	NaN	NaN	NaN	NaN	NaN	NaN	NaN	NaN	NaN	SEQF1072_01413;SEQF2634_01877;SEQF2635_01199;SEQF2636_02111;SEQF2638_01504;SEQF2738_02487;SEQF2807_02431;SEQF3068_01397		50S ribosomal protein L5 [HMT-613 Tannerella forsythia 92A2 not ATCC 43037];50S ribosomal protein L5 [HMT-286 Tannerella sp._HMT_286 isolate Cell 1/3];50S ribosomal protein L5 [HMT-286 Tannerella sp._HMT_286 isolate Cell 2];50S ribosomal protein L5 [HMT-286 Tannerella sp._HMT_286 isolate Cell 5];50S ribosomal protein L5 [HMT-286 Tannerella sp._HMT_286 isolate Cell 8/11];50S ribosomal protein L5 […
NaN	NaN	NaN	NaN	NaN	NaN	NaN	NaN	NaN	NaN	NaN	NaN	NaN	NaN	NaN	NaN	NaN	NaN	NaN	NaN	NaN	NaN	NaN	NaN	NaN	NaN	NaN	NaN	NaN	NaN	SEQF1072_01425;SEQF2634_01887;SEQF2635_01190;SEQF2636_02101;SEQF2637_01519;SEQF2638_01514;SEQF2738_02476;SEQF2807_02440;SEQF3068_01406		30S ribosomal protein S13 [HMT-613 Tannerella forsythia 92A2 not ATCC 43037];30S ribosomal protein S13 [HMT-286 Tannerella sp._HMT_286 isolate Cell 1/3];30S ribosomal protein S13 [HMT-286 Tannerella sp._HMT_286 isolate Cell 2];30S ribosomal protein S13 [HMT-286 Tannerella sp._HMT_286 isolate Cell 5];30S ribosomal protein S13 [HMT-286 Tannerella sp._HMT_286 isolate Cell 6/7/9];30S ribosomal protei…
NaN	NaN	NaN	NaN	NaN	NaN	NaN	NaN	NaN	NaN	NaN	NaN	NaN	NaN	NaN	NaN	NaN	NaN	NaN	NaN	NaN	NaN	NaN	NaN	NaN	NaN	NaN	NaN	NaN	NaN	SEQF1072_01764;SEQF1576_01191;SEQF2634_02235;SEQF2635_02389;SEQF2636_00888;SEQF2637_02414;SEQF2638_01958;SEQF2738_00315;SEQF2807_00153;SEQF3068_01678;SEQF3174_00700		DNA-directed RNA polymerase subunit beta [HMT-613 Tannerella forsythia 92A2 not ATCC 43037];DNA-directed RNA polymerase subunit beta [HMT-775 Capnocytophaga sputigena ATCC 33612];DNA-directed RNA polymerase subunit beta [HMT-286 Tannerella sp._HMT_286 isolate Cell 1/3];DNA-directed RNA polymerase subunit beta [HMT-286 Tannerella sp._HMT_286 isolate Cell 2];DNA-directed RNA polymerase subunit beta…
NaN	NaN	NaN	NaN	NaN	NaN	NaN	NaN	NaN	NaN	NaN	NaN	NaN	NaN	NaN	NaN	NaN	NaN	NaN	NaN	NaN	NaN	NaN	NaN	NaN	NaN	NaN	NaN	NaN	NaN	SEQF1072_01927;SEQF1656_01910;SEQF1663_02579,SEQF1663_02579;SEQF1671_00039,SEQF1671_00039;SEQF1677_01059;SEQF1852_00438;SEQF1863_00271;SEQF1887_01575;SEQF1899_01676;SEQF1935_02149;SEQF2146_01214;SEQF2147_02375;SEQF2508_00904;SEQF2509_00823;SEQF2510_00193;SEQF2511_00128,SEQF2511_00128;SEQF2563_00610;SEQF2676_02063;SEQF2679_02629;SEQF2680_01918;SEQF2682_00732;SEQF2683_02944;SEQF2686_01408;SEQF2688_…		Ribonuclease Y [HMT-613 Tannerella forsythia 92A2 not ATCC 43037];Ribonuclease Y [HMT-311 Prevotella oris F0302];Ribonuclease Y [HMT-572 Prevotella veroralis F0319],Ribonuclease Y [HMT-572 Prevotella veroralis F0319];Ribonuclease Y [HMT-302 Alloprevotella rava F0323],Ribonuclease Y [HMT-302 Alloprevotella rava F0323];Ribonuclease Y [HMT-291 Prevotella denticola F0289];Ribonuclease Y [HMT-298 Prev…
NaN	NaN	NaN	NaN	NaN	NaN	NaN	NaN	NaN	NaN	NaN	NaN	NaN	NaN	NaN	NaN	NaN	NaN	NaN	NaN	NaN	NaN	NaN	NaN	NaN	NaN	NaN	NaN	NaN	NaN	SEQF1072_02151;SEQF1084_00870;SEQF1451_00388;SEQF1576_01913;SEQF1607_00339;SEQF1607_01822;SEQF1653_02407;SEQF1656_00219;SEQF1671_00978,SEQF1671_00978;SEQF1854_00994;SEQF1854_01602;SEQF1863_01026;SEQF1899_00382;SEQF1934_01609;SEQF1935_01849;SEQF2147_01993;SEQF2508_01581;SEQF2509_01354;SEQF2510_02385;SEQF2582_01418;SEQF2634_01384;SEQF2635_02430;SEQF2636_01786;SEQF2637_02036;SEQF2638_00866;SEQF2675_…		ATP-dependent zinc metalloprotease FtsH [HMT-613 Tannerella forsythia 92A2 not ATCC 43037];ATP-dependent zinc metalloprotease FtsH 4 [HMT-723 Lancefieldella parvula DSM 20469];ATP-dependent zinc metalloprotease FtsH [HMT-274 Bacteroidales_G-2 bacterium_HMT_274 F0058];ATP-dependent zinc metalloprotease FtsH [HMT-775 Capnocytophaga sputigena ATCC 33612];ATP-dependent zinc metalloprotease FtsH [HMT-…
NaN	NaN	NaN	NaN	NaN	NaN	NaN	NaN	NaN	NaN	NaN	NaN	NaN	NaN	NaN	NaN	NaN	NaN	NaN	NaN	NaN	NaN	NaN	NaN	NaN	NaN	NaN	NaN	NaN	NaN	SEQF1072_02180;SEQF2634_02177;SEQF2635_00411;SEQF2636_02177;SEQF2637_00648;SEQF2638_01896;SEQF2738_02223;SEQF2807_01535;SEQF3068_00452		50S ribosomal protein L20 [HMT-613 Tannerella forsythia 92A2 not ATCC 43037];50S ribosomal protein L20 [HMT-286 Tannerella sp._HMT_286 isolate Cell 1/3];50S ribosomal protein L20 [HMT-286 Tannerella sp._HMT_286 isolate Cell 2];50S ribosomal protein L20 [HMT-286 Tannerella sp._HMT_286 isolate Cell 5];50S ribosomal protein L20 [HMT-286 Tannerella sp._HMT_286 isolate Cell 6/7/9];50S ribosomal protei…
NaN	NaN	NaN	NaN	NaN	NaN	NaN	NaN	NaN	NaN	NaN	NaN	NaN	NaN	NaN	NaN	NaN	NaN	NaN	NaN	NaN	NaN	NaN	NaN	NaN	NaN	NaN	NaN	NaN	NaN	SEQF1072_02363;SEQF2738_00461		Methylmalonyl-CoA mutase large subunit [HMT-613 Tannerella forsythia 92A2 not ATCC 43037];Methylmalonyl-CoA mutase large subunit [HMT-613 Tannerella forsythia ATCC 43037]
NaN	NaN	NaN	NaN	NaN	NaN	NaN	NaN	NaN	NaN	NaN	NaN	NaN	NaN	NaN	NaN	NaN	NaN	NaN	NaN	NaN	NaN	NaN	NaN	NaN	NaN	NaN	NaN	NaN	NaN	SEQF1072_02876;SEQF2634_02051;SEQF2635_02231;SEQF2636_00401;SEQF2637_00900;SEQF2738_01007;SEQF3068_01524		50S ribosomal protein L31 type B [HMT-613 Tannerella forsythia 92A2 not ATCC 43037];50S ribosomal protein L31 type B [HMT-286 Tannerella sp._HMT_286 isolate Cell 1/3];50S ribosomal protein L31 type B [HMT-286 Tannerella sp._HMT_286 isolate Cell 2];50S ribosomal protein L31 type B [HMT-286 Tannerella sp._HMT_286 isolate Cell 5];50S ribosomal protein L31 type B [HMT-286 Tannerella sp._HMT_286 isola…
NaN	NaN	NaN	NaN	NaN	NaN	NaN	NaN	NaN	NaN	NaN	NaN	NaN	NaN	NaN	NaN	NaN	NaN	NaN	NaN	NaN	NaN	NaN	NaN	NaN	NaN	NaN	NaN	NaN	NaN	SEQF1075_00036;SEQF1680_01730;SEQF1883_01201;SEQF2065_01139;SEQF2531_02116;SEQF2539_00404;SEQF2555_00804;SEQF2812_01917;SEQF2813_00534;SEQF2814_01648;SEQF2815_01766;SEQF2816_02114;SEQF2817_01735;SEQF2973_00480;SEQF3018_01443;SEQF3025_00623		Propanediol utilization protein PduA [HMT-202 Fusobacterium nucleatum ATCC 10953];Propanediol utilization protein PduA [HMT-202 Fusobacterium nucleatum F0401];Propanediol utilization protein PduA [HMT-420 Fusobacterium nucleatum F0419];Propanediol utilization protein PduA [HMT-420 Fusobacterium nucleatum ATCC 51191];Propanediol utilization protein PduA [HMT-420 Fusobacterium nucleatum 11_3_2];Pro…
NaN	NaN	NaN	NaN	NaN	NaN	NaN	NaN	NaN	NaN	NaN	NaN	NaN	NaN	NaN	NaN	NaN	NaN	NaN	NaN	NaN	NaN	NaN	NaN	NaN	NaN	NaN	NaN	NaN	NaN	SEQF1075_00064;SEQF1680_02113;SEQF1883_01868;SEQF2065_00737;SEQF2530_00252;SEQF2531_01443;SEQF2539_01936;SEQF2812_00037;SEQF2813_02154;SEQF2814_02412;SEQF2815_00149;SEQF2816_00411;SEQF2817_02118;SEQF2959_00197;SEQF2973_01679;SEQF3018_02225;SEQF3025_02473		Elongation factor G [HMT-202 Fusobacterium nucleatum ATCC 10953];Elongation factor G [HMT-202 Fusobacterium nucleatum F0401];Elongation factor G [HMT-420 Fusobacterium nucleatum F0419];Elongation factor G [HMT-420 Fusobacterium nucleatum ATCC 51191];Elongation factor G [HMT-420 Fusobacterium nucleatum 21_1A];Elongation factor G [HMT-420 Fusobacterium nucleatum 11_3_2];Elongation factor G [HMT-420…
NaN	NaN	NaN	NaN	NaN	NaN	NaN	NaN	NaN	NaN	NaN	NaN	NaN	NaN	NaN	NaN	NaN	NaN	NaN	NaN	NaN	NaN	NaN	NaN	NaN	NaN	NaN	NaN	NaN	NaN	SEQF1075_00069;SEQF2406_00031;SEQF2529_02026;SEQF2812_00044;SEQF2813_02159;SEQF2814_02405;SEQF3018_01365;SEQF3025_01823		Elongation factor Tu [HMT-202 Fusobacterium nucleatum ATCC 10953];Elongation factor Tu [HMT-201 Fusobacterium periodonticum D10];Elongation factor Tu [HMT-201 Fusobacterium periodonticum 2_1_31];Elongation factor Tu [HMT-202 Fusobacterium nucleatum ChDC F319];Elongation factor Tu [HMT-202 Fusobacterium nucleatum NCTC10562];Elongation factor Tu [HMT-202 Fusobacterium nucleatum ChDC F306];Elongatio…
NaN	NaN	NaN	NaN	NaN	NaN	NaN	NaN	NaN	NaN	NaN	NaN	NaN	NaN	NaN	NaN	NaN	NaN	NaN	NaN	NaN	NaN	NaN	NaN	NaN	NaN	NaN	NaN	NaN	NaN	SEQF1075_00071;SEQF1160_00954;SEQF1680_02122;SEQF1879_01791;SEQF1883_01859;SEQF2065_00747;SEQF2406_00033;SEQF2529_02028;SEQF2530_00243;SEQF2531_01452;SEQF2539_01945;SEQF2555_02148;SEQF2812_00046;SEQF2813_02161;SEQF2814_02403;SEQF2815_00140;SEQF2816_00400;SEQF2817_02127;SEQF2959_00875;SEQF2973_01075;SEQF3018_01363;SEQF3025_01821		30S ribosomal protein S7 [HMT-202 Fusobacterium nucleatum ATCC 10953];30S ribosomal protein S7 [HMT-201 Fusobacterium periodonticum ATCC 33693];30S ribosomal protein S7 [HMT-202 Fusobacterium nucleatum F0401];30S ribosomal protein S7 [HMT-370 Fusobacterium sp._HMT_370 F0437];30S ribosomal protein S7 [HMT-420 Fusobacterium nucleatum F0419];30S ribosomal protein S7 [HMT-420 Fusobacterium nucleatum …
NaN	NaN	NaN	NaN	NaN	NaN	NaN	NaN	NaN	NaN	NaN	NaN	NaN	NaN	NaN	NaN	NaN	NaN	NaN	NaN	NaN	NaN	NaN	NaN	NaN	NaN	NaN	NaN	NaN	NaN	SEQF1075_00072;SEQF1160_00955;SEQF1680_02123;SEQF1879_01792;SEQF1883_01858;SEQF2065_00748;SEQF2406_00034;SEQF2529_02029;SEQF2530_00242;SEQF2531_01453;SEQF2539_01946;SEQF2555_02149;SEQF2812_00047;SEQF2813_02162;SEQF2814_02402;SEQF2815_00139;SEQF2816_00399;SEQF2817_02128;SEQF2959_00874;SEQF2973_01074;SEQF3018_01362;SEQF3025_01820		30S ribosomal protein S12 [HMT-202 Fusobacterium nucleatum ATCC 10953];30S ribosomal protein S12 [HMT-201 Fusobacterium periodonticum ATCC 33693];30S ribosomal protein S12 [HMT-202 Fusobacterium nucleatum F0401];30S ribosomal protein S12 [HMT-370 Fusobacterium sp._HMT_370 F0437];30S ribosomal protein S12 [HMT-420 Fusobacterium nucleatum F0419];30S ribosomal protein S12 [HMT-420 Fusobacterium nucl…
NaN	NaN	NaN	NaN	NaN	NaN	NaN	NaN	NaN	NaN	NaN	NaN	NaN	NaN	NaN	NaN	NaN	NaN	NaN	NaN	NaN	NaN	NaN	NaN	NaN	NaN	NaN	NaN	NaN	NaN	SEQF1075_00172;SEQF2529_01193;SEQF2812_00151;SEQF2813_02262;SEQF2814_02298;SEQF3018_01163;SEQF3025_00516		Tryptophanase 1 [HMT-202 Fusobacterium nucleatum ATCC 10953];Tryptophanase 1 [HMT-201 Fusobacterium periodonticum 2_1_31];Tryptophanase 1 [HMT-202 Fusobacterium nucleatum ChDC F319];Tryptophanase 1 [HMT-202 Fusobacterium nucleatum NCTC10562];Tryptophanase 1 [HMT-202 Fusobacterium nucleatum ChDC F306];Tryptophanase 1 [HMT-202 Fusobacterium nucleatum hmsc064b11];Tryptophanase 1 [HMT-202 Fusobacteri…
NaN	NaN	NaN	NaN	NaN	NaN	NaN	NaN	NaN	NaN	NaN	NaN	NaN	NaN	NaN	NaN	NaN	NaN	NaN	NaN	NaN	NaN	NaN	NaN	NaN	NaN	NaN	NaN	NaN	NaN	SEQF1075_00206;SEQF1160_01898;SEQF1680_00154;SEQF1879_02027;SEQF1883_01750;SEQF2065_00036;SEQF2406_00318;SEQF2530_00563;SEQF2531_01548;SEQF2539_02053;SEQF2555_01018;SEQF2812_00192;SEQF2813_00156;SEQF2814_02258;SEQF2815_02218;SEQF2817_00158;SEQF2959_01958;SEQF2973_01032;SEQF3018_00416;SEQF3025_00195		2-iminobutanoate/2-iminopropanoate deaminase [HMT-202 Fusobacterium nucleatum ATCC 10953];2-iminobutanoate/2-iminopropanoate deaminase [HMT-201 Fusobacterium periodonticum ATCC 33693];2-iminobutanoate/2-iminopropanoate deaminase [HMT-202 Fusobacterium nucleatum F0401];2-iminobutanoate/2-iminopropanoate deaminase [HMT-370 Fusobacterium sp._HMT_370 F0437];2-iminobutanoate/2-iminopropanoate deaminas…
NaN	NaN	NaN	NaN	NaN	NaN	NaN	NaN	NaN	NaN	NaN	NaN	NaN	NaN	NaN	NaN	NaN	NaN	NaN	NaN	NaN	NaN	NaN	NaN	NaN	NaN	NaN	NaN	NaN	NaN	SEQF1075_00225;SEQF1160_02260;SEQF2406_01928;SEQF2529_01328;SEQF2813_00137;SEQF3018_00433;SEQF3025_02203		Tyrosine phenol-lyase [HMT-202 Fusobacterium nucleatum ATCC 10953];Tyrosine phenol-lyase [HMT-201 Fusobacterium periodonticum ATCC 33693];Tyrosine phenol-lyase [HMT-201 Fusobacterium periodonticum D10];Tyrosine phenol-lyase [HMT-201 Fusobacterium periodonticum 2_1_31];Tyrosine phenol-lyase [HMT-202 Fusobacterium nucleatum NCTC10562];Tyrosine phenol-lyase [HMT-202 Fusobacterium nucleatum hmsc064b1…
NaN	NaN	NaN	NaN	NaN	NaN	NaN	NaN	NaN	NaN	NaN	NaN	NaN	NaN	NaN	NaN	NaN	NaN	NaN	NaN	NaN	NaN	NaN	NaN	NaN	NaN	NaN	NaN	NaN	NaN	SEQF1075_00273;SEQF1160_01056;SEQF1680_02414;SEQF1879_00818;SEQF1883_01694;SEQF2065_00091;SEQF2406_00529;SEQF2529_02120;SEQF2530_00070;SEQF2531_02561;SEQF2539_02113;SEQF2555_02230;SEQF2812_02255;SEQF2813_00085;SEQF2814_01987;SEQF2815_01984;SEQF2816_00009;SEQF2817_02419;SEQF2959_00062;SEQF2973_00519;SEQF3018_01762;SEQF3025_00397		50S ribosomal protein L7/L12 [HMT-202 Fusobacterium nucleatum ATCC 10953];50S ribosomal protein L7/L12 [HMT-201 Fusobacterium periodonticum ATCC 33693];50S ribosomal protein L7/L12 [HMT-202 Fusobacterium nucleatum F0401];50S ribosomal protein L7/L12 [HMT-370 Fusobacterium sp._HMT_370 F0437];50S ribosomal protein L7/L12 [HMT-420 Fusobacterium nucleatum F0419];50S ribosomal protein L7/L12 [HMT-420 …
NaN	NaN	NaN	NaN	NaN	NaN	NaN	NaN	NaN	NaN	NaN	NaN	NaN	NaN	NaN	NaN	NaN	NaN	NaN	NaN	NaN	NaN	NaN	NaN	NaN	NaN	NaN	NaN	NaN	NaN	SEQF1075_00276;SEQF1160_01059;SEQF1879_00821;SEQF2406_00532;SEQF2529_02123;SEQF2555_02233;SEQF2812_02258;SEQF2813_00082;SEQF2814_01990;SEQF3018_01765;SEQF3025_00394		50S ribosomal protein L1 [HMT-202 Fusobacterium nucleatum ATCC 10953];50S ribosomal protein L1 [HMT-201 Fusobacterium periodonticum ATCC 33693];50S ribosomal protein L1 [HMT-370 Fusobacterium sp._HMT_370 F0437];50S ribosomal protein L1 [HMT-201 Fusobacterium periodonticum D10];50S ribosomal protein L1 [HMT-201 Fusobacterium periodonticum 2_1_31];50S ribosomal protein L1 [HMT-201 Fusobacterium per…
NaN	NaN	NaN	NaN	NaN	NaN	NaN	NaN	NaN	NaN	NaN	NaN	NaN	NaN	NaN	NaN	NaN	NaN	NaN	NaN	NaN	NaN	NaN	NaN	NaN	NaN	NaN	NaN	NaN	NaN	SEQF1075_00293;SEQF1075_00615;SEQF1680_00263;SEQF1883_01649;SEQF1883_02096;SEQF2539_02156;SEQF2812_00448;SEQF2812_01995;SEQF2812_02269;SEQF2812_02279;SEQF2813_00065;SEQF2813_00693;SEQF2814_01476;SEQF2814_01725;SEQF2814_02003;SEQF2815_01569;SEQF2815_02026;SEQF2817_00267;SEQF3025_00062;SEQF3025_00518;SEQF3025_00602		hypothetical protein [HMT-202 Fusobacterium nucleatum ATCC 10953];hypothetical protein [HMT-202 Fusobacterium nucleatum ATCC 10953];hypothetical protein [HMT-202 Fusobacterium nucleatum F0401];hypothetical protein [HMT-420 Fusobacterium nucleatum F0419];hypothetical protein [HMT-420 Fusobacterium nucleatum F0419];hypothetical protein [HMT-420 Fusobacterium nucleatum 4_8];hypothetical protein [HMT…
NaN	NaN	NaN	NaN	NaN	NaN	NaN	NaN	NaN	NaN	NaN	NaN	NaN	NaN	NaN	NaN	NaN	NaN	NaN	NaN	NaN	NaN	NaN	NaN	NaN	NaN	NaN	NaN	NaN	NaN	SEQF1075_00462;SEQF2812_00281;SEQF2813_02294;SEQF2814_02167;SEQF3018_01313;SEQF3025_00572		Sporulation kinase E [HMT-202 Fusobacterium nucleatum ATCC 10953];Sporulation kinase E [HMT-202 Fusobacterium nucleatum ChDC F319];Sporulation kinase E [HMT-202 Fusobacterium nucleatum NCTC10562];Sporulation kinase E [HMT-202 Fusobacterium nucleatum ChDC F306];Sporulation kinase E [HMT-202 Fusobacterium nucleatum hmsc064b11];Sporulation kinase E [HMT-202 Fusobacterium nucleatum obrc1]
NaN	NaN	NaN	NaN	NaN	NaN	NaN	NaN	NaN	NaN	NaN	NaN	NaN	NaN	NaN	NaN	NaN	NaN	NaN	NaN	NaN	NaN	NaN	NaN	NaN	NaN	NaN	NaN	NaN	NaN	SEQF1075_00479;SEQF2812_00258;SEQF2813_02277;SEQF2814_02191;SEQF3018_01330;SEQF3025_00589		Propanediol utilization protein PduA [HMT-202 Fusobacterium nucleatum ATCC 10953];Propanediol utilization protein PduA [HMT-202 Fusobacterium nucleatum ChDC F319];Propanediol utilization protein PduA [HMT-202 Fusobacterium nucleatum NCTC10562];Propanediol utilization protein PduA [HMT-202 Fusobacterium nucleatum ChDC F306];Propanediol utilization protein PduA [HMT-202 Fusobacterium nucleatum hmsc…
NaN	NaN	NaN	NaN	NaN	NaN	NaN	NaN	NaN	NaN	NaN	NaN	NaN	NaN	NaN	NaN	NaN	NaN	NaN	NaN	NaN	NaN	NaN	NaN	NaN	NaN	NaN	NaN	NaN	NaN	SEQF1075_00556;SEQF1160_00234;SEQF1680_01635;SEQF1883_01094;SEQF2065_01563;SEQF2406_00814;SEQF2529_00693;SEQF2530_01802;SEQF2531_01994;SEQF2539_00514;SEQF2555_01448;SEQF2812_00382;SEQF2813_00634;SEQF2814_01540;SEQF2815_01672;SEQF2816_01988;SEQF2817_01640;SEQF2959_00695;SEQF2973_00894;SEQF3018_00558;SEQF3025_00252		Glutaconate CoA-transferase subunit A [HMT-202 Fusobacterium nucleatum ATCC 10953];Glutaconate CoA-transferase subunit A [HMT-201 Fusobacterium periodonticum ATCC 33693];Glutaconate CoA-transferase subunit A [HMT-202 Fusobacterium nucleatum F0401];Glutaconate CoA-transferase subunit A [HMT-420 Fusobacterium nucleatum F0419];Glutaconate CoA-transferase subunit A [HMT-420 Fusobacterium nucleatum AT…
NaN	NaN	NaN	NaN	NaN	NaN	NaN	NaN	NaN	NaN	NaN	NaN	NaN	NaN	NaN	NaN	NaN	NaN	NaN	NaN	NaN	NaN	NaN	NaN	NaN	NaN	NaN	NaN	NaN	NaN	SEQF1075_00558;SEQF1160_00232;SEQF1680_01633;SEQF1879_01164;SEQF1883_01092;SEQF2065_01565;SEQF2406_00816;SEQF2529_00691;SEQF2530_01800;SEQF2531_01992;SEQF2539_00516;SEQF2555_01450;SEQF2812_00384;SEQF2813_00636;SEQF2814_01538;SEQF2815_01670;SEQF2816_01986;SEQF2817_01638;SEQF2959_00693;SEQF2973_00896;SEQF3018_00556;SEQF3025_00250		Glutaconyl-CoA decarboxylase subunit alpha [HMT-202 Fusobacterium nucleatum ATCC 10953];Glutaconyl-CoA decarboxylase subunit alpha [HMT-201 Fusobacterium periodonticum ATCC 33693];Glutaconyl-CoA decarboxylase subunit alpha [HMT-202 Fusobacterium nucleatum F0401];Glutaconyl-CoA decarboxylase subunit alpha [HMT-370 Fusobacterium sp._HMT_370 F0437];Glutaconyl-CoA decarboxylase subunit alpha [HMT-420…
NaN	NaN	NaN	NaN	NaN	NaN	NaN	NaN	NaN	NaN	NaN	NaN	NaN	NaN	NaN	NaN	NaN	NaN	NaN	NaN	NaN	NaN	NaN	NaN	NaN	NaN	NaN	NaN	NaN	NaN	SEQF1075_00778;SEQF1680_01493;SEQF1883_00879;SEQF2065_00467;SEQF2529_01477;SEQF2530_01663;SEQF2531_01081;SEQF2539_00720;SEQF2812_00661;SEQF2813_00852;SEQF2814_01197;SEQF2815_00455;SEQF2816_00926;SEQF2817_01498;SEQF2959_00948;SEQF2973_00828;SEQF3018_01886;SEQF3025_00687		Periplasmic dipeptide transport protein [HMT-202 Fusobacterium nucleatum ATCC 10953];Heme-binding protein A [HMT-202 Fusobacterium nucleatum F0401];Glutathione-binding protein GsiB [HMT-420 Fusobacterium nucleatum F0419];Heme-binding protein A [HMT-420 Fusobacterium nucleatum ATCC 51191];Periplasmic dipeptide transport protein [HMT-201 Fusobacterium periodonticum 2_1_31];Glutathione-binding prote…
NaN	NaN	NaN	NaN	NaN	NaN	NaN	NaN	NaN	NaN	NaN	NaN	NaN	NaN	NaN	NaN	NaN	NaN	NaN	NaN	NaN	NaN	NaN	NaN	NaN	NaN	NaN	NaN	NaN	NaN	SEQF1075_00820;SEQF1680_01442;SEQF1879_01998;SEQF1883_00825;SEQF2406_01835;SEQF2529_00345;SEQF2530_01622;SEQF2531_00982;SEQF2539_00765;SEQF2555_01791;SEQF2812_00710;SEQF2813_00893;SEQF2814_01147;SEQF2817_01447;SEQF2959_00907;SEQF2973_02016;SEQF3018_01932;SEQF3025_00929		hypothetical protein [HMT-202 Fusobacterium nucleatum ATCC 10953];hypothetical protein [HMT-202 Fusobacterium nucleatum F0401];hypothetical protein [HMT-370 Fusobacterium sp._HMT_370 F0437];hypothetical protein [HMT-420 Fusobacterium nucleatum F0419];hypothetical protein [HMT-201 Fusobacterium periodonticum D10];hypothetical protein [HMT-201 Fusobacterium periodonticum 2_1_31];hypothetical protei…
NaN	NaN	NaN	NaN	NaN	NaN	NaN	NaN	NaN	NaN	NaN	NaN	NaN	NaN	NaN	NaN	NaN	NaN	NaN	NaN	NaN	NaN	NaN	NaN	NaN	NaN	NaN	NaN	NaN	NaN	SEQF1075_00823;SEQF1160_00698;SEQF1879_01611;SEQF2406_02103;SEQF2529_00891;SEQF2555_01185;SEQF2813_00896;SEQF2814_01144;SEQF3018_01935		Adenylate kinase [HMT-202 Fusobacterium nucleatum ATCC 10953];Adenylate kinase [HMT-201 Fusobacterium periodonticum ATCC 33693];Adenylate kinase [HMT-370 Fusobacterium sp._HMT_370 F0437];Adenylate kinase [HMT-201 Fusobacterium periodonticum D10];Adenylate kinase [HMT-201 Fusobacterium periodonticum 2_1_31];Adenylate kinase [HMT-201 Fusobacterium periodonticum 1_1_41FAA];Adenylate kinase [HMT-202 …
NaN	NaN	NaN	NaN	NaN	NaN	NaN	NaN	NaN	NaN	NaN	NaN	NaN	NaN	NaN	NaN	NaN	NaN	NaN	NaN	NaN	NaN	NaN	NaN	NaN	NaN	NaN	NaN	NaN	NaN	SEQF1075_00838;SEQF1160_01197;SEQF1879_00918;SEQF2406_02084;SEQF2529_00023;SEQF2555_02102;SEQF2812_00727;SEQF2813_00911;SEQF2814_01129;SEQF3018_01949;SEQF3025_00947		30S ribosomal protein S4 [HMT-202 Fusobacterium nucleatum ATCC 10953];30S ribosomal protein S4 [HMT-201 Fusobacterium periodonticum ATCC 33693];30S ribosomal protein S4 [HMT-370 Fusobacterium sp._HMT_370 F0437];30S ribosomal protein S4 [HMT-201 Fusobacterium periodonticum D10];30S ribosomal protein S4 [HMT-201 Fusobacterium periodonticum 2_1_31];30S ribosomal protein S4 [HMT-201 Fusobacterium per…
NaN	NaN	NaN	NaN	NaN	NaN	NaN	NaN	NaN	NaN	NaN	NaN	NaN	NaN	NaN	NaN	NaN	NaN	NaN	NaN	NaN	NaN	NaN	NaN	NaN	NaN	NaN	NaN	NaN	NaN	SEQF1075_00869;SEQF2812_00758;SEQF2813_00942;SEQF2814_01098;SEQF3025_01586		34 kDa membrane antigen [HMT-202 Fusobacterium nucleatum ATCC 10953];34 kDa membrane antigen [HMT-202 Fusobacterium nucleatum ChDC F319];34 kDa membrane antigen [HMT-202 Fusobacterium nucleatum NCTC10562];34 kDa membrane antigen [HMT-202 Fusobacterium nucleatum ChDC F306];34 kDa membrane antigen [HMT-202 Fusobacterium nucleatum obrc1]
NaN	NaN	NaN	NaN	NaN	NaN	NaN	NaN	NaN	NaN	NaN	NaN	NaN	NaN	NaN	NaN	NaN	NaN	NaN	NaN	NaN	NaN	NaN	NaN	NaN	NaN	NaN	NaN	NaN	NaN	SEQF1075_00955;SEQF1680_00785;SEQF1883_00213;SEQF2530_01087;SEQF2539_01323;SEQF2812_00841;SEQF2813_01028;SEQF2814_01013;SEQF2815_01071;SEQF2816_01687;SEQF2817_00789;SEQF2959_01584;SEQF2973_01407;SEQF3018_02189;SEQF3025_01963		Phosphate acetyltransferase [HMT-202 Fusobacterium nucleatum ATCC 10953];Ethanolamine utilization protein EutD [HMT-202 Fusobacterium nucleatum F0401];Ethanolamine utilization protein EutD [HMT-420 Fusobacterium nucleatum F0419];Ethanolamine utilization protein EutD [HMT-420 Fusobacterium nucleatum 21_1A];Ethanolamine utilization protein EutD [HMT-420 Fusobacterium nucleatum 4_8];Phosphate acetyl…
NaN	NaN	NaN	NaN	NaN	NaN	NaN	NaN	NaN	NaN	NaN	NaN	NaN	NaN	NaN	NaN	NaN	NaN	NaN	NaN	NaN	NaN	NaN	NaN	NaN	NaN	NaN	NaN	NaN	NaN	SEQF1075_00957;SEQF1160_01223;SEQF2812_00843;SEQF2813_01030;SEQF2814_01011;SEQF3018_02191;SEQF3025_01965		Pyruvate synthase [HMT-202 Fusobacterium nucleatum ATCC 10953];Pyruvate synthase [HMT-201 Fusobacterium periodonticum ATCC 33693];Pyruvate synthase [HMT-202 Fusobacterium nucleatum ChDC F319];Pyruvate synthase [HMT-202 Fusobacterium nucleatum NCTC10562];Pyruvate synthase [HMT-202 Fusobacterium nucleatum ChDC F306];Pyruvate synthase [HMT-202 Fusobacterium nucleatum hmsc064b11];Pyruvate synthase [H…
NaN	NaN	NaN	NaN	NaN	NaN	NaN	NaN	NaN	NaN	NaN	NaN	NaN	NaN	NaN	NaN	NaN	NaN	NaN	NaN	NaN	NaN	NaN	NaN	NaN	NaN	NaN	NaN	NaN	NaN	SEQF1075_01124;SEQF1680_01156;SEQF1883_00564;SEQF2530_01361;SEQF2531_00688;SEQF2539_01023;SEQF2812_01014;SEQF2813_01197;SEQF2814_00825;SEQF2815_00777;SEQF2816_01274;SEQF2817_01161;SEQF2959_01312;SEQF2973_01167;SEQF3018_01085;SEQF3025_02453		DNA-binding protein HU 1 [HMT-202 Fusobacterium nucleatum ATCC 10953];DNA-binding protein HU 1 [HMT-202 Fusobacterium nucleatum F0401];DNA-binding protein HU 1 [HMT-420 Fusobacterium nucleatum F0419];DNA-binding protein HU 1 [HMT-420 Fusobacterium nucleatum 21_1A];DNA-binding protein HU 1 [HMT-420 Fusobacterium nucleatum 11_3_2];DNA-binding protein HU 1 [HMT-420 Fusobacterium nucleatum 4_8];DNA-b…
NaN	NaN	NaN	NaN	NaN	NaN	NaN	NaN	NaN	NaN	NaN	NaN	NaN	NaN	NaN	NaN	NaN	NaN	NaN	NaN	NaN	NaN	NaN	NaN	NaN	NaN	NaN	NaN	NaN	NaN	SEQF1075_01153;SEQF1160_01960;SEQF2812_01041;SEQF2813_01226;SEQF3025_01612		hypothetical protein [HMT-202 Fusobacterium nucleatum ATCC 10953];hypothetical protein [HMT-201 Fusobacterium periodonticum ATCC 33693];hypothetical protein [HMT-202 Fusobacterium nucleatum ChDC F319];hypothetical protein [HMT-202 Fusobacterium nucleatum NCTC10562];hypothetical protein [HMT-202 Fusobacterium nucleatum obrc1]
NaN	NaN	NaN	NaN	NaN	NaN	NaN	NaN	NaN	NaN	NaN	NaN	NaN	NaN	NaN	NaN	NaN	NaN	NaN	NaN	NaN	NaN	NaN	NaN	NaN	NaN	NaN	NaN	NaN	NaN	SEQF1075_01174;SEQF1160_00200;SEQF1879_01230;SEQF2406_01745;SEQF2529_00643;SEQF2555_01513;SEQF2812_01058;SEQF2813_01247;SEQF2814_00781;SEQF2973_01272;SEQF3018_01041;SEQF3025_01629		N5-carboxyaminoimidazole ribonucleotide mutase [HMT-202 Fusobacterium nucleatum ATCC 10953];N5-carboxyaminoimidazole ribonucleotide mutase [HMT-201 Fusobacterium periodonticum ATCC 33693];N5-carboxyaminoimidazole ribonucleotide mutase [HMT-370 Fusobacterium sp._HMT_370 F0437];N5-carboxyaminoimidazole ribonucleotide mutase [HMT-201 Fusobacterium periodonticum D10];N5-carboxyaminoimidazole ribonucl…
NaN	NaN	NaN	NaN	NaN	NaN	NaN	NaN	NaN	NaN	NaN	NaN	NaN	NaN	NaN	NaN	NaN	NaN	NaN	NaN	NaN	NaN	NaN	NaN	NaN	NaN	NaN	NaN	NaN	NaN	SEQF1075_01307;SEQF1160_01692;SEQF1879_01408;SEQF2406_00451;SEQF2529_01431;SEQF2555_00835;SEQF2812_01953;SEQF2813_00497;SEQF2814_01684;SEQF3018_01408;SEQF3025_00734		L-lysine 2,3-aminomutase [HMT-202 Fusobacterium nucleatum ATCC 10953];L-lysine 2,3-aminomutase [HMT-201 Fusobacterium periodonticum ATCC 33693];L-lysine 2,3-aminomutase [HMT-370 Fusobacterium sp._HMT_370 F0437];L-lysine 2,3-aminomutase [HMT-201 Fusobacterium periodonticum D10];L-lysine 2,3-aminomutase [HMT-201 Fusobacterium periodonticum 2_1_31];L-lysine 2,3-aminomutase [HMT-201 Fusobacterium per…
NaN	NaN	NaN	NaN	NaN	NaN	NaN	NaN	NaN	NaN	NaN	NaN	NaN	NaN	NaN	NaN	NaN	NaN	NaN	NaN	NaN	NaN	NaN	NaN	NaN	NaN	NaN	NaN	NaN	NaN	SEQF1075_01308;SEQF1160_01693;SEQF1680_01768;SEQF1879_01694;SEQF1883_01238;SEQF2065_01924;SEQF2529_01432;SEQF2530_01919;SEQF2531_02151;SEQF2539_00363;SEQF2812_01954;SEQF2813_00496;SEQF2814_01685;SEQF2815_01803;SEQF2817_01773;SEQF2959_00808;SEQF2973_01986;SEQF3018_01407;SEQF3025_00735		L-erythro-3,5-diaminohexanoate dehydrogenase [HMT-202 Fusobacterium nucleatum ATCC 10953];L-erythro-3,5-diaminohexanoate dehydrogenase [HMT-201 Fusobacterium periodonticum ATCC 33693];L-erythro-3,5-diaminohexanoate dehydrogenase [HMT-202 Fusobacterium nucleatum F0401];L-erythro-3,5-diaminohexanoate dehydrogenase [HMT-370 Fusobacterium sp._HMT_370 F0437];L-erythro-3,5-diaminohexanoate dehydrogenas…
NaN	NaN	NaN	NaN	NaN	NaN	NaN	NaN	NaN	NaN	NaN	NaN	NaN	NaN	NaN	NaN	NaN	NaN	NaN	NaN	NaN	NaN	NaN	NaN	NaN	NaN	NaN	NaN	NaN	NaN	SEQF1075_01312;SEQF2813_00492;SEQF2814_01689		hypothetical protein [HMT-202 Fusobacterium nucleatum ATCC 10953];hypothetical protein [HMT-202 Fusobacterium nucleatum NCTC10562];hypothetical protein [HMT-202 Fusobacterium nucleatum ChDC F306]
NaN	NaN	NaN	NaN	NaN	NaN	NaN	NaN	NaN	NaN	NaN	NaN	NaN	NaN	NaN	NaN	NaN	NaN	NaN	NaN	NaN	NaN	NaN	NaN	NaN	NaN	NaN	NaN	NaN	NaN	SEQF1075_01363;SEQF1160_01887;SEQF1680_01839;SEQF1879_01122;SEQF1883_01303;SEQF2065_00939;SEQF2406_00328;SEQF2529_01557;SEQF2530_01979;SEQF2531_02252;SEQF2539_00304;SEQF2555_01007;SEQF2812_02017;SEQF2813_00442;SEQF2814_01748;SEQF2815_01873;SEQF2816_02240;SEQF2817_01844;SEQF2959_00647;SEQF2973_02326;SEQF3018_00380;SEQF3025_01429		Alkaline shock protein 23 [HMT-202 Fusobacterium nucleatum ATCC 10953];Alkaline shock protein 23 [HMT-201 Fusobacterium periodonticum ATCC 33693];Alkaline shock protein 23 [HMT-202 Fusobacterium nucleatum F0401];Alkaline shock protein 23 [HMT-370 Fusobacterium sp._HMT_370 F0437];Alkaline shock protein 23 [HMT-420 Fusobacterium nucleatum F0419];Alkaline shock protein 23 [HMT-420 Fusobacterium nucl…
NaN	NaN	NaN	NaN	NaN	NaN	NaN	NaN	NaN	NaN	NaN	NaN	NaN	NaN	NaN	NaN	NaN	NaN	NaN	NaN	NaN	NaN	NaN	NaN	NaN	NaN	NaN	NaN	NaN	NaN	SEQF1075_01367;SEQF1160_01745;SEQF2406_00351;SEQF2529_01493;SEQF2555_00939;SEQF2812_02021;SEQF2813_00438;SEQF2814_01752;SEQF3018_00376;SEQF3025_01433		Ribosome-recycling factor [HMT-202 Fusobacterium nucleatum ATCC 10953];Ribosome-recycling factor [HMT-201 Fusobacterium periodonticum ATCC 33693];Ribosome-recycling factor [HMT-201 Fusobacterium periodonticum D10];Ribosome-recycling factor [HMT-201 Fusobacterium periodonticum 2_1_31];Ribosome-recycling factor [HMT-201 Fusobacterium periodonticum 1_1_41FAA];Ribosome-recycling factor [HMT-202 Fusob…
NaN	NaN	NaN	NaN	NaN	NaN	NaN	NaN	NaN	NaN	NaN	NaN	NaN	NaN	NaN	NaN	NaN	NaN	NaN	NaN	NaN	NaN	NaN	NaN	NaN	NaN	NaN	NaN	NaN	NaN	SEQF1075_01376;SEQF1160_01754;SEQF1680_02029;SEQF1879_00227;SEQF1883_01940;SEQF2065_00682;SEQF2406_00360;SEQF2529_01502;SEQF2530_00326;SEQF2531_01370;SEQF2539_01859;SEQF2555_00949;SEQF2812_02029;SEQF2813_00429;SEQF2814_01756;SEQF2815_00224;SEQF2816_00483;SEQF2817_02034;SEQF2959_00266;SEQF2973_00313;SEQF3018_00367;SEQF3025_01437		30S ribosomal protein S5 [HMT-202 Fusobacterium nucleatum ATCC 10953];30S ribosomal protein S5 [HMT-201 Fusobacterium periodonticum ATCC 33693];30S ribosomal protein S5 [HMT-202 Fusobacterium nucleatum F0401];30S ribosomal protein S5 [HMT-370 Fusobacterium sp._HMT_370 F0437];30S ribosomal protein S5 [HMT-420 Fusobacterium nucleatum F0419];30S ribosomal protein S5 [HMT-420 Fusobacterium nucleatum …
NaN	NaN	NaN	NaN	NaN	NaN	NaN	NaN	NaN	NaN	NaN	NaN	NaN	NaN	NaN	NaN	NaN	NaN	NaN	NaN	NaN	NaN	NaN	NaN	NaN	NaN	NaN	NaN	NaN	NaN	SEQF1075_01378;SEQF1160_01756;SEQF1879_00225;SEQF2406_00362;SEQF2529_01504;SEQF2555_00951;SEQF2812_02031;SEQF2813_00427;SEQF2814_01758;SEQF3018_00365;SEQF3025_01439		50S ribosomal protein L6 [HMT-202 Fusobacterium nucleatum ATCC 10953];50S ribosomal protein L6 [HMT-201 Fusobacterium periodonticum ATCC 33693];50S ribosomal protein L6 [HMT-370 Fusobacterium sp._HMT_370 F0437];50S ribosomal protein L6 [HMT-201 Fusobacterium periodonticum D10];50S ribosomal protein L6 [HMT-201 Fusobacterium periodonticum 2_1_31];50S ribosomal protein L6 [HMT-201 Fusobacterium per…
NaN	NaN	NaN	NaN	NaN	NaN	NaN	NaN	NaN	NaN	NaN	NaN	NaN	NaN	NaN	NaN	NaN	NaN	NaN	NaN	NaN	NaN	NaN	NaN	NaN	NaN	NaN	NaN	NaN	NaN	SEQF1075_01379;SEQF1160_01757;SEQF1680_02032;SEQF1879_00224;SEQF1883_01937;SEQF2065_00685;SEQF2406_00363;SEQF2529_01505;SEQF2530_00323;SEQF2531_01373;SEQF2539_01862;SEQF2555_00952;SEQF2812_02032;SEQF2813_00426;SEQF2814_01759;SEQF2815_00221;SEQF2816_00480;SEQF2817_02037;SEQF2959_00263;SEQF2973_00316;SEQF3018_00364;SEQF3025_01440		30S ribosomal protein S8 [HMT-202 Fusobacterium nucleatum ATCC 10953];30S ribosomal protein S8 [HMT-201 Fusobacterium periodonticum ATCC 33693];30S ribosomal protein S8 [HMT-202 Fusobacterium nucleatum F0401];30S ribosomal protein S8 [HMT-370 Fusobacterium sp._HMT_370 F0437];30S ribosomal protein S8 [HMT-420 Fusobacterium nucleatum F0419];30S ribosomal protein S8 [HMT-420 Fusobacterium nucleatum …
NaN	NaN	NaN	NaN	NaN	NaN	NaN	NaN	NaN	NaN	NaN	NaN	NaN	NaN	NaN	NaN	NaN	NaN	NaN	NaN	NaN	NaN	NaN	NaN	NaN	NaN	NaN	NaN	NaN	NaN	SEQF1075_01381;SEQF1160_01759;SEQF1879_00222;SEQF2406_00365;SEQF2529_01507;SEQF2555_00954;SEQF2812_02034;SEQF2813_00424;SEQF2814_01761;SEQF3018_00362;SEQF3025_01442		50S ribosomal protein L5 [HMT-202 Fusobacterium nucleatum ATCC 10953];50S ribosomal protein L5 [HMT-201 Fusobacterium periodonticum ATCC 33693];50S ribosomal protein L5 [HMT-370 Fusobacterium sp._HMT_370 F0437];50S ribosomal protein L5 [HMT-201 Fusobacterium periodonticum D10];50S ribosomal protein L5 [HMT-201 Fusobacterium periodonticum 2_1_31];50S ribosomal protein L5 [HMT-201 Fusobacterium per…
NaN	NaN	NaN	NaN	NaN	NaN	NaN	NaN	NaN	NaN	NaN	NaN	NaN	NaN	NaN	NaN	NaN	NaN	NaN	NaN	NaN	NaN	NaN	NaN	NaN	NaN	NaN	NaN	NaN	NaN	SEQF1075_01382;SEQF1160_01760;SEQF1680_02035;SEQF1879_00221;SEQF1883_01934;SEQF2065_00688;SEQF2406_00366;SEQF2529_01508;SEQF2530_00320;SEQF2531_01376;SEQF2539_01865;SEQF2555_00955;SEQF2812_02035;SEQF2813_00423;SEQF2814_01762;SEQF2815_00218;SEQF2816_00477;SEQF2817_02040;SEQF2959_00260;SEQF2973_00319;SEQF3018_00361;SEQF3025_01443		50S ribosomal protein L24 [HMT-202 Fusobacterium nucleatum ATCC 10953];50S ribosomal protein L24 [HMT-201 Fusobacterium periodonticum ATCC 33693];50S ribosomal protein L24 [HMT-202 Fusobacterium nucleatum F0401];50S ribosomal protein L24 [HMT-370 Fusobacterium sp._HMT_370 F0437];50S ribosomal protein L24 [HMT-420 Fusobacterium nucleatum F0419];50S ribosomal protein L24 [HMT-420 Fusobacterium nucl…
NaN	NaN	NaN	NaN	NaN	NaN	NaN	NaN	NaN	NaN	NaN	NaN	NaN	NaN	NaN	NaN	NaN	NaN	NaN	NaN	NaN	NaN	NaN	NaN	NaN	NaN	NaN	NaN	NaN	NaN	SEQF1075_01383;SEQF1160_01761;SEQF1680_02036;SEQF1879_00220;SEQF1883_01933;SEQF2065_00689;SEQF2406_00367;SEQF2444_00580;SEQF2529_01509;SEQF2530_00319;SEQF2531_01377;SEQF2539_01866;SEQF2555_00956;SEQF2812_02036;SEQF2813_00422;SEQF2814_01763;SEQF2815_00217;SEQF2816_00476;SEQF2817_02041;SEQF2959_00259;SEQF2973_00320;SEQF3018_00360;SEQF3025_01444;SEQF3159_00129;SEQF3704_01682		50S ribosomal protein L14 [HMT-202 Fusobacterium nucleatum ATCC 10953];50S ribosomal protein L14 [HMT-201 Fusobacterium periodonticum ATCC 33693];50S ribosomal protein L14 [HMT-202 Fusobacterium nucleatum F0401];50S ribosomal protein L14 [HMT-370 Fusobacterium sp._HMT_370 F0437];50S ribosomal protein L14 [HMT-420 Fusobacterium nucleatum F0419];50S ribosomal protein L14 [HMT-420 Fusobacterium nucl…
NaN	NaN	NaN	NaN	NaN	NaN	NaN	NaN	NaN	NaN	NaN	NaN	NaN	NaN	NaN	NaN	NaN	NaN	NaN	NaN	NaN	NaN	NaN	NaN	NaN	NaN	NaN	NaN	NaN	NaN	SEQF1075_01385;SEQF1160_01763;SEQF1680_02038;SEQF1879_00218;SEQF1883_01931;SEQF2065_00691;SEQF2406_00369;SEQF2529_01511;SEQF2530_00317;SEQF2531_01379;SEQF2539_01868;SEQF2555_00958;SEQF2812_02038;SEQF2813_00420;SEQF2814_01765;SEQF2815_00215;SEQF2816_00474;SEQF2817_02043;SEQF2959_00257;SEQF2973_00322;SEQF3018_00358;SEQF3025_01446		50S ribosomal protein L29 [HMT-202 Fusobacterium nucleatum ATCC 10953];50S ribosomal protein L29 [HMT-201 Fusobacterium periodonticum ATCC 33693];50S ribosomal protein L29 [HMT-202 Fusobacterium nucleatum F0401];50S ribosomal protein L29 [HMT-370 Fusobacterium sp._HMT_370 F0437];50S ribosomal protein L29 [HMT-420 Fusobacterium nucleatum F0419];50S ribosomal protein L29 [HMT-420 Fusobacterium nucl…
NaN	NaN	NaN	NaN	NaN	NaN	NaN	NaN	NaN	NaN	NaN	NaN	NaN	NaN	NaN	NaN	NaN	NaN	NaN	NaN	NaN	NaN	NaN	NaN	NaN	NaN	NaN	NaN	NaN	NaN	SEQF1075_01390;SEQF1160_01768;SEQF1879_00213;SEQF2406_00374;SEQF2529_01516;SEQF2555_00963;SEQF2812_02043;SEQF2813_00415;SEQF2814_01770;SEQF3018_00353;SEQF3025_01451		50S ribosomal protein L2 [HMT-202 Fusobacterium nucleatum ATCC 10953];50S ribosomal protein L2 [HMT-201 Fusobacterium periodonticum ATCC 33693];50S ribosomal protein L2 [HMT-370 Fusobacterium sp._HMT_370 F0437];50S ribosomal protein L2 [HMT-201 Fusobacterium periodonticum D10];50S ribosomal protein L2 [HMT-201 Fusobacterium periodonticum 2_1_31];50S ribosomal protein L2 [HMT-201 Fusobacterium per…
NaN	NaN	NaN	NaN	NaN	NaN	NaN	NaN	NaN	NaN	NaN	NaN	NaN	NaN	NaN	NaN	NaN	NaN	NaN	NaN	NaN	NaN	NaN	NaN	NaN	NaN	NaN	NaN	NaN	NaN	SEQF1075_01399;SEQF1160_02365;SEQF1680_01847;SEQF1879_00263;SEQF1883_01311;SEQF2065_00948;SEQF2406_02348;SEQF2529_01858;SEQF2530_01987;SEQF2531_02261;SEQF2539_00296;SEQF2555_00156;SEQF2812_02051;SEQF2813_00406;SEQF2814_01778;SEQF2815_01881;SEQF2816_02249;SEQF2817_01852;SEQF2959_00638;SEQF2973_00205;SEQF3018_00338;SEQF3025_01461		30S ribosomal protein S18 [HMT-202 Fusobacterium nucleatum ATCC 10953];30S ribosomal protein S18 [HMT-201 Fusobacterium periodonticum ATCC 33693];30S ribosomal protein S18 [HMT-202 Fusobacterium nucleatum F0401];30S ribosomal protein S18 [HMT-370 Fusobacterium sp._HMT_370 F0437];30S ribosomal protein S18 [HMT-420 Fusobacterium nucleatum F0419];30S ribosomal protein S18 [HMT-420 Fusobacterium nucl…
NaN	NaN	NaN	NaN	NaN	NaN	NaN	NaN	NaN	NaN	NaN	NaN	NaN	NaN	NaN	NaN	NaN	NaN	NaN	NaN	NaN	NaN	NaN	NaN	NaN	NaN	NaN	NaN	NaN	NaN	SEQF1075_01562;SEQF2812_02182;SEQF2813_00243;SEQF2814_01916;SEQF3018_01212;SEQF3025_00536		hypothetical protein [HMT-202 Fusobacterium nucleatum ATCC 10953];hypothetical protein [HMT-202 Fusobacterium nucleatum ChDC F319];hypothetical protein [HMT-202 Fusobacterium nucleatum NCTC10562];hypothetical protein [HMT-202 Fusobacterium nucleatum ChDC F306];hypothetical protein [HMT-202 Fusobacterium nucleatum hmsc064b11];hypothetical protein [HMT-202 Fusobacterium nucleatum obrc1]
NaN	NaN	NaN	NaN	NaN	NaN	NaN	NaN	NaN	NaN	NaN	NaN	NaN	NaN	NaN	NaN	NaN	NaN	NaN	NaN	NaN	NaN	NaN	NaN	NaN	NaN	NaN	NaN	NaN	NaN	SEQF1075_01624;SEQF2406_01228;SEQF2529_01802;SEQF2555_00107;SEQF2813_01614;SEQF3025_00824		Glyceraldehyde-3-phosphate dehydrogenase [HMT-202 Fusobacterium nucleatum ATCC 10953];Glyceraldehyde-3-phosphate dehydrogenase [HMT-201 Fusobacterium periodonticum D10];Glyceraldehyde-3-phosphate dehydrogenase [HMT-201 Fusobacterium periodonticum 2_1_31];Glyceraldehyde-3-phosphate dehydrogenase [HMT-201 Fusobacterium periodonticum 1_1_41FAA];Glyceraldehyde-3-phosphate dehydrogenase [HMT-202 Fusob…
NaN	NaN	NaN	NaN	NaN	NaN	NaN	NaN	NaN	NaN	NaN	NaN	NaN	NaN	NaN	NaN	NaN	NaN	NaN	NaN	NaN	NaN	NaN	NaN	NaN	NaN	NaN	NaN	NaN	NaN	SEQF1075_01629;SEQF1160_01383;SEQF1680_00898;SEQF1879_00078;SEQF1883_00323;SEQF2065_01078;SEQF2406_01706;SEQF2529_00198;SEQF2530_01121;SEQF2531_00387;SEQF2539_01280;SEQF2555_01938;SEQF2812_01422;SEQF2813_01609;SEQF2814_00406;SEQF2815_01038;SEQF2816_01644;SEQF2817_00903;SEQF2959_01550;SEQF2973_00445;SEQF3018_00682;SEQF3025_00829		Membrane lipoprotein TpN32 [HMT-202 Fusobacterium nucleatum ATCC 10953];Membrane lipoprotein TpN32 [HMT-201 Fusobacterium periodonticum ATCC 33693];Membrane lipoprotein TpN32 [HMT-202 Fusobacterium nucleatum F0401];Membrane lipoprotein TpN32 [HMT-370 Fusobacterium sp._HMT_370 F0437];Membrane lipoprotein TpN32 [HMT-420 Fusobacterium nucleatum F0419];Membrane lipoprotein TpN32 [HMT-420 Fusobacteriu…
NaN	NaN	NaN	NaN	NaN	NaN	NaN	NaN	NaN	NaN	NaN	NaN	NaN	NaN	NaN	NaN	NaN	NaN	NaN	NaN	NaN	NaN	NaN	NaN	NaN	NaN	NaN	NaN	NaN	NaN	SEQF1075_01665;SEQF1160_00133;SEQF1680_00874;SEQF1883_00298;SEQF2065_00583;SEQF2406_01518;SEQF2529_00580;SEQF2530_01101;SEQF2531_00351;SEQF2539_01299;SEQF2555_01558;SEQF2812_01386;SEQF2813_01573;SEQF2814_00442;SEQF2815_01058;SEQF2816_01670;SEQF2817_00879;SEQF2959_01570;SEQF2973_01390;SEQF3018_00709;SEQF3025_00858		60 kDa chaperonin [HMT-202 Fusobacterium nucleatum ATCC 10953];60 kDa chaperonin [HMT-201 Fusobacterium periodonticum ATCC 33693];60 kDa chaperonin [HMT-202 Fusobacterium nucleatum F0401];60 kDa chaperonin [HMT-420 Fusobacterium nucleatum F0419];60 kDa chaperonin [HMT-420 Fusobacterium nucleatum ATCC 51191];60 kDa chaperonin [HMT-201 Fusobacterium periodonticum D10];60 kDa chaperonin [HMT-201 Fus…
NaN	NaN	NaN	NaN	NaN	NaN	NaN	NaN	NaN	NaN	NaN	NaN	NaN	NaN	NaN	NaN	NaN	NaN	NaN	NaN	NaN	NaN	NaN	NaN	NaN	NaN	NaN	NaN	NaN	NaN	SEQF1075_01707;SEQF1160_00719;SEQF1680_01295;SEQF1883_00676;SEQF2065_02319;SEQF2406_01479;SEQF2529_00911;SEQF2530_01471;SEQF2531_00824;SEQF2539_00912;SEQF2555_01159;SEQF2812_01339;SEQF2813_01531;SEQF2814_00505;SEQF2815_00660;SEQF2816_01503;SEQF2817_01300;SEQF2959_01181;SEQF2973_01823;SEQF3018_00752;SEQF3025_02379		Elongation factor P [HMT-202 Fusobacterium nucleatum ATCC 10953];Elongation factor P [HMT-201 Fusobacterium periodonticum ATCC 33693];Elongation factor P [HMT-202 Fusobacterium nucleatum F0401];Elongation factor P [HMT-420 Fusobacterium nucleatum F0419];Elongation factor P [HMT-420 Fusobacterium nucleatum ATCC 51191];Elongation factor P [HMT-201 Fusobacterium periodonticum D10];Elongation factor …
NaN	NaN	NaN	NaN	NaN	NaN	NaN	NaN	NaN	NaN	NaN	NaN	NaN	NaN	NaN	NaN	NaN	NaN	NaN	NaN	NaN	NaN	NaN	NaN	NaN	NaN	NaN	NaN	NaN	NaN	SEQF1075_01721;SEQF2812_01324;SEQF2813_01517;SEQF2814_00520;SEQF3018_00766;SEQF3025_02365		2,3-bisphosphoglycerate-dependent phosphoglycerate mutase [HMT-202 Fusobacterium nucleatum ATCC 10953];2,3-bisphosphoglycerate-dependent phosphoglycerate mutase [HMT-202 Fusobacterium nucleatum ChDC F319];2,3-bisphosphoglycerate-dependent phosphoglycerate mutase [HMT-202 Fusobacterium nucleatum NCTC10562];2,3-bisphosphoglycerate-dependent phosphoglycerate mutase [HMT-202 Fusobacterium nucleatum C…
NaN	NaN	NaN	NaN	NaN	NaN	NaN	NaN	NaN	NaN	NaN	NaN	NaN	NaN	NaN	NaN	NaN	NaN	NaN	NaN	NaN	NaN	NaN	NaN	NaN	NaN	NaN	NaN	NaN	NaN	SEQF1075_01737;SEQF1160_00597;SEQF1680_01264;SEQF1879_00171;SEQF1883_00654;SEQF2065_01475;SEQF2406_01974;SEQF2529_00790;SEQF2530_01452;SEQF2531_00798;SEQF2539_00929;SEQF2555_01278;SEQF2812_01311;SEQF2813_01501;SEQF2814_00534;SEQF2815_00684;SEQF2816_01523;SEQF2817_01269;SEQF2959_01206;SEQF2973_01846;SEQF3018_00782;SEQF3025_02351		Methenyltetrahydrofolate cyclohydrolase [HMT-202 Fusobacterium nucleatum ATCC 10953];Methenyltetrahydrofolate cyclohydrolase [HMT-201 Fusobacterium periodonticum ATCC 33693];Methenyltetrahydrofolate cyclohydrolase [HMT-202 Fusobacterium nucleatum F0401];Methenyltetrahydrofolate cyclohydrolase [HMT-370 Fusobacterium sp._HMT_370 F0437];Methenyltetrahydrofolate cyclohydrolase [HMT-420 Fusobacterium …
NaN	NaN	NaN	NaN	NaN	NaN	NaN	NaN	NaN	NaN	NaN	NaN	NaN	NaN	NaN	NaN	NaN	NaN	NaN	NaN	NaN	NaN	NaN	NaN	NaN	NaN	NaN	NaN	NaN	NaN	SEQF1075_01740;SEQF1879_00168;SEQF2812_01308;SEQF2813_01498;SEQF2814_00537;SEQF3025_02348		Glutamate formimidoyltransferase [HMT-202 Fusobacterium nucleatum ATCC 10953];Glutamate formimidoyltransferase [HMT-370 Fusobacterium sp._HMT_370 F0437];Glutamate formimidoyltransferase [HMT-202 Fusobacterium nucleatum ChDC F319];Glutamate formimidoyltransferase [HMT-202 Fusobacterium nucleatum NCTC10562];Glutamate formimidoyltransferase [HMT-202 Fusobacterium nucleatum ChDC F306];Glutamate formi…
NaN	NaN	NaN	NaN	NaN	NaN	NaN	NaN	NaN	NaN	NaN	NaN	NaN	NaN	NaN	NaN	NaN	NaN	NaN	NaN	NaN	NaN	NaN	NaN	NaN	NaN	NaN	NaN	NaN	NaN	SEQF1075_01798;SEQF1160_01286;SEQF1680_01207;SEQF1879_01635;SEQF1883_00612;SEQF2065_01291;SEQF2406_01638;SEQF2529_00085;SEQF2530_01410;SEQF2531_00740;SEQF2539_00972;SEQF2555_02035;SEQF2812_01268;SEQF2813_01440;SEQF2814_00577;SEQF2815_00726;SEQF2816_01228;SEQF2817_01212;SEQF2959_01262;SEQF2973_00058;SEQF3018_00825;SEQF3025_02307		Acyl-CoA dehydrogenase, short-chain specific [HMT-202 Fusobacterium nucleatum ATCC 10953];Acyl-CoA dehydrogenase, short-chain specific [HMT-201 Fusobacterium periodonticum ATCC 33693];Acyl-CoA dehydrogenase, short-chain specific [HMT-202 Fusobacterium nucleatum F0401];Acyl-CoA dehydrogenase, short-chain specific [HMT-370 Fusobacterium sp._HMT_370 F0437];Acyl-CoA dehydrogenase, short-chain specifi…
NaN	NaN	NaN	NaN	NaN	NaN	NaN	NaN	NaN	NaN	NaN	NaN	NaN	NaN	NaN	NaN	NaN	NaN	NaN	NaN	NaN	NaN	NaN	NaN	NaN	NaN	NaN	NaN	NaN	NaN	SEQF1075_01799;SEQF1160_01287;SEQF1879_01636;SEQF2406_01639;SEQF2529_00086;SEQF2555_02034;SEQF2812_01267;SEQF2813_01439;SEQF2814_00578;SEQF3018_00826;SEQF3025_02306		Caffeyl-CoA reductase-Etf complex subunit CarD [HMT-202 Fusobacterium nucleatum ATCC 10953];Caffeyl-CoA reductase-Etf complex subunit CarD [HMT-201 Fusobacterium periodonticum ATCC 33693];Caffeyl-CoA reductase-Etf complex subunit CarD [HMT-370 Fusobacterium sp._HMT_370 F0437];Caffeyl-CoA reductase-Etf complex subunit CarD [HMT-201 Fusobacterium periodonticum D10];Caffeyl-CoA reductase-Etf complex…
NaN	NaN	NaN	NaN	NaN	NaN	NaN	NaN	NaN	NaN	NaN	NaN	NaN	NaN	NaN	NaN	NaN	NaN	NaN	NaN	NaN	NaN	NaN	NaN	NaN	NaN	NaN	NaN	NaN	NaN	SEQF1075_01800;SEQF2812_01266;SEQF2813_01438;SEQF2814_00579;SEQF3018_00827;SEQF3025_02305		Caffeyl-CoA reductase-Etf complex subunit CarE [HMT-202 Fusobacterium nucleatum ATCC 10953];Caffeyl-CoA reductase-Etf complex subunit CarE [HMT-202 Fusobacterium nucleatum ChDC F319];Caffeyl-CoA reductase-Etf complex subunit CarE [HMT-202 Fusobacterium nucleatum NCTC10562];Caffeyl-CoA reductase-Etf complex subunit CarE [HMT-202 Fusobacterium nucleatum ChDC F306];Caffeyl-CoA reductase-Etf complex …
NaN	NaN	NaN	NaN	NaN	NaN	NaN	NaN	NaN	NaN	NaN	NaN	NaN	NaN	NaN	NaN	NaN	NaN	NaN	NaN	NaN	NaN	NaN	NaN	NaN	NaN	NaN	NaN	NaN	NaN	SEQF1075_01804;SEQF1160_01292;SEQF1879_01084;SEQF2406_01644;SEQF2529_00091;SEQF2555_02029;SEQF2812_01262;SEQF2813_01434;SEQF2814_00583;SEQF3018_00831;SEQF3025_02301		Histidine ammonia-lyase [HMT-202 Fusobacterium nucleatum ATCC 10953];Histidine ammonia-lyase [HMT-201 Fusobacterium periodonticum ATCC 33693];Histidine ammonia-lyase [HMT-370 Fusobacterium sp._HMT_370 F0437];Histidine ammonia-lyase [HMT-201 Fusobacterium periodonticum D10];Histidine ammonia-lyase [HMT-201 Fusobacterium periodonticum 2_1_31];Histidine ammonia-lyase [HMT-201 Fusobacterium periodont…
NaN	NaN	NaN	NaN	NaN	NaN	NaN	NaN	NaN	NaN	NaN	NaN	NaN	NaN	NaN	NaN	NaN	NaN	NaN	NaN	NaN	NaN	NaN	NaN	NaN	NaN	NaN	NaN	NaN	NaN	SEQF1075_01949;SEQF1160_02356;SEQF1879_00249;SEQF2406_02336;SEQF2529_01845;SEQF2812_01820;SEQF2813_02074;SEQF2814_02486;SEQF3018_01502;SEQF3025_01384		HTH-type transcriptional regulatory protein GabR [HMT-202 Fusobacterium nucleatum ATCC 10953];HTH-type transcriptional regulatory protein GabR [HMT-201 Fusobacterium periodonticum ATCC 33693];HTH-type transcriptional regulatory protein GabR [HMT-370 Fusobacterium sp._HMT_370 F0437];HTH-type transcriptional regulatory protein GabR [HMT-201 Fusobacterium periodonticum D10];HTH-type transcriptional …
NaN	NaN	NaN	NaN	NaN	NaN	NaN	NaN	NaN	NaN	NaN	NaN	NaN	NaN	NaN	NaN	NaN	NaN	NaN	NaN	NaN	NaN	NaN	NaN	NaN	NaN	NaN	NaN	NaN	NaN	SEQF1075_02046;SEQF1160_01719;SEQF1879_00871;SEQF2406_00421;SEQF2529_01464;SEQF2555_00859;SEQF2812_01630;SEQF2813_01848;SEQF2814_00192;SEQF3018_00268;SEQF3025_01136		Putative aldehyde dehydrogenase AldA [HMT-202 Fusobacterium nucleatum ATCC 10953];Putative aldehyde dehydrogenase AldA [HMT-201 Fusobacterium periodonticum ATCC 33693];Putative aldehyde dehydrogenase AldA [HMT-370 Fusobacterium sp._HMT_370 F0437];Putative aldehyde dehydrogenase AldA [HMT-201 Fusobacterium periodonticum D10];Putative aldehyde dehydrogenase AldA [HMT-201 Fusobacterium periodonticum…
NaN	NaN	NaN	NaN	NaN	NaN	NaN	NaN	NaN	NaN	NaN	NaN	NaN	NaN	NaN	NaN	NaN	NaN	NaN	NaN	NaN	NaN	NaN	NaN	NaN	NaN	NaN	NaN	NaN	NaN	SEQF1075_02063;SEQF1160_01194;SEQF2406_02081;SEQF2529_00020;SEQF2555_02105;SEQF2812_01614;SEQF2813_01831;SEQF2814_00208;SEQF3018_00251;SEQF3025_01119		Flavodoxin [HMT-202 Fusobacterium nucleatum ATCC 10953];Flavodoxin [HMT-201 Fusobacterium periodonticum ATCC 33693];Flavodoxin [HMT-201 Fusobacterium periodonticum D10];Flavodoxin [HMT-201 Fusobacterium periodonticum 2_1_31];Flavodoxin [HMT-201 Fusobacterium periodonticum 1_1_41FAA];Flavodoxin [HMT-202 Fusobacterium nucleatum ChDC F319];Flavodoxin [HMT-202 Fusobacterium nucleatum NCTC10562];Flavo…
NaN	NaN	NaN	NaN	NaN	NaN	NaN	NaN	NaN	NaN	NaN	NaN	NaN	NaN	NaN	NaN	NaN	NaN	NaN	NaN	NaN	NaN	NaN	NaN	NaN	NaN	NaN	NaN	NaN	NaN	SEQF1075_02075;SEQF2812_01596;SEQF2813_01819;SEQF2814_00220;SEQF3018_00239;SEQF3025_01107		NAD-specific glutamate dehydrogenase [HMT-202 Fusobacterium nucleatum ATCC 10953];NAD-specific glutamate dehydrogenase [HMT-202 Fusobacterium nucleatum ChDC F319];NAD-specific glutamate dehydrogenase [HMT-202 Fusobacterium nucleatum NCTC10562];NAD-specific glutamate dehydrogenase [HMT-202 Fusobacterium nucleatum ChDC F306];NAD-specific glutamate dehydrogenase [HMT-202 Fusobacterium nucleatum hmsc…
NaN	NaN	NaN	NaN	NaN	NaN	NaN	NaN	NaN	NaN	NaN	NaN	NaN	NaN	NaN	NaN	NaN	NaN	NaN	NaN	NaN	NaN	NaN	NaN	NaN	NaN	NaN	NaN	NaN	NaN	SEQF1075_02115;SEQF1879_00376;SEQF2406_01583;SEQF2529_00037;SEQF2555_02088;SEQF2812_01555;SEQF2813_01779;SEQF2814_00258;SEQF3018_00194		Cold shock-like protein CspE [HMT-202 Fusobacterium nucleatum ATCC 10953];Cold shock-like protein CspE [HMT-370 Fusobacterium sp._HMT_370 F0437];Cold shock-like protein CspE [HMT-201 Fusobacterium periodonticum D10];Cold shock-like protein CspE [HMT-201 Fusobacterium periodonticum 2_1_31];Cold shock-like protein CspE [HMT-201 Fusobacterium periodonticum 1_1_41FAA];Cold shock-like protein CspE [HM…
NaN	NaN	NaN	NaN	NaN	NaN	NaN	NaN	NaN	NaN	NaN	NaN	NaN	NaN	NaN	NaN	NaN	NaN	NaN	NaN	NaN	NaN	NaN	NaN	NaN	NaN	NaN	NaN	NaN	NaN	SEQF1075_02323;SEQF1160_01009;SEQF1680_00221;SEQF1883_02055;SEQF2065_01013;SEQF2406_00083;SEQF2529_02081;SEQF2530_00620;SEQF2531_01925;SEQF2539_01747;SEQF2555_02191;SEQF2812_01715;SEQF2813_01978;SEQF2814_00041;SEQF2815_01610;SEQF2816_00593;SEQF2817_00225;SEQF2959_00460;SEQF2973_01100;SEQF3018_02250;SEQF3025_01783		Triosephosphate isomerase [HMT-202 Fusobacterium nucleatum ATCC 10953];Bifunctional PGK/TIM [HMT-201 Fusobacterium periodonticum ATCC 33693];Bifunctional PGK/TIM [HMT-202 Fusobacterium nucleatum F0401];Bifunctional PGK/TIM [HMT-420 Fusobacterium nucleatum F0419];Triosephosphate isomerase [HMT-420 Fusobacterium nucleatum ATCC 51191];Triosephosphate isomerase [HMT-201 Fusobacterium periodonticum D1…
NaN	NaN	NaN	NaN	NaN	NaN	NaN	NaN	NaN	NaN	NaN	NaN	NaN	NaN	NaN	NaN	NaN	NaN	NaN	NaN	NaN	NaN	NaN	NaN	NaN	NaN	NaN	NaN	NaN	NaN	SEQF1075_02379;SEQF1160_01805;SEQF1680_00278;SEQF1879_00695;SEQF1883_02111;SEQF2065_00230;SEQF2406_02281;SEQF2529_01010;SEQF2530_00677;SEQF2531_01861;SEQF2539_01684;SEQF2555_00351;SEQF2812_01780;SEQF2813_02036;SEQF2814_02525;SEQF2815_01553;SEQF2816_00659;SEQF2817_00282;SEQF2959_01916;SEQF2973_02211;SEQF3018_01233;SEQF3025_01290		L-methionine gamma-lyase [HMT-202 Fusobacterium nucleatum ATCC 10953];L-methionine gamma-lyase [HMT-201 Fusobacterium periodonticum ATCC 33693];L-methionine gamma-lyase [HMT-202 Fusobacterium nucleatum F0401];L-methionine gamma-lyase [HMT-370 Fusobacterium sp._HMT_370 F0437];L-methionine gamma-lyase [HMT-420 Fusobacterium nucleatum F0419];L-methionine gamma-lyase [HMT-420 Fusobacterium nucleatum …
NaN	NaN	NaN	NaN	NaN	NaN	NaN	NaN	NaN	NaN	NaN	NaN	NaN	NaN	NaN	NaN	NaN	NaN	NaN	NaN	NaN	NaN	NaN	NaN	NaN	NaN	NaN	NaN	NaN	NaN	SEQF1084_00718;SEQF2726_00150		Pyruvate, phosphate dikinase [HMT-723 Lancefieldella parvula DSM 20469];Pyruvate, phosphate dikinase [HMT-723 Lancefieldella parvula DNF00906]
NaN	NaN	NaN	NaN	NaN	NaN	NaN	NaN	NaN	NaN	NaN	NaN	NaN	NaN	NaN	NaN	NaN	NaN	NaN	NaN	NaN	NaN	NaN	NaN	NaN	NaN	NaN	NaN	NaN	NaN	SEQF1084_00835;SEQF2726_00035		hypothetical protein [HMT-723 Lancefieldella parvula DSM 20469];hypothetical protein [HMT-723 Lancefieldella parvula DNF00906]
NaN	NaN	NaN	NaN	NaN	NaN	NaN	NaN	NaN	NaN	NaN	NaN	NaN	NaN	NaN	NaN	NaN	NaN	NaN	NaN	NaN	NaN	NaN	NaN	NaN	NaN	NaN	NaN	NaN	NaN	SEQF1084_00959;SEQF2726_00768		Glyceraldehyde-3-phosphate dehydrogenase [HMT-723 Lancefieldella parvula DSM 20469];Glyceraldehyde-3-phosphate dehydrogenase [HMT-723 Lancefieldella parvula DNF00906]
NaN	NaN	NaN	NaN	NaN	NaN	NaN	NaN	NaN	NaN	NaN	NaN	NaN	NaN	NaN	NaN	NaN	NaN	NaN	NaN	NaN	NaN	NaN	NaN	NaN	NaN	NaN	NaN	NaN	NaN	SEQF1084_01365;SEQF2726_00306		Thioredoxin [HMT-723 Lancefieldella parvula DSM 20469];Thioredoxin [HMT-723 Lancefieldella parvula DNF00906]
NaN	NaN	NaN	NaN	NaN	NaN	NaN	NaN	NaN	NaN	NaN	NaN	NaN	NaN	NaN	NaN	NaN	NaN	NaN	NaN	NaN	NaN	NaN	NaN	NaN	NaN	NaN	NaN	NaN	NaN	SEQF1111_00111;SEQF1112_00112;SEQF1223_00311;SEQF1224_00228;SEQF1226_00125;SEQF1227_00736;SEQF1228_00315;SEQF1231_01831;SEQF1232_01315;SEQF1233_00035;SEQF1234_00653;SEQF1235_01754;SEQF1236_01883;SEQF1237_00334;SEQF1238_00828;SEQF1239_00837;SEQF1758_00207;SEQF1759_00198;SEQF2050_01636;SEQF2051_00552;SEQF2052_00700;SEQF2077_00010;SEQF2349_02062;SEQF2350_00380;SEQF2906_01049;SEQF2941_00312;SEQF2965_…		50S ribosomal protein L10 [HMT-641 Haemophilus influenzae 6P18H1];50S ribosomal protein L10 [HMT-641 Haemophilus influenzae 7P49H1];50S ribosomal protein L10 [HMT-641 Haemophilus influenzae 22.1-21];50S ribosomal protein L10 [HMT-641 Haemophilus influenzae 22.4-21];50S ribosomal protein L10 [HMT-641 Haemophilus influenzae 3655];50S ribosomal protein L10 [HMT-641 Haemophilus influenzae 86-028NP];5…
NaN	NaN	NaN	NaN	NaN	NaN	NaN	NaN	NaN	NaN	NaN	NaN	NaN	NaN	NaN	NaN	NaN	NaN	NaN	NaN	NaN	NaN	NaN	NaN	NaN	NaN	NaN	NaN	NaN	NaN	SEQF1111_00112;SEQF1112_00113;SEQF1223_00310;SEQF1224_00227;SEQF1226_00126;SEQF1227_00737;SEQF1228_00316;SEQF1231_01830;SEQF1232_01316;SEQF1233_00036;SEQF1234_00654;SEQF1235_01753;SEQF1236_01882;SEQF1237_00335;SEQF1238_00829;SEQF1758_00208;SEQF1759_00197;SEQF2050_01635;SEQF2051_00551;SEQF2052_00701;SEQF2906_01050;SEQF2965_01827;SEQF3016_01338		50S ribosomal protein L7/L12 [HMT-641 Haemophilus influenzae 6P18H1];50S ribosomal protein L7/L12 [HMT-641 Haemophilus influenzae 7P49H1];50S ribosomal protein L7/L12 [HMT-641 Haemophilus influenzae 22.1-21];50S ribosomal protein L7/L12 [HMT-641 Haemophilus influenzae 22.4-21];50S ribosomal protein L7/L12 [HMT-641 Haemophilus influenzae 3655];50S ribosomal protein L7/L12 [HMT-641 Haemophilus infl…
NaN	NaN	NaN	NaN	NaN	NaN	NaN	NaN	NaN	NaN	NaN	NaN	NaN	NaN	NaN	NaN	NaN	NaN	NaN	NaN	NaN	NaN	NaN	NaN	NaN	NaN	NaN	NaN	NaN	NaN	SEQF1111_00223;SEQF1112_00343;SEQF1223_00253;SEQF1224_00470;SEQF1226_00245;SEQF1227_00784;SEQF1228_00448;SEQF1231_01764;SEQF1233_00422;SEQF1234_00703;SEQF1235_01690;SEQF1236_01832;SEQF1237_00453;SEQF1238_00873;SEQF1239_00487;SEQF1758_00420;SEQF1759_00065;SEQF2050_01700;SEQF2051_00611;SEQF2052_00747;SEQF2077_00146;SEQF2349_00315;SEQF2350_02014;SEQF2906_01097;SEQF2941_01452;SEQF2965_01710;SEQF2966_…		Ketol-acid reductoisomerase (NADP(+)) [HMT-641 Haemophilus influenzae 6P18H1];Ketol-acid reductoisomerase (NADP(+)) [HMT-641 Haemophilus influenzae 7P49H1];Ketol-acid reductoisomerase (NADP(+)) [HMT-641 Haemophilus influenzae 22.1-21];Ketol-acid reductoisomerase (NADP(+)) [HMT-641 Haemophilus influenzae 22.4-21];Ketol-acid reductoisomerase (NADP(+)) [HMT-641 Haemophilus influenzae 3655];Ketol-aci…
NaN	NaN	NaN	NaN	NaN	NaN	NaN	NaN	NaN	NaN	NaN	NaN	NaN	NaN	NaN	NaN	NaN	NaN	NaN	NaN	NaN	NaN	NaN	NaN	NaN	NaN	NaN	NaN	NaN	NaN	SEQF1111_00228;SEQF1112_00354;SEQF1223_00248;SEQF1224_00149;SEQF1226_00252;SEQF1226_00257;SEQF1226_01012;SEQF1227_00789;SEQF1228_00453;SEQF1231_01776;SEQF1232_01371;SEQF1234_00708;SEQF1235_01701;SEQF1236_01827;SEQF1237_00128;SEQF1238_00881;SEQF1239_00773;SEQF1758_00431;SEQF1759_00072;SEQF2050_01695;SEQF2051_00606;SEQF2052_00754;SEQF2077_00089;SEQF2349_01991;SEQF2350_00309;SEQF2906_01105;SEQF2906_…		Glycerophosphodiester phosphodiesterase [HMT-641 Haemophilus influenzae 6P18H1];Glycerophosphodiester phosphodiesterase [HMT-641 Haemophilus influenzae 7P49H1];Glycerophosphodiester phosphodiesterase [HMT-641 Haemophilus influenzae 22.1-21];Glycerophosphodiester phosphodiesterase [HMT-641 Haemophilus influenzae 22.4-21];Glycerophosphodiester phosphodiesterase [HMT-641 Haemophilus influenzae 3655]…
NaN	NaN	NaN	NaN	NaN	NaN	NaN	NaN	NaN	NaN	NaN	NaN	NaN	NaN	NaN	NaN	NaN	NaN	NaN	NaN	NaN	NaN	NaN	NaN	NaN	NaN	NaN	NaN	NaN	NaN	SEQF1111_00313;SEQF1112_00471;SEQF1223_00716;SEQF1224_00603;SEQF1226_00643;SEQF1227_00001;SEQF1231_00691;SEQF1232_00493;SEQF1233_01272;SEQF1234_00491;SEQF1235_00660;SEQF1236_00714;SEQF1237_01386;SEQF1238_00001;SEQF1758_01456;SEQF1759_01006;SEQF2050_00001;SEQF2051_00001;SEQF2052_00001;SEQF2906_00395;SEQF2965_01373;SEQF3016_00486		Glyceraldehyde-3-phosphate dehydrogenase A [HMT-641 Haemophilus influenzae 6P18H1];Glyceraldehyde-3-phosphate dehydrogenase A [HMT-641 Haemophilus influenzae 7P49H1];Glyceraldehyde-3-phosphate dehydrogenase A [HMT-641 Haemophilus influenzae 22.1-21];Glyceraldehyde-3-phosphate dehydrogenase A [HMT-641 Haemophilus influenzae 22.4-21];Glyceraldehyde-3-phosphate dehydrogenase A [HMT-641 Haemophilus i…
NaN	NaN	NaN	NaN	NaN	NaN	NaN	NaN	NaN	NaN	NaN	NaN	NaN	NaN	NaN	NaN	NaN	NaN	NaN	NaN	NaN	NaN	NaN	NaN	NaN	NaN	NaN	NaN	NaN	NaN	SEQF1111_00348;SEQF1112_00280;SEQF1223_00951;SEQF1224_00884;SEQF1226_00437;SEQF1227_00240;SEQF1228_00683;SEQF1231_00519;SEQF1232_00682;SEQF1233_00149;SEQF1234_00383;SEQF1235_00494;SEQF1236_00438;SEQF1237_00392;SEQF1238_00225;SEQF1239_00246;SEQF1758_00988;SEQF1759_00291;SEQF2050_01966;SEQF2051_01163;SEQF2052_00171;SEQF2077_00572;SEQF2349_00950;SEQF2350_01018;SEQF2906_00559;SEQF2941_01675;SEQF2965_…		Acyl carrier protein [HMT-641 Haemophilus influenzae 6P18H1];Acyl carrier protein [HMT-641 Haemophilus influenzae 7P49H1];Acyl carrier protein [HMT-641 Haemophilus influenzae 22.1-21];Acyl carrier protein [HMT-641 Haemophilus influenzae 22.4-21];Acyl carrier protein [HMT-641 Haemophilus influenzae 3655];Acyl carrier protein [HMT-641 Haemophilus influenzae 86-028NP];Acyl carrier protein [HMT-641 H…
NaN	NaN	NaN	NaN	NaN	NaN	NaN	NaN	NaN	NaN	NaN	NaN	NaN	NaN	NaN	NaN	NaN	NaN	NaN	NaN	NaN	NaN	NaN	NaN	NaN	NaN	NaN	NaN	NaN	NaN	SEQF1111_00365;SEQF1112_00489;SEQF1226_00623;SEQF1227_00019;SEQF1228_00732;SEQF1231_00672;SEQF1232_00512;SEQF1233_01254;SEQF1234_00473;SEQF1235_00642;SEQF1236_00696;SEQF1237_01367;SEQF1238_00019;SEQF1239_00099;SEQF1758_01437;SEQF1759_00988;SEQF2050_00022;SEQF2051_00024;SEQF2052_00019;SEQF2077_00751;SEQF2349_01880;SEQF2350_00720;SEQF2906_00413;SEQF2941_00608;SEQF2965_01391;SEQF2966_00325;SEQF2974_…		Autonomous glycyl radical cofactor [HMT-641 Haemophilus influenzae 6P18H1];Autonomous glycyl radical cofactor [HMT-641 Haemophilus influenzae 7P49H1];Autonomous glycyl radical cofactor [HMT-641 Haemophilus influenzae 3655];Autonomous glycyl radical cofactor [HMT-641 Haemophilus influenzae 86-028NP];Autonomous glycyl radical cofactor [HMT-641 Haemophilus influenzae PittAA];Autonomous glycyl radica…
NaN	NaN	NaN	NaN	NaN	NaN	NaN	NaN	NaN	NaN	NaN	NaN	NaN	NaN	NaN	NaN	NaN	NaN	NaN	NaN	NaN	NaN	NaN	NaN	NaN	NaN	NaN	NaN	NaN	NaN	SEQF1111_00527;SEQF1112_00213;SEQF1223_00765;SEQF1224_01271;SEQF1226_00365;SEQF1227_01904;SEQF1228_00558;SEQF1231_00731;SEQF1232_00455;SEQF1233_00390;SEQF1234_00911;SEQF1235_00695;SEQF1236_00755;SEQF1237_00425;SEQF1238_01974;SEQF1239_02068;SEQF1758_00597;SEQF1759_00520;SEQF2050_00446;SEQF2051_01241;SEQF2052_01811;SEQF2077_00861;SEQF2349_00842;SEQF2350_01140;SEQF2906_00355;SEQF2941_00013;SEQF2965_…		PTS system glucose-specific EIIA component [HMT-641 Haemophilus influenzae 6P18H1];PTS system glucose-specific EIIA component [HMT-641 Haemophilus influenzae 7P49H1];PTS system glucose-specific EIIA component [HMT-641 Haemophilus influenzae 22.1-21];PTS system glucose-specific EIIA component [HMT-641 Haemophilus influenzae 22.4-21];PTS system glucose-specific EIIA component [HMT-641 Haemophilus i…
NaN	NaN	NaN	NaN	NaN	NaN	NaN	NaN	NaN	NaN	NaN	NaN	NaN	NaN	NaN	NaN	NaN	NaN	NaN	NaN	NaN	NaN	NaN	NaN	NaN	NaN	NaN	NaN	NaN	NaN	SEQF1111_00560;SEQF1112_00293;SEQF1224_00911;SEQF1226_00450;SEQF1227_00264;SEQF1228_00670;SEQF1231_00506;SEQF1232_00707;SEQF1233_00637;SEQF1234_00359;SEQF1235_00470;SEQF1236_00414;SEQF1237_00691;SEQF1238_00249;SEQF1239_00308;SEQF1758_01012;SEQF1759_00662;SEQF2050_01991;SEQF2051_01139;SEQF2052_00195;SEQF2077_00514;SEQF2349_01027;SEQF2350_00962;SEQF2906_00583;SEQF2941_01734;SEQF2965_00531;SEQF2966_…		Formate acetyltransferase 1 [HMT-641 Haemophilus influenzae 6P18H1];Formate acetyltransferase 1 [HMT-641 Haemophilus influenzae 7P49H1];Formate acetyltransferase 1 [HMT-641 Haemophilus influenzae 22.4-21];Formate acetyltransferase 1 [HMT-641 Haemophilus influenzae 3655];Formate acetyltransferase 1 [HMT-641 Haemophilus influenzae 86-028NP];Formate acetyltransferase 1 [HMT-641 Haemophilus influenza…
NaN	NaN	NaN	NaN	NaN	NaN	NaN	NaN	NaN	NaN	NaN	NaN	NaN	NaN	NaN	NaN	NaN	NaN	NaN	NaN	NaN	NaN	NaN	NaN	NaN	NaN	NaN	NaN	NaN	NaN	SEQF1111_00598;SEQF1112_00163;SEQF1224_00939;SEQF1226_00212;SEQF1227_00290;SEQF1228_00368;SEQF1231_00462;SEQF1232_00735;SEQF1233_00663;SEQF1235_00445;SEQF1237_00721;SEQF1238_00274;SEQF1239_00210;SEQF1758_01040;SEQF1759_00637;SEQF2050_02018;SEQF2051_01113;SEQF2052_00220;SEQF2077_02074;SEQF2349_01770;SEQF2350_00828;SEQF2906_00608;SEQF2941_01607;SEQF2941_01617;SEQF2965_00556;SEQF2966_00217;SEQF2974_…		30S ribosomal protein S16 [HMT-641 Haemophilus influenzae 6P18H1];30S ribosomal protein S16 [HMT-641 Haemophilus influenzae 7P49H1];30S ribosomal protein S16 [HMT-641 Haemophilus influenzae 22.4-21];30S ribosomal protein S16 [HMT-641 Haemophilus influenzae 3655];30S ribosomal protein S16 [HMT-641 Haemophilus influenzae 86-028NP];30S ribosomal protein S16 [HMT-641 Haemophilus influenzae PittAA];30…
NaN	NaN	NaN	NaN	NaN	NaN	NaN	NaN	NaN	NaN	NaN	NaN	NaN	NaN	NaN	NaN	NaN	NaN	NaN	NaN	NaN	NaN	NaN	NaN	NaN	NaN	NaN	NaN	NaN	NaN	SEQF1111_00672;SEQF1112_00076;SEQF1223_00346;SEQF1224_00801;SEQF1226_00665;SEQF1227_01562;SEQF1228_01047;SEQF1231_01034;SEQF1232_00254;SEQF1233_01886;SEQF1234_01086;SEQF1235_00983;SEQF1236_00925;SEQF1237_01236;SEQF1238_01552;SEQF1239_01732;SEQF1758_00900;SEQF1759_00218;SEQF2050_00807;SEQF2051_01521;SEQF2052_01402;SEQF2077_01336;SEQF2349_00395;SEQF2350_00428;SEQF2774_00466;SEQF2906_00003;SEQF2906_…		50S ribosomal protein L20 [HMT-641 Haemophilus influenzae 6P18H1];50S ribosomal protein L20 [HMT-641 Haemophilus influenzae 7P49H1];50S ribosomal protein L20 [HMT-641 Haemophilus influenzae 22.1-21];50S ribosomal protein L20 [HMT-641 Haemophilus influenzae 22.4-21];50S ribosomal protein L20 [HMT-641 Haemophilus influenzae 3655];50S ribosomal protein L20 [HMT-641 Haemophilus influenzae 86-028NP];5…
NaN	NaN	NaN	NaN	NaN	NaN	NaN	NaN	NaN	NaN	NaN	NaN	NaN	NaN	NaN	NaN	NaN	NaN	NaN	NaN	NaN	NaN	NaN	NaN	NaN	NaN	NaN	NaN	NaN	NaN	SEQF1111_00712;SEQF1112_00827;SEQF1223_00857;SEQF1224_01365;SEQF1226_00781;SEQF1227_01823;SEQF1228_01661;SEQF1231_00814;SEQF1232_00367;SEQF1233_01169;SEQF1234_00989;SEQF1235_00775;SEQF1236_00831;SEQF1237_01087;SEQF1238_01450;SEQF1239_00015;SEQF1758_00792;SEQF1759_00403;SEQF2050_00593;SEQF2051_01331;SEQF2052_01310;SEQF2077_00834;SEQF2349_01697;SEQF2350_01265;SEQF2906_01702;SEQF2941_00694;SEQF2965_…		Uracil phosphoribosyltransferase [HMT-641 Haemophilus influenzae 6P18H1];Uracil phosphoribosyltransferase [HMT-641 Haemophilus influenzae 7P49H1];Uracil phosphoribosyltransferase [HMT-641 Haemophilus influenzae 22.1-21];Uracil phosphoribosyltransferase [HMT-641 Haemophilus influenzae 22.4-21];Uracil phosphoribosyltransferase [HMT-641 Haemophilus influenzae 3655];Uracil phosphoribosyltransferase […
NaN	NaN	NaN	NaN	NaN	NaN	NaN	NaN	NaN	NaN	NaN	NaN	NaN	NaN	NaN	NaN	NaN	NaN	NaN	NaN	NaN	NaN	NaN	NaN	NaN	NaN	NaN	NaN	NaN	NaN	SEQF1111_00883;SEQF1112_01780;SEQF1223_01517;SEQF1224_00700;SEQF1226_00852;SEQF1227_01362;SEQF1228_00957;SEQF1231_01175;SEQF1232_02021;SEQF1233_00515;SEQF1235_01128;SEQF1236_01177;SEQF1237_01017;SEQF1238_01875;SEQF1239_01720;SEQF1758_01283;SEQF1759_01322;SEQF2050_01023;SEQF2051_01831;SEQF2052_01711;SEQF2077_01323;SEQF2349_00406;SEQF2350_00417;SEQF2906_00254;SEQF2941_01837;SEQF2965_00604;SEQF2966_…		Aspartate aminotransferase [HMT-641 Haemophilus influenzae 6P18H1];Aspartate aminotransferase [HMT-641 Haemophilus influenzae 7P49H1];Aspartate aminotransferase [HMT-641 Haemophilus influenzae 22.1-21];Aspartate aminotransferase [HMT-641 Haemophilus influenzae 22.4-21];Aspartate aminotransferase [HMT-641 Haemophilus influenzae 3655];Aspartate aminotransferase [HMT-641 Haemophilus influenzae 86-02…
NaN	NaN	NaN	NaN	NaN	NaN	NaN	NaN	NaN	NaN	NaN	NaN	NaN	NaN	NaN	NaN	NaN	NaN	NaN	NaN	NaN	NaN	NaN	NaN	NaN	NaN	NaN	NaN	NaN	NaN	SEQF1111_00913;SEQF1112_01750;SEQF1223_01550;SEQF1224_01097;SEQF1226_00883;SEQF1227_01332;SEQF1228_00926;SEQF1231_01210;SEQF1232_01988;SEQF1234_00776;SEQF1235_01160;SEQF1236_01207;SEQF1237_00983;SEQF1238_01906;SEQF1239_01890;SEQF1758_01252;SEQF1759_01353;SEQF2050_01053;SEQF2051_01861;SEQF2052_01742;SEQF2077_01488;SEQF2349_01620;SEQF2350_00218;SEQF2906_00285;SEQF2941_00803;SEQF2965_00636;SEQF2966_…		Fructose-1,6-bisphosphatase class 1 [HMT-641 Haemophilus influenzae 6P18H1];Fructose-1,6-bisphosphatase class 1 [HMT-641 Haemophilus influenzae 7P49H1];Fructose-1,6-bisphosphatase class 1 [HMT-641 Haemophilus influenzae 22.1-21];Fructose-1,6-bisphosphatase class 1 [HMT-641 Haemophilus influenzae 22.4-21];Fructose-1,6-bisphosphatase class 1 [HMT-641 Haemophilus influenzae 3655];Fructose-1,6-bispho…
NaN	NaN	NaN	NaN	NaN	NaN	NaN	NaN	NaN	NaN	NaN	NaN	NaN	NaN	NaN	NaN	NaN	NaN	NaN	NaN	NaN	NaN	NaN	NaN	NaN	NaN	NaN	NaN	NaN	NaN	SEQF1111_01005;SEQF1112_01656;SEQF1223_01666;SEQF1224_01216;SEQF1226_00978;SEQF1227_01240;SEQF1228_00390;SEQF1231_01307;SEQF1232_01881;SEQF1233_01429;SEQF1234_00873;SEQF1235_01253;SEQF1236_01299;SEQF1237_02024;SEQF1238_01347;SEQF1239_00834;SEQF1758_01500;SEQF1759_01761;SEQF2050_01152;SEQF2051_01960;SEQF2052_01207;SEQF2077_00014;SEQF2349_02058;SEQF2350_00376;SEQF2906_01602;SEQF2941_00309;SEQF2965_…		Transaldolase B [HMT-641 Haemophilus influenzae 6P18H1];Transaldolase B [HMT-641 Haemophilus influenzae 7P49H1];Transaldolase B [HMT-641 Haemophilus influenzae 22.1-21];Transaldolase B [HMT-641 Haemophilus influenzae 22.4-21];Transaldolase B [HMT-641 Haemophilus influenzae 3655];Transaldolase B [HMT-641 Haemophilus influenzae 86-028NP];Transaldolase B [HMT-641 Haemophilus influenzae PittAA];Trans…
NaN	NaN	NaN	NaN	NaN	NaN	NaN	NaN	NaN	NaN	NaN	NaN	NaN	NaN	NaN	NaN	NaN	NaN	NaN	NaN	NaN	NaN	NaN	NaN	NaN	NaN	NaN	NaN	NaN	NaN	SEQF1111_01044;SEQF1112_01295;SEQF1224_01436;SEQF1226_01583;SEQF1227_00895;SEQF1228_01239;SEQF1231_01686;SEQF1233_01391;SEQF1235_01620;SEQF1236_01672;SEQF1237_01431;SEQF1238_00955;SEQF1239_00483;SEQF1758_01646;SEQF1759_01390;SEQF2050_01532;SEQF2051_00387;SEQF2052_00829;SEQF2077_00149;SEQF2350_02011;SEQF2906_01214;SEQF2965_01092;SEQF2976_00789;SEQF2982_00217;SEQF2983_01943;SEQF3011_00303;SEQF3016_…		2,3-bisphosphoglycerate-dependent phosphoglycerate mutase [HMT-641 Haemophilus influenzae 6P18H1];2,3-bisphosphoglycerate-dependent phosphoglycerate mutase [HMT-641 Haemophilus influenzae 7P49H1];2,3-bisphosphoglycerate-dependent phosphoglycerate mutase [HMT-641 Haemophilus influenzae 22.4-21];2,3-bisphosphoglycerate-dependent phosphoglycerate mutase [HMT-641 Haemophilus influenzae 3655];2,3-bisp…
NaN	NaN	NaN	NaN	NaN	NaN	NaN	NaN	NaN	NaN	NaN	NaN	NaN	NaN	NaN	NaN	NaN	NaN	NaN	NaN	NaN	NaN	NaN	NaN	NaN	NaN	NaN	NaN	NaN	NaN	SEQF1111_01066;SEQF1112_01321;SEQF1223_02085;SEQF1224_01464;SEQF1226_01605;SEQF1227_00917;SEQF1228_01217;SEQF1231_01658;SEQF1232_01509;SEQF1233_01369;SEQF1234_01953;SEQF1235_01603;SEQF1236_01650;SEQF1237_01453;SEQF1238_00977;SEQF1239_00701;SEQF1758_01673;SEQF1759_01412;SEQF2050_01515;SEQF2051_00370;SEQF2052_00851;SEQF2077_00357;SEQF2349_01246;SEQF2350_01755;SEQF2774_01031;SEQF2906_01236;SEQF2941_…		30S ribosomal protein S10 [HMT-641 Haemophilus influenzae 6P18H1];30S ribosomal protein S10 [HMT-641 Haemophilus influenzae 7P49H1];30S ribosomal protein S10 [HMT-641 Haemophilus influenzae 22.1-21];30S ribosomal protein S10 [HMT-641 Haemophilus influenzae 22.4-21];30S ribosomal protein S10 [HMT-641 Haemophilus influenzae 3655];30S ribosomal protein S10 [HMT-641 Haemophilus influenzae 86-028NP];3…
NaN	NaN	NaN	NaN	NaN	NaN	NaN	NaN	NaN	NaN	NaN	NaN	NaN	NaN	NaN	NaN	NaN	NaN	NaN	NaN	NaN	NaN	NaN	NaN	NaN	NaN	NaN	NaN	NaN	NaN	SEQF1111_01067;SEQF1112_01322;SEQF1223_02084;SEQF1224_01465;SEQF1226_01606;SEQF1227_00918;SEQF1228_01216;SEQF1231_01657;SEQF1232_01510;SEQF1233_01368;SEQF1234_01952;SEQF1235_01602;SEQF1236_01649;SEQF1237_01454;SEQF1238_00978;SEQF1239_00702;SEQF1758_01674;SEQF1759_01413;SEQF2050_01514;SEQF2051_00369;SEQF2052_00852;SEQF2077_00358;SEQF2349_01247;SEQF2350_01754;SEQF2906_01237;SEQF2941_00888;SEQF2965_…		50S ribosomal protein L3 [HMT-641 Haemophilus influenzae 6P18H1];50S ribosomal protein L3 [HMT-641 Haemophilus influenzae 7P49H1];50S ribosomal protein L3 [HMT-641 Haemophilus influenzae 22.1-21];50S ribosomal protein L3 [HMT-641 Haemophilus influenzae 22.4-21];50S ribosomal protein L3 [HMT-641 Haemophilus influenzae 3655];50S ribosomal protein L3 [HMT-641 Haemophilus influenzae 86-028NP];50S rib…
NaN	NaN	NaN	NaN	NaN	NaN	NaN	NaN	NaN	NaN	NaN	NaN	NaN	NaN	NaN	NaN	NaN	NaN	NaN	NaN	NaN	NaN	NaN	NaN	NaN	NaN	NaN	NaN	NaN	NaN	SEQF1111_01068;SEQF1112_01323;SEQF1223_02081;SEQF1224_01468;SEQF1226_01607;SEQF1227_00919;SEQF1228_01215;SEQF1231_01655;SEQF1232_01511;SEQF1233_01367;SEQF1234_01951;SEQF1235_01601;SEQF1236_01648;SEQF1237_01455;SEQF1238_00979;SEQF1239_00703;SEQF1758_01675;SEQF1759_01414;SEQF2050_01513;SEQF2051_00368;SEQF2052_00853;SEQF2077_00359;SEQF2349_01248;SEQF2350_01753;SEQF2906_01238;SEQF2941_00889;SEQF2965_…		50S ribosomal protein L4 [HMT-641 Haemophilus influenzae 6P18H1];50S ribosomal protein L4 [HMT-641 Haemophilus influenzae 7P49H1];50S ribosomal protein L4 [HMT-641 Haemophilus influenzae 22.1-21];50S ribosomal protein L4 [HMT-641 Haemophilus influenzae 22.4-21];50S ribosomal protein L4 [HMT-641 Haemophilus influenzae 3655];50S ribosomal protein L4 [HMT-641 Haemophilus influenzae 86-028NP];50S rib…
NaN	NaN	NaN	NaN	NaN	NaN	NaN	NaN	NaN	NaN	NaN	NaN	NaN	NaN	NaN	NaN	NaN	NaN	NaN	NaN	NaN	NaN	NaN	NaN	NaN	NaN	NaN	NaN	NaN	NaN	SEQF1111_01070;SEQF1112_01325;SEQF1223_02079;SEQF1224_01470;SEQF1226_01609;SEQF1227_00921;SEQF1228_01213;SEQF1231_01653;SEQF1232_01513;SEQF1233_01365;SEQF1234_01949;SEQF1235_01599;SEQF1236_01646;SEQF1237_01457;SEQF1238_00981;SEQF1239_00705;SEQF1758_01677;SEQF1759_01416;SEQF2050_01511;SEQF2051_00366;SEQF2052_00855;SEQF2077_00361;SEQF2349_01250;SEQF2350_01751;SEQF2906_01240;SEQF2941_00891;SEQF2965_…		50S ribosomal protein L2 [HMT-641 Haemophilus influenzae 6P18H1];50S ribosomal protein L2 [HMT-641 Haemophilus influenzae 7P49H1];50S ribosomal protein L2 [HMT-641 Haemophilus influenzae 22.1-21];50S ribosomal protein L2 [HMT-641 Haemophilus influenzae 22.4-21];50S ribosomal protein L2 [HMT-641 Haemophilus influenzae 3655];50S ribosomal protein L2 [HMT-641 Haemophilus influenzae 86-028NP];50S rib…
NaN	NaN	NaN	NaN	NaN	NaN	NaN	NaN	NaN	NaN	NaN	NaN	NaN	NaN	NaN	NaN	NaN	NaN	NaN	NaN	NaN	NaN	NaN	NaN	NaN	NaN	NaN	NaN	NaN	NaN	SEQF1111_01071;SEQF1112_01326;SEQF1223_02077;SEQF1224_01471;SEQF1227_00922;SEQF1228_01212;SEQF1231_01652;SEQF1232_01514;SEQF1233_01364;SEQF1234_01948;SEQF1235_01598;SEQF1236_01645;SEQF1237_01458;SEQF1238_00982;SEQF1239_00706;SEQF1758_01678;SEQF1759_01417;SEQF2050_01510;SEQF2051_00365;SEQF2052_00856;SEQF2077_00362;SEQF2349_01251;SEQF2350_01750;SEQF2774_01026;SEQF2906_01241;SEQF2941_00892;SEQF2965_…		30S ribosomal protein S19 [HMT-641 Haemophilus influenzae 6P18H1];30S ribosomal protein S19 [HMT-641 Haemophilus influenzae 7P49H1];30S ribosomal protein S19 [HMT-641 Haemophilus influenzae 22.1-21];30S ribosomal protein S19 [HMT-641 Haemophilus influenzae 22.4-21];30S ribosomal protein S19 [HMT-641 Haemophilus influenzae 86-028NP];30S ribosomal protein S19 [HMT-641 Haemophilus influenzae PittAA]…
NaN	NaN	NaN	NaN	NaN	NaN	NaN	NaN	NaN	NaN	NaN	NaN	NaN	NaN	NaN	NaN	NaN	NaN	NaN	NaN	NaN	NaN	NaN	NaN	NaN	NaN	NaN	NaN	NaN	NaN	SEQF1111_01072;SEQF1112_01327;SEQF1223_02076;SEQF1224_01472;SEQF1226_01611;SEQF1227_00923;SEQF1228_01211;SEQF1231_01651;SEQF1232_01515;SEQF1234_01947;SEQF1235_01597;SEQF1236_01644;SEQF1237_01459;SEQF1238_00983;SEQF1239_00707;SEQF1758_01679;SEQF1759_01418;SEQF2050_01509;SEQF2051_00364;SEQF2052_00857;SEQF2077_00363;SEQF2349_01252;SEQF2350_01749;SEQF2906_01242;SEQF2941_00893;SEQF2965_01069;SEQF2966_…		50S ribosomal protein L22 [HMT-641 Haemophilus influenzae 6P18H1];50S ribosomal protein L22 [HMT-641 Haemophilus influenzae 7P49H1];50S ribosomal protein L22 [HMT-641 Haemophilus influenzae 22.1-21];50S ribosomal protein L22 [HMT-641 Haemophilus influenzae 22.4-21];50S ribosomal protein L22 [HMT-641 Haemophilus influenzae 3655];50S ribosomal protein L22 [HMT-641 Haemophilus influenzae 86-028NP];5…
NaN	NaN	NaN	NaN	NaN	NaN	NaN	NaN	NaN	NaN	NaN	NaN	NaN	NaN	NaN	NaN	NaN	NaN	NaN	NaN	NaN	NaN	NaN	NaN	NaN	NaN	NaN	NaN	NaN	NaN	SEQF1111_01073;SEQF1112_01328;SEQF1223_02075;SEQF1224_01473;SEQF1226_01612;SEQF1227_00924;SEQF1228_01210;SEQF1231_01650;SEQF1232_01516;SEQF1233_01361;SEQF1234_01946;SEQF1235_01596;SEQF1236_01643;SEQF1237_01460;SEQF1238_00984;SEQF1758_01680;SEQF1759_01419;SEQF2050_01508;SEQF2052_00858;SEQF2774_01024;SEQF2906_01243;SEQF2941_00894;SEQF2965_01068;SEQF3016_00160		30S ribosomal protein S3 [HMT-641 Haemophilus influenzae 6P18H1];30S ribosomal protein S3 [HMT-641 Haemophilus influenzae 7P49H1];30S ribosomal protein S3 [HMT-641 Haemophilus influenzae 22.1-21];30S ribosomal protein S3 [HMT-641 Haemophilus influenzae 22.4-21];30S ribosomal protein S3 [HMT-641 Haemophilus influenzae 3655];30S ribosomal protein S3 [HMT-641 Haemophilus influenzae 86-028NP];30S rib…
NaN	NaN	NaN	NaN	NaN	NaN	NaN	NaN	NaN	NaN	NaN	NaN	NaN	NaN	NaN	NaN	NaN	NaN	NaN	NaN	NaN	NaN	NaN	NaN	NaN	NaN	NaN	NaN	NaN	NaN	SEQF1111_01078;SEQF1112_01333;SEQF1223_02070;SEQF1224_01479;SEQF1226_01619;SEQF1227_00929;SEQF1228_01205;SEQF1231_01646;SEQF1232_01521;SEQF1233_01356;SEQF1234_01941;SEQF1235_01591;SEQF1236_01638;SEQF1237_01465;SEQF1238_00990;SEQF1239_00712;SEQF1758_01684;SEQF1759_01424;SEQF2050_01503;SEQF2051_00358;SEQF2052_00863;SEQF2077_00368;SEQF2349_01257;SEQF2350_01744;SEQF2774_00646;SEQF2906_01248;SEQF2941_…		50S ribosomal protein L14 [HMT-641 Haemophilus influenzae 6P18H1];50S ribosomal protein L14 [HMT-641 Haemophilus influenzae 7P49H1];50S ribosomal protein L14 [HMT-641 Haemophilus influenzae 22.1-21];50S ribosomal protein L14 [HMT-641 Haemophilus influenzae 22.4-21];50S ribosomal protein L14 [HMT-641 Haemophilus influenzae 3655];50S ribosomal protein L14 [HMT-641 Haemophilus influenzae 86-028NP];5…
NaN	NaN	NaN	NaN	NaN	NaN	NaN	NaN	NaN	NaN	NaN	NaN	NaN	NaN	NaN	NaN	NaN	NaN	NaN	NaN	NaN	NaN	NaN	NaN	NaN	NaN	NaN	NaN	NaN	NaN	SEQF1111_01079;SEQF1112_01334;SEQF1223_02069;SEQF1224_01480;SEQF1226_01620;SEQF1227_00930;SEQF1228_01204;SEQF1232_01522;SEQF1233_01355;SEQF1234_01940;SEQF1235_01590;SEQF1236_01637;SEQF1237_01466;SEQF1238_00991;SEQF1239_00713;SEQF1758_01685;SEQF1759_01425;SEQF2050_01502;SEQF2051_00357;SEQF2052_00864;SEQF2077_00369;SEQF2349_01258;SEQF2350_01743;SEQF2906_01249;SEQF2941_00899;SEQF2965_01062;SEQF2966_…		50S ribosomal protein L24 [HMT-641 Haemophilus influenzae 6P18H1];50S ribosomal protein L24 [HMT-641 Haemophilus influenzae 7P49H1];50S ribosomal protein L24 [HMT-641 Haemophilus influenzae 22.1-21];50S ribosomal protein L24 [HMT-641 Haemophilus influenzae 22.4-21];50S ribosomal protein L24 [HMT-641 Haemophilus influenzae 3655];50S ribosomal protein L24 [HMT-641 Haemophilus influenzae 86-028NP];5…
NaN	NaN	NaN	NaN	NaN	NaN	NaN	NaN	NaN	NaN	NaN	NaN	NaN	NaN	NaN	NaN	NaN	NaN	NaN	NaN	NaN	NaN	NaN	NaN	NaN	NaN	NaN	NaN	NaN	NaN	SEQF1111_01080;SEQF1112_01335;SEQF1223_02068;SEQF1224_01481;SEQF1226_01621;SEQF1227_00931;SEQF1228_01203;SEQF1231_01644;SEQF1232_01523;SEQF1233_01354;SEQF1234_01939;SEQF1235_01589;SEQF1236_01636;SEQF1237_01467;SEQF1238_00992;SEQF1239_00714;SEQF1758_01686;SEQF1759_01426;SEQF2050_01501;SEQF2051_00356;SEQF2052_00865;SEQF2077_00370;SEQF2349_01259;SEQF2350_01742;SEQF2906_01250;SEQF2941_00900;SEQF2965_…		50S ribosomal protein L5 [HMT-641 Haemophilus influenzae 6P18H1];50S ribosomal protein L5 [HMT-641 Haemophilus influenzae 7P49H1];50S ribosomal protein L5 [HMT-641 Haemophilus influenzae 22.1-21];50S ribosomal protein L5 [HMT-641 Haemophilus influenzae 22.4-21];50S ribosomal protein L5 [HMT-641 Haemophilus influenzae 3655];50S ribosomal protein L5 [HMT-641 Haemophilus influenzae 86-028NP];50S rib…
NaN	NaN	NaN	NaN	NaN	NaN	NaN	NaN	NaN	NaN	NaN	NaN	NaN	NaN	NaN	NaN	NaN	NaN	NaN	NaN	NaN	NaN	NaN	NaN	NaN	NaN	NaN	NaN	NaN	NaN	SEQF1111_01082;SEQF1112_01337;SEQF1223_02066;SEQF1224_01483;SEQF1226_01623;SEQF1227_00933;SEQF1228_01201;SEQF1231_01642;SEQF1232_01525;SEQF1233_01352;SEQF1234_01937;SEQF1235_01587;SEQF1236_01634;SEQF1237_01469;SEQF1238_00994;SEQF1239_00716;SEQF1758_01688;SEQF1759_01428;SEQF2050_01499;SEQF2051_00354;SEQF2052_00867;SEQF2077_00372;SEQF2349_01261;SEQF2350_01740;SEQF2906_01252;SEQF2941_00902;SEQF2965_…		30S ribosomal protein S8 [HMT-641 Haemophilus influenzae 6P18H1];30S ribosomal protein S8 [HMT-641 Haemophilus influenzae 7P49H1];30S ribosomal protein S8 [HMT-641 Haemophilus influenzae 22.1-21];30S ribosomal protein S8 [HMT-641 Haemophilus influenzae 22.4-21];30S ribosomal protein S8 [HMT-641 Haemophilus influenzae 3655];30S ribosomal protein S8 [HMT-641 Haemophilus influenzae 86-028NP];30S rib…
NaN	NaN	NaN	NaN	NaN	NaN	NaN	NaN	NaN	NaN	NaN	NaN	NaN	NaN	NaN	NaN	NaN	NaN	NaN	NaN	NaN	NaN	NaN	NaN	NaN	NaN	NaN	NaN	NaN	NaN	SEQF1111_01083;SEQF1112_01338;SEQF1223_02064;SEQF1224_01484;SEQF1226_01624;SEQF1227_00934;SEQF1228_01200;SEQF1231_01641;SEQF1232_01526;SEQF1233_01351;SEQF1234_01936;SEQF1235_01586;SEQF1236_01633;SEQF1237_01470;SEQF1238_00995;SEQF1239_00717;SEQF1758_01689;SEQF1759_01429;SEQF2051_00353;SEQF2052_00868;SEQF2077_00373;SEQF2349_01262;SEQF2350_01739;SEQF2906_01253;SEQF2941_00903;SEQF2965_01058;SEQF2966_…		50S ribosomal protein L6 [HMT-641 Haemophilus influenzae 6P18H1];50S ribosomal protein L6 [HMT-641 Haemophilus influenzae 7P49H1];50S ribosomal protein L6 [HMT-641 Haemophilus influenzae 22.1-21];50S ribosomal protein L6 [HMT-641 Haemophilus influenzae 22.4-21];50S ribosomal protein L6 [HMT-641 Haemophilus influenzae 3655];50S ribosomal protein L6 [HMT-641 Haemophilus influenzae 86-028NP];50S rib…
NaN	NaN	NaN	NaN	NaN	NaN	NaN	NaN	NaN	NaN	NaN	NaN	NaN	NaN	NaN	NaN	NaN	NaN	NaN	NaN	NaN	NaN	NaN	NaN	NaN	NaN	NaN	NaN	NaN	NaN	SEQF1111_01095;SEQF1112_01350;SEQF1223_02051;SEQF1224_01497;SEQF1226_01636;SEQF1227_00946;SEQF1228_01188;SEQF1231_01629;SEQF1232_01538;SEQF1233_01339;SEQF1234_01924;SEQF1235_01574;SEQF1236_01621;SEQF1237_01482;SEQF1238_01007;SEQF1239_00729;SEQF1758_01701;SEQF1759_01441;SEQF2050_01486;SEQF2051_00341;SEQF2052_00880;SEQF2077_00385;SEQF2349_01274;SEQF2350_01727;SEQF2906_01265;SEQF2941_00915;SEQF2965_…		50S ribosomal protein L17 [HMT-641 Haemophilus influenzae 6P18H1];50S ribosomal protein L17 [HMT-641 Haemophilus influenzae 7P49H1];50S ribosomal protein L17 [HMT-641 Haemophilus influenzae 22.1-21];50S ribosomal protein L17 [HMT-641 Haemophilus influenzae 22.4-21];50S ribosomal protein L17 [HMT-641 Haemophilus influenzae 3655];50S ribosomal protein L17 [HMT-641 Haemophilus influenzae 86-028NP];5…
NaN	NaN	NaN	NaN	NaN	NaN	NaN	NaN	NaN	NaN	NaN	NaN	NaN	NaN	NaN	NaN	NaN	NaN	NaN	NaN	NaN	NaN	NaN	NaN	NaN	NaN	NaN	NaN	NaN	NaN	SEQF1111_01100;SEQF1112_01355;SEQF1223_02045;SEQF1224_01504;SEQF1226_01641;SEQF1227_00952;SEQF1228_01183;SEQF1231_01624;SEQF1232_01543;SEQF1233_01333;SEQF1234_01919;SEQF1235_01569;SEQF1236_01616;SEQF1237_01487;SEQF1238_01012;SEQF1239_01033;SEQF1758_01706;SEQF1759_01447;SEQF2050_01480;SEQF2051_00335;SEQF2052_00886;SEQF2077_01888;SEQF2349_01468;SEQF2350_01506;SEQF2906_01272;SEQF2941_01064;SEQF2965_…		Ribosome-recycling factor [HMT-641 Haemophilus influenzae 6P18H1];Ribosome-recycling factor [HMT-641 Haemophilus influenzae 7P49H1];Ribosome-recycling factor [HMT-641 Haemophilus influenzae 22.1-21];Ribosome-recycling factor [HMT-641 Haemophilus influenzae 22.4-21];Ribosome-recycling factor [HMT-641 Haemophilus influenzae 3655];Ribosome-recycling factor [HMT-641 Haemophilus influenzae 86-028NP];R…
NaN	NaN	NaN	NaN	NaN	NaN	NaN	NaN	NaN	NaN	NaN	NaN	NaN	NaN	NaN	NaN	NaN	NaN	NaN	NaN	NaN	NaN	NaN	NaN	NaN	NaN	NaN	NaN	NaN	NaN	SEQF1111_01144;SEQF1112_01399;SEQF1223_01995;SEQF1224_01558;SEQF1226_01685;SEQF1227_00996;SEQF1228_01138;SEQF1231_01577;SEQF1232_01591;SEQF1233_01286;SEQF1234_01873;SEQF1235_01525;SEQF1236_01571;SEQF1237_01534;SEQF1238_01056;SEQF1239_00537;SEQF1758_01750;SEQF1759_01491;SEQF2050_01436;SEQF2051_00290;SEQF2052_00930;SEQF2077_00188;SEQF2349_00278;SEQF2350_01978;SEQF2906_01316;SEQF2941_01489;SEQF2965_…		Heme-binding protein A [HMT-641 Haemophilus influenzae 6P18H1];Heme-binding protein A [HMT-641 Haemophilus influenzae 7P49H1];Heme-binding protein A [HMT-641 Haemophilus influenzae 22.1-21];Heme-binding protein A [HMT-641 Haemophilus influenzae 22.4-21];Heme-binding protein A [HMT-641 Haemophilus influenzae 3655];Heme-binding protein A [HMT-641 Haemophilus influenzae 86-028NP];Heme-binding protei…
NaN	NaN	NaN	NaN	NaN	NaN	NaN	NaN	NaN	NaN	NaN	NaN	NaN	NaN	NaN	NaN	NaN	NaN	NaN	NaN	NaN	NaN	NaN	NaN	NaN	NaN	NaN	NaN	NaN	NaN	SEQF1111_01181;SEQF1112_01425;SEQF1223_01947;SEQF1224_00532;SEQF1226_01725;SEQF1227_01016;SEQF1228_01721;SEQF1231_01548;SEQF1232_01623;SEQF1233_01038;SEQF1235_01485;SEQF1236_01532;SEQF1237_01760;SEQF1238_01083;SEQF1239_00177;SEQF1758_01787;SEQF1759_01517;SEQF2050_01415;SEQF2051_00262;SEQF2077_00672;SEQF2349_01802;SEQF2350_00799;SEQF2906_01338;SEQF2941_00519;SEQF2965_00961;SEQF2966_00246;SEQF2974_…		50S ribosomal protein L27 [HMT-641 Haemophilus influenzae 6P18H1];50S ribosomal protein L27 [HMT-641 Haemophilus influenzae 7P49H1];50S ribosomal protein L27 [HMT-641 Haemophilus influenzae 22.1-21];50S ribosomal protein L27 [HMT-641 Haemophilus influenzae 22.4-21];50S ribosomal protein L27 [HMT-641 Haemophilus influenzae 3655];50S ribosomal protein L27 [HMT-641 Haemophilus influenzae 86-028NP];5…
NaN	NaN	NaN	NaN	NaN	NaN	NaN	NaN	NaN	NaN	NaN	NaN	NaN	NaN	NaN	NaN	NaN	NaN	NaN	NaN	NaN	NaN	NaN	NaN	NaN	NaN	NaN	NaN	NaN	NaN	SEQF1111_01253;SEQF1112_01201;SEQF1223_01412;SEQF1224_02170;SEQF1226_00512;SEQF1227_00646;SEQF1228_00625;SEQF1231_00052;SEQF1232_01213;SEQF1233_00567;SEQF1234_01352;SEQF1235_00043;SEQF1236_00040;SEQF1237_01548;SEQF1238_00708;SEQF1239_01049;SEQF1758_00664;SEQF1759_00580;SEQF2050_01772;SEQF2051_00683;SEQF2052_00579;SEQF2077_01871;SEQF2349_01492;SEQF2350_01530;SEQF2906_00964;SEQF2941_01091;SEQF2965_…		60 kDa chaperonin [HMT-641 Haemophilus influenzae 6P18H1];60 kDa chaperonin [HMT-641 Haemophilus influenzae 7P49H1];60 kDa chaperonin [HMT-641 Haemophilus influenzae 22.1-21];60 kDa chaperonin [HMT-641 Haemophilus influenzae 22.4-21];60 kDa chaperonin [HMT-641 Haemophilus influenzae 3655];60 kDa chaperonin [HMT-641 Haemophilus influenzae 86-028NP];60 kDa chaperonin [HMT-641 Haemophilus influenzae…
NaN	NaN	NaN	NaN	NaN	NaN	NaN	NaN	NaN	NaN	NaN	NaN	NaN	NaN	NaN	NaN	NaN	NaN	NaN	NaN	NaN	NaN	NaN	NaN	NaN	NaN	NaN	NaN	NaN	NaN	SEQF1111_01263;SEQF1112_01191;SEQF1226_00522;SEQF1227_00636;SEQF1228_00635;SEQF1231_00062;SEQF1232_01202;SEQF1233_00577;SEQF1234_01355;SEQF1235_00053;SEQF1236_00043;SEQF1238_00698;SEQF1239_01047;SEQF1758_00674;SEQF1759_00570;SEQF2050_01782;SEQF2051_00693;SEQF2052_00569;SEQF2077_01873;SEQF2349_01482;SEQF2350_01520;SEQF2906_00954;SEQF2941_01079;SEQF2965_00269;SEQF2966_00974;SEQF2974_00853;SEQF2976_…		Aspartate ammonia-lyase [HMT-641 Haemophilus influenzae 6P18H1];Aspartate ammonia-lyase [HMT-641 Haemophilus influenzae 7P49H1];Aspartate ammonia-lyase [HMT-641 Haemophilus influenzae 3655];Aspartate ammonia-lyase [HMT-641 Haemophilus influenzae 86-028NP];Aspartate ammonia-lyase [HMT-641 Haemophilus influenzae PittAA];Aspartate ammonia-lyase [HMT-641 Haemophilus influenzae PittEE];Aspartate ammon…
NaN	NaN	NaN	NaN	NaN	NaN	NaN	NaN	NaN	NaN	NaN	NaN	NaN	NaN	NaN	NaN	NaN	NaN	NaN	NaN	NaN	NaN	NaN	NaN	NaN	NaN	NaN	NaN	NaN	NaN	SEQF1111_01283;SEQF1112_01171;SEQF1223_01382;SEQF1226_00542;SEQF1227_00616;SEQF1228_01275;SEQF1231_00084;SEQF1232_01182;SEQF1233_00599;SEQF1234_01376;SEQF1235_00074;SEQF1236_00063;SEQF1237_01581;SEQF1238_00678;SEQF1239_00840;SEQF1758_01059;SEQF1759_01014;SEQF2050_01805;SEQF2052_00549;SEQF2077_00007;SEQF2349_02065;SEQF2350_00383;SEQF2906_00934;SEQF2941_00315;SEQF2965_00289;SEQF2966_01700;SEQF2974_…		DNA-directed RNA polymerase subunit beta' [HMT-641 Haemophilus influenzae 6P18H1];DNA-directed RNA polymerase subunit beta' [HMT-641 Haemophilus influenzae 7P49H1];DNA-directed RNA polymerase subunit beta' [HMT-641 Haemophilus influenzae 22.1-21];DNA-directed RNA polymerase subunit beta' [HMT-641 Haemophilus influenzae 3655];DNA-directed RNA polymerase subunit beta' [HMT-641 Haemophilus influenza…
NaN	NaN	NaN	NaN	NaN	NaN	NaN	NaN	NaN	NaN	NaN	NaN	NaN	NaN	NaN	NaN	NaN	NaN	NaN	NaN	NaN	NaN	NaN	NaN	NaN	NaN	NaN	NaN	NaN	NaN	SEQF1111_01311;SEQF1112_01143;SEQF1223_01352;SEQF1226_01530;SEQF1228_01303;SEQF1231_00112;SEQF1232_01150;SEQF1233_01592;SEQF1234_01405;SEQF1235_00102;SEQF1236_00091;SEQF1237_01610;SEQF1238_00650;SEQF1239_00584;SEQF1758_01085;SEQF1759_01044;SEQF2050_01834;SEQF2051_00742;SEQF2052_00518;SEQF2077_00234;SEQF2349_00230;SEQF2350_01930;SEQF2906_00904;SEQF2941_01538;SEQF2965_00317;SEQF2966_00575;SEQF2974_…		ATP synthase subunit alpha [HMT-641 Haemophilus influenzae 6P18H1];ATP synthase subunit alpha [HMT-641 Haemophilus influenzae 7P49H1];ATP synthase subunit alpha [HMT-641 Haemophilus influenzae 22.1-21];ATP synthase subunit alpha [HMT-641 Haemophilus influenzae 3655];ATP synthase subunit alpha [HMT-641 Haemophilus influenzae PittAA];ATP synthase subunit alpha [HMT-641 Haemophilus influenzae PittEE…
NaN	NaN	NaN	NaN	NaN	NaN	NaN	NaN	NaN	NaN	NaN	NaN	NaN	NaN	NaN	NaN	NaN	NaN	NaN	NaN	NaN	NaN	NaN	NaN	NaN	NaN	NaN	NaN	NaN	NaN	SEQF1111_01364;SEQF1112_01090;SEQF1223_01292;SEQF1224_02049;SEQF1226_01455;SEQF1227_00534;SEQF1228_01356;SEQF1231_00165;SEQF1232_01091;SEQF1233_01643;SEQF1234_01460;SEQF1236_00144;SEQF1237_01667;SEQF1238_00574;SEQF1758_01139;SEQF1759_01097;SEQF2051_00796;SEQF2052_00464;SEQF2906_00849;SEQF3016_01677		DNA-binding protein HU-alpha [HMT-641 Haemophilus influenzae 6P18H1];DNA-binding protein HU-alpha [HMT-641 Haemophilus influenzae 7P49H1];DNA-binding protein HU-alpha [HMT-641 Haemophilus influenzae 22.1-21];DNA-binding protein HU-alpha [HMT-641 Haemophilus influenzae 22.4-21];DNA-binding protein HU-alpha [HMT-641 Haemophilus influenzae 3655];DNA-binding protein HU-alpha [HMT-641 Haemophilus infl…
NaN	NaN	NaN	NaN	NaN	NaN	NaN	NaN	NaN	NaN	NaN	NaN	NaN	NaN	NaN	NaN	NaN	NaN	NaN	NaN	NaN	NaN	NaN	NaN	NaN	NaN	NaN	NaN	NaN	NaN	SEQF1111_01522;SEQF1112_01010;SEQF1223_01198;SEQF1224_01953;SEQF1226_01376;SEQF1227_00453;SEQF1228_01438;SEQF1231_00250;SEQF1232_00929;SEQF1233_01725;SEQF1234_01544;SEQF1235_00236;SEQF1236_00227;SEQF1237_00561;SEQF1238_00494;SEQF1239_00131;SEQF1758_00831;SEQF1759_00337;SEQF2050_00302;SEQF2051_00950;SEQF2052_00381;SEQF2077_00719;SEQF2349_01848;SEQF2350_00751;SEQF2774_01302;SEQF2906_00766;SEQF2941_…		Adenylate kinase [HMT-641 Haemophilus influenzae 6P18H1];Adenylate kinase [HMT-641 Haemophilus influenzae 7P49H1];Adenylate kinase [HMT-641 Haemophilus influenzae 22.1-21];Adenylate kinase [HMT-641 Haemophilus influenzae 22.4-21];Adenylate kinase [HMT-641 Haemophilus influenzae 3655];Adenylate kinase [HMT-641 Haemophilus influenzae 86-028NP];Adenylate kinase [HMT-641 Haemophilus influenzae PittAA…
NaN	NaN	NaN	NaN	NaN	NaN	NaN	NaN	NaN	NaN	NaN	NaN	NaN	NaN	NaN	NaN	NaN	NaN	NaN	NaN	NaN	NaN	NaN	NaN	NaN	NaN	NaN	NaN	NaN	NaN	SEQF1111_01591;SEQF1112_01611;SEQF1223_01714;SEQF1224_01762;SEQF1226_01915;SEQF1227_01197;SEQF1228_01917;SEQF1231_01355;SEQF1232_01833;SEQF1233_01473;SEQF1234_01644;SEQF1235_01295;SEQF1236_01345;SEQF1237_01974;SEQF1238_01302;SEQF1239_00801;SEQF1487_00021;SEQF1758_01543;SEQF1759_01716;SEQF2050_01189;SEQF2051_01997;SEQF2052_01162;SEQF2077_00055;SEQF2349_02018;SEQF2350_00336;SEQF2906_01557;SEQF2941_…		putative amino-acid ABC transporter-binding protein [HMT-641 Haemophilus influenzae 6P18H1];putative amino-acid ABC transporter-binding protein [HMT-641 Haemophilus influenzae 7P49H1];putative amino-acid ABC transporter-binding protein [HMT-641 Haemophilus influenzae 22.1-21];putative amino-acid ABC transporter-binding protein [HMT-641 Haemophilus influenzae 22.4-21];putative amino-acid ABC trans…
NaN	NaN	NaN	NaN	NaN	NaN	NaN	NaN	NaN	NaN	NaN	NaN	NaN	NaN	NaN	NaN	NaN	NaN	NaN	NaN	NaN	NaN	NaN	NaN	NaN	NaN	NaN	NaN	NaN	NaN	SEQF1111_01695;SEQF1112_01508;SEQF1223_01862;SEQF1224_01621;SEQF1226_01810;SEQF1227_01094;SEQF1228_01807;SEQF1231_01462;SEQF1232_01700;SEQF1233_00707;SEQF1234_01759;SEQF1235_01401;SEQF1236_01457;SEQF1237_01849;SEQF1238_01162;SEQF1239_00074;SEQF1487_00903;SEQF1758_01868;SEQF1759_01592;SEQF2050_01335;SEQF2051_00180;SEQF2052_01032;SEQF2077_00778;SEQF2349_01756;SEQF2350_01206;SEQF2774_01483;SEQF2906_…		50S ribosomal protein L28 [HMT-641 Haemophilus influenzae 6P18H1];50S ribosomal protein L28 [HMT-641 Haemophilus influenzae 7P49H1];50S ribosomal protein L28 [HMT-641 Haemophilus influenzae 22.1-21];50S ribosomal protein L28 [HMT-641 Haemophilus influenzae 22.4-21];50S ribosomal protein L28 [HMT-641 Haemophilus influenzae 3655];50S ribosomal protein L28 [HMT-641 Haemophilus influenzae 86-028NP];5…
NaN	NaN	NaN	NaN	NaN	NaN	NaN	NaN	NaN	NaN	NaN	NaN	NaN	NaN	NaN	NaN	NaN	NaN	NaN	NaN	NaN	NaN	NaN	NaN	NaN	NaN	NaN	NaN	NaN	NaN	SEQF1111_01740;SEQF1112_01461;SEQF1223_01906;SEQF1227_01053;SEQF1228_01760;SEQF1231_01511;SEQF1232_01660;SEQF1233_01002;SEQF1234_01799;SEQF1235_01448;SEQF1236_01497;SEQF1238_01118;SEQF1239_01028;SEQF1758_01822;SEQF1759_01552;SEQF2050_01380;SEQF2051_00226;SEQF2052_00992;SEQF2077_01892;SEQF2349_01464;SEQF2350_01502;SEQF2941_01060;SEQF2965_00925;SEQF2966_00991;SEQF2974_00836;SEQF2976_01852;SEQF2982_…		30S ribosomal protein S2 [HMT-641 Haemophilus influenzae 6P18H1];30S ribosomal protein S2 [HMT-641 Haemophilus influenzae 7P49H1];30S ribosomal protein S2 [HMT-641 Haemophilus influenzae 22.1-21];30S ribosomal protein S2 [HMT-641 Haemophilus influenzae 86-028NP];30S ribosomal protein S2 [HMT-641 Haemophilus influenzae PittAA];30S ribosomal protein S2 [HMT-641 Haemophilus influenzae PittEE];30S ri…
NaN	NaN	NaN	NaN	NaN	NaN	NaN	NaN	NaN	NaN	NaN	NaN	NaN	NaN	NaN	NaN	NaN	NaN	NaN	NaN	NaN	NaN	NaN	NaN	NaN	NaN	NaN	NaN	NaN	NaN	SEQF1111_01786;SEQF1112_00656;SEQF1223_00385;SEQF1224_00755;SEQF1226_01037;SEQF1227_01597;SEQF1228_01086;SEQF1231_00997;SEQF1232_00216;SEQF1233_01848;SEQF1234_01125;SEQF1235_00949;SEQF1236_00961;SEQF1237_01195;SEQF1238_01724;SEQF1239_01749;SEQF1758_00379;SEQF1759_00777;SEQF2050_00770;SEQF2051_01558;SEQF2052_01535;SEQF2077_01354;SEQF2349_00378;SEQF2350_00445;SEQF2906_00042;SEQF2941_00473;SEQF2965_…		30S ribosomal protein S9 [HMT-641 Haemophilus influenzae 6P18H1];30S ribosomal protein S9 [HMT-641 Haemophilus influenzae 7P49H1];30S ribosomal protein S9 [HMT-641 Haemophilus influenzae 22.1-21];30S ribosomal protein S9 [HMT-641 Haemophilus influenzae 22.4-21];30S ribosomal protein S9 [HMT-641 Haemophilus influenzae 3655];30S ribosomal protein S9 [HMT-641 Haemophilus influenzae 86-028NP];30S rib…
NaN	NaN	NaN	NaN	NaN	NaN	NaN	NaN	NaN	NaN	NaN	NaN	NaN	NaN	NaN	NaN	NaN	NaN	NaN	NaN	NaN	NaN	NaN	NaN	NaN	NaN	NaN	NaN	NaN	NaN	SEQF1112_01235;SEQF1223_01441;SEQF1224_00156;SEQF1224_02202;SEQF1226_00484;SEQF1227_00677;SEQF1231_00021;SEQF1232_01244;SEQF1233_00101;SEQF1234_01324;SEQF1235_00012;SEQF1236_00012;SEQF1237_00264;SEQF1238_00737;SEQF1758_00633;SEQF1759_00608;SEQF2050_01742;SEQF2051_00653;SEQF2052_00608;SEQF2906_00993;SEQF2965_00229;SEQF3016_00229		Hybrid peroxiredoxin hyPrx5 [HMT-641 Haemophilus influenzae 7P49H1];Hybrid peroxiredoxin hyPrx5 [HMT-641 Haemophilus influenzae 22.1-21];Hybrid peroxiredoxin hyPrx5 [HMT-641 Haemophilus influenzae 22.4-21];Hybrid peroxiredoxin hyPrx5 [HMT-641 Haemophilus influenzae 22.4-21];Hybrid peroxiredoxin hyPrx5 [HMT-641 Haemophilus influenzae 3655];Hybrid peroxiredoxin hyPrx5 [HMT-641 Haemophilus influenza…
NaN	NaN	NaN	NaN	NaN	NaN	NaN	NaN	NaN	NaN	NaN	NaN	NaN	NaN	NaN	NaN	NaN	NaN	NaN	NaN	NaN	NaN	NaN	NaN	NaN	NaN	NaN	NaN	NaN	NaN	SEQF1112_01362;SEQF1223_02038;SEQF1227_00959;SEQF1231_01617;SEQF1232_01550;SEQF1233_01326;SEQF1234_01912;SEQF1235_01562;SEQF1236_01609;SEQF1237_01494;SEQF1238_01019;SEQF1239_01052;SEQF1758_01713;SEQF1759_01454;SEQF2050_01473;SEQF2051_00328;SEQF2052_00893;SEQF2077_01868;SEQF2349_01495;SEQF2350_01533;SEQF2906_01279;SEQF2941_01094;SEQF2965_01034;SEQF2966_00969;SEQF2974_00858;SEQF2976_01885;SEQF2982_…		Universal stress protein A [HMT-641 Haemophilus influenzae 7P49H1];Universal stress protein A [HMT-641 Haemophilus influenzae 22.1-21];Universal stress protein A [HMT-641 Haemophilus influenzae 86-028NP];Universal stress protein A [HMT-641 Haemophilus influenzae PittEE];Universal stress protein A [HMT-641 Haemophilus influenzae PittGG];Universal stress protein A [HMT-641 Haemophilus influenzae Pi…
NaN	NaN	NaN	NaN	NaN	NaN	NaN	NaN	NaN	NaN	NaN	NaN	NaN	NaN	NaN	NaN	NaN	NaN	NaN	NaN	NaN	NaN	NaN	NaN	NaN	NaN	NaN	NaN	NaN	NaN	SEQF1112_01694;SEQF1223_01620;SEQF1224_01164;SEQF1227_01277;SEQF1228_00871;SEQF1231_01269;SEQF1233_00930;SEQF1234_00834;SEQF1237_00736;SEQF1238_01384;SEQF1759_00492;SEQF2050_01110;SEQF2051_01916;SEQF2906_01639;SEQF3016_00822		Outer membrane protein P5 [HMT-641 Haemophilus influenzae 7P49H1];Outer membrane protein P5 [HMT-641 Haemophilus influenzae 22.1-21];Outer membrane protein P5 [HMT-641 Haemophilus influenzae 22.4-21];Outer membrane protein P5 [HMT-641 Haemophilus influenzae 86-028NP];Outer membrane protein P5 [HMT-641 Haemophilus influenzae PittAA];Outer membrane protein P5 [HMT-641 Haemophilus influenzae PittEE]…
NaN	NaN	NaN	NaN	NaN	NaN	NaN	NaN	NaN	NaN	NaN	NaN	NaN	NaN	NaN	NaN	NaN	NaN	NaN	NaN	NaN	NaN	NaN	NaN	NaN	NaN	NaN	NaN	NaN	NaN	SEQF1112_01741;SEQF1228_00917;SEQF1231_01221;SEQF1233_00041;SEQF1233_00881;SEQF1239_01882;SEQF1759_00445;SEQF2052_01293;SEQF2077_01480;SEQF2349_01628;SEQF2350_00210;SEQF2906_01685;SEQF2941_00797;SEQF2965_00645;SEQF2966_00517;SEQF2974_00222;SEQF2976_00239;SEQF2982_01897;SEQF2983_01389;SEQF3011_01627;SEQF3022_00171		Lysine--tRNA ligase, heat inducible [HMT-641 Haemophilus influenzae 7P49H1];Lysine--tRNA ligase, heat inducible [HMT-641 Haemophilus influenzae PittAA];Lysine--tRNA ligase, heat inducible [HMT-641 Haemophilus influenzae PittEE];Lysine--tRNA ligase [HMT-641 Haemophilus influenzae PittHH];Lysine--tRNA ligase, heat inducible [HMT-641 Haemophilus influenzae PittHH];Lysine--tRNA ligase, heat inducible…
NaN	NaN	NaN	NaN	NaN	NaN	NaN	NaN	NaN	NaN	NaN	NaN	NaN	NaN	NaN	NaN	NaN	NaN	NaN	NaN	NaN	NaN	NaN	NaN	NaN	NaN	NaN	NaN	NaN	NaN	SEQF1160_00167		putative pyridine nucleotide-disulfide oxidoreductase RclA [HMT-201 Fusobacterium periodonticum ATCC 33693]
NaN	NaN	NaN	NaN	NaN	NaN	NaN	NaN	NaN	NaN	NaN	NaN	NaN	NaN	NaN	NaN	NaN	NaN	NaN	NaN	NaN	NaN	NaN	NaN	NaN	NaN	NaN	NaN	NaN	NaN	SEQF1160_00201;SEQF1680_01121;SEQF1883_00527;SEQF2065_00400;SEQF2406_01744;SEQF2529_00642;SEQF2530_01326;SEQF2531_00651;SEQF2539_01058;SEQF2555_01514;SEQF2815_00811;SEQF2816_01334;SEQF2817_01126;SEQF2959_01345;SEQF2973_01273		Phosphoribosylaminoimidazole-succinocarboxamide synthase [HMT-201 Fusobacterium periodonticum ATCC 33693];Phosphoribosylaminoimidazole-succinocarboxamide synthase [HMT-202 Fusobacterium nucleatum F0401];Phosphoribosylaminoimidazole-succinocarboxamide synthase [HMT-420 Fusobacterium nucleatum F0419];Phosphoribosylaminoimidazole-succinocarboxamide synthase [HMT-420 Fusobacterium nucleatum ATCC 5119…
NaN	NaN	NaN	NaN	NaN	NaN	NaN	NaN	NaN	NaN	NaN	NaN	NaN	NaN	NaN	NaN	NaN	NaN	NaN	NaN	NaN	NaN	NaN	NaN	NaN	NaN	NaN	NaN	NaN	NaN	SEQF1160_00233;SEQF2406_00815;SEQF2529_00692;SEQF2555_01449;SEQF2812_00383;SEQF2814_01539;SEQF3018_00557;SEQF3025_00251		Glutaconate CoA-transferase subunit B [HMT-201 Fusobacterium periodonticum ATCC 33693];Glutaconate CoA-transferase subunit B [HMT-201 Fusobacterium periodonticum D10];Glutaconate CoA-transferase subunit B [HMT-201 Fusobacterium periodonticum 2_1_31];Glutaconate CoA-transferase subunit B [HMT-201 Fusobacterium periodonticum 1_1_41FAA];Glutaconate CoA-transferase subunit B [HMT-202 Fusobacterium nu…
NaN	NaN	NaN	NaN	NaN	NaN	NaN	NaN	NaN	NaN	NaN	NaN	NaN	NaN	NaN	NaN	NaN	NaN	NaN	NaN	NaN	NaN	NaN	NaN	NaN	NaN	NaN	NaN	NaN	NaN	SEQF1160_00287;SEQF1879_00610;SEQF2406_01495;SEQF2529_00741;SEQF2555_01407		hypothetical protein [HMT-201 Fusobacterium periodonticum ATCC 33693];hypothetical protein [HMT-370 Fusobacterium sp._HMT_370 F0437];hypothetical protein [HMT-201 Fusobacterium periodonticum D10];hypothetical protein [HMT-201 Fusobacterium periodonticum 2_1_31];hypothetical protein [HMT-201 Fusobacterium periodonticum 1_1_41FAA]
NaN	NaN	NaN	NaN	NaN	NaN	NaN	NaN	NaN	NaN	NaN	NaN	NaN	NaN	NaN	NaN	NaN	NaN	NaN	NaN	NaN	NaN	NaN	NaN	NaN	NaN	NaN	NaN	NaN	NaN	SEQF1160_00594;SEQF2406_01977;SEQF2529_00787;SEQF2555_01281;SEQF3018_00785		Glutamate formimidoyltransferase [HMT-201 Fusobacterium periodonticum ATCC 33693];Glutamate formimidoyltransferase [HMT-201 Fusobacterium periodonticum D10];Glutamate formimidoyltransferase [HMT-201 Fusobacterium periodonticum 2_1_31];Glutamate formimidoyltransferase [HMT-201 Fusobacterium periodonticum 1_1_41FAA];Glutamate formimidoyltransferase [HMT-202 Fusobacterium nucleatum hmsc064b11]
NaN	NaN	NaN	NaN	NaN	NaN	NaN	NaN	NaN	NaN	NaN	NaN	NaN	NaN	NaN	NaN	NaN	NaN	NaN	NaN	NaN	NaN	NaN	NaN	NaN	NaN	NaN	NaN	NaN	NaN	SEQF1160_00617;SEQF1879_00128;SEQF2406_01961;SEQF2529_00804;SEQF2555_01264		Gamma-glutamyl-gamma-aminobutyrate hydrolase PuuD [HMT-201 Fusobacterium periodonticum ATCC 33693];Gamma-glutamyl-gamma-aminobutyrate hydrolase PuuD [HMT-370 Fusobacterium sp._HMT_370 F0437];Gamma-glutamyl-gamma-aminobutyrate hydrolase PuuD [HMT-201 Fusobacterium periodonticum D10];Gamma-glutamyl-gamma-aminobutyrate hydrolase PuuD [HMT-201 Fusobacterium periodonticum 2_1_31];Gamma-glutamyl-gamma-…
NaN	NaN	NaN	NaN	NaN	NaN	NaN	NaN	NaN	NaN	NaN	NaN	NaN	NaN	NaN	NaN	NaN	NaN	NaN	NaN	NaN	NaN	NaN	NaN	NaN	NaN	NaN	NaN	NaN	NaN	SEQF1160_00705;SEQF1680_01309;SEQF1879_01535;SEQF2065_01691;SEQF2406_02096;SEQF2529_00897;SEQF2530_01484;SEQF2531_00838;SEQF2539_00899;SEQF2555_01173;SEQF2815_00647;SEQF2816_01490;SEQF2817_01314;SEQF2959_01168;SEQF2973_01810		Riboflavin biosynthesis protein RibF [HMT-201 Fusobacterium periodonticum ATCC 33693];Riboflavin biosynthesis protein RibF [HMT-202 Fusobacterium nucleatum F0401];Riboflavin biosynthesis protein RibF [HMT-370 Fusobacterium sp._HMT_370 F0437];RNA-binding riboflavin kinase RibR [HMT-420 Fusobacterium nucleatum ATCC 51191];Riboflavin biosynthesis protein RibF [HMT-201 Fusobacterium periodonticum D10…
NaN	NaN	NaN	NaN	NaN	NaN	NaN	NaN	NaN	NaN	NaN	NaN	NaN	NaN	NaN	NaN	NaN	NaN	NaN	NaN	NaN	NaN	NaN	NaN	NaN	NaN	NaN	NaN	NaN	NaN	SEQF1160_00737;SEQF1879_01502;SEQF2406_00787;SEQF2529_00926;SEQF2555_01142;SEQF2812_01587		Acetyl-CoA acetyltransferase [HMT-201 Fusobacterium periodonticum ATCC 33693];Acetyl-CoA acetyltransferase [HMT-370 Fusobacterium sp._HMT_370 F0437];Acetyl-CoA acetyltransferase [HMT-201 Fusobacterium periodonticum D10];Acetyl-CoA acetyltransferase [HMT-201 Fusobacterium periodonticum 2_1_31];Acetyl-CoA acetyltransferase [HMT-201 Fusobacterium periodonticum 1_1_41FAA];Acetyl-CoA acetyltransferase…
NaN	NaN	NaN	NaN	NaN	NaN	NaN	NaN	NaN	NaN	NaN	NaN	NaN	NaN	NaN	NaN	NaN	NaN	NaN	NaN	NaN	NaN	NaN	NaN	NaN	NaN	NaN	NaN	NaN	NaN	SEQF1160_00770;SEQF2406_01813;SEQF2529_00324;SEQF2555_01813		Transcriptional regulatory protein ZraR [HMT-201 Fusobacterium periodonticum ATCC 33693];Transcriptional regulatory protein ZraR [HMT-201 Fusobacterium periodonticum D10];Transcriptional regulatory protein ZraR [HMT-201 Fusobacterium periodonticum 2_1_31];Transcriptional regulatory protein ZraR [HMT-201 Fusobacterium periodonticum 1_1_41FAA]
NaN	NaN	NaN	NaN	NaN	NaN	NaN	NaN	NaN	NaN	NaN	NaN	NaN	NaN	NaN	NaN	NaN	NaN	NaN	NaN	NaN	NaN	NaN	NaN	NaN	NaN	NaN	NaN	NaN	NaN	SEQF1160_00902;SEQF2406_00003;SEQF2529_01997		Membrane-bound lysozyme inhibitor of C-type lysozyme [HMT-201 Fusobacterium periodonticum ATCC 33693];hypothetical protein [HMT-201 Fusobacterium periodonticum D10];hypothetical protein [HMT-201 Fusobacterium periodonticum 2_1_31]
NaN	NaN	NaN	NaN	NaN	NaN	NaN	NaN	NaN	NaN	NaN	NaN	NaN	NaN	NaN	NaN	NaN	NaN	NaN	NaN	NaN	NaN	NaN	NaN	NaN	NaN	NaN	NaN	NaN	NaN	SEQF1160_01013;SEQF2406_00087;SEQF2529_02085;SEQF2555_02195		Alkyl hydroperoxide reductase subunit C [HMT-201 Fusobacterium periodonticum ATCC 33693];Alkyl hydroperoxide reductase subunit C [HMT-201 Fusobacterium periodonticum D10];Alkyl hydroperoxide reductase subunit C [HMT-201 Fusobacterium periodonticum 2_1_31];Alkyl hydroperoxide reductase subunit C [HMT-201 Fusobacterium periodonticum 1_1_41FAA]
NaN	NaN	NaN	NaN	NaN	NaN	NaN	NaN	NaN	NaN	NaN	NaN	NaN	NaN	NaN	NaN	NaN	NaN	NaN	NaN	NaN	NaN	NaN	NaN	NaN	NaN	NaN	NaN	NaN	NaN	SEQF1160_01182		NAD-specific glutamate dehydrogenase [HMT-201 Fusobacterium periodonticum ATCC 33693]
NaN	NaN	NaN	NaN	NaN	NaN	NaN	NaN	NaN	NaN	NaN	NaN	NaN	NaN	NaN	NaN	NaN	NaN	NaN	NaN	NaN	NaN	NaN	NaN	NaN	NaN	NaN	NaN	NaN	NaN	SEQF1160_01402;SEQF2406_00205;SEQF2529_01684;SEQF2555_00018		Cysteine synthase [HMT-201 Fusobacterium periodonticum ATCC 33693];Cysteine synthase [HMT-201 Fusobacterium periodonticum D10];Cysteine synthase [HMT-201 Fusobacterium periodonticum 2_1_31];Cysteine synthase [HMT-201 Fusobacterium periodonticum 1_1_41FAA]
NaN	NaN	NaN	NaN	NaN	NaN	NaN	NaN	NaN	NaN	NaN	NaN	NaN	NaN	NaN	NaN	NaN	NaN	NaN	NaN	NaN	NaN	NaN	NaN	NaN	NaN	NaN	NaN	NaN	NaN	SEQF1160_01452;SEQF1680_02325;SEQF1879_02046;SEQF1883_01432;SEQF2065_00956;SEQF2530_00169;SEQF2531_02588;SEQF2539_00183;SEQF2815_00067;SEQF2816_00259;SEQF2817_02330;SEQF2959_01103;SEQF2973_01337		Enolase [HMT-201 Fusobacterium periodonticum ATCC 33693];Enolase [HMT-202 Fusobacterium nucleatum F0401];Enolase [HMT-370 Fusobacterium sp._HMT_370 F0437];Enolase [HMT-420 Fusobacterium nucleatum F0419];Enolase [HMT-420 Fusobacterium nucleatum ATCC 51191];Enolase [HMT-420 Fusobacterium nucleatum 21_1A];Enolase [HMT-420 Fusobacterium nucleatum 11_3_2];Enolase [HMT-420 Fusobacterium nucleatum 4_8];…
NaN	NaN	NaN	NaN	NaN	NaN	13.1554	81.1132	36.2261	NaN	39.543	46.9327	NaN	NaN	34.7845	20.6093	NaN	NaN	39.7904	NaN	NaN	NaN	NaN	NaN	NaN	NaN	NaN	NaN	NaN	NaN	SEQF1160_01536		2,4-diaminopentanoate dehydrogenase [HMT-201 Fusobacterium periodonticum ATCC 33693]
NaN	NaN	NaN	NaN	NaN	NaN	NaN	NaN	NaN	NaN	NaN	NaN	NaN	NaN	NaN	NaN	NaN	NaN	NaN	NaN	NaN	NaN	NaN	NaN	NaN	NaN	NaN	NaN	NaN	NaN	SEQF1160_01622;SEQF2529_01359;SEQF2555_00750;SEQF3018_01980		34 kDa membrane antigen [HMT-201 Fusobacterium periodonticum ATCC 33693];34 kDa membrane antigen [HMT-201 Fusobacterium periodonticum 2_1_31];34 kDa membrane antigen [HMT-201 Fusobacterium periodonticum 1_1_41FAA];34 kDa membrane antigen [HMT-202 Fusobacterium nucleatum hmsc064b11]
NaN	NaN	NaN	NaN	NaN	NaN	NaN	NaN	NaN	NaN	NaN	NaN	NaN	NaN	NaN	NaN	NaN	NaN	NaN	NaN	NaN	NaN	NaN	NaN	NaN	NaN	NaN	NaN	NaN	NaN	SEQF1160_01694;SEQF2406_00449;SEQF2529_01433		3-keto-5-aminohexanoate cleavage enzyme [HMT-201 Fusobacterium periodonticum ATCC 33693];3-keto-5-aminohexanoate cleavage enzyme [HMT-201 Fusobacterium periodonticum D10];3-keto-5-aminohexanoate cleavage enzyme [HMT-201 Fusobacterium periodonticum 2_1_31]
NaN	NaN	NaN	NaN	NaN	13.2424	NaN	NaN	21.7885	NaN	NaN	NaN	NaN	NaN	NaN	34.5761	NaN	NaN	25.9356	NaN	NaN	NaN	NaN	NaN	NaN	NaN	NaN	24.0125	NaN	NaN	SEQF1160_01730		Heme-binding protein A [HMT-201 Fusobacterium periodonticum ATCC 33693]
NaN	NaN	NaN	NaN	NaN	NaN	NaN	NaN	NaN	NaN	NaN	NaN	NaN	NaN	NaN	NaN	NaN	NaN	NaN	NaN	NaN	NaN	NaN	NaN	NaN	NaN	NaN	NaN	NaN	NaN	SEQF1160_01748;SEQF1879_00234;SEQF2555_00942		30S ribosomal protein S2 [HMT-201 Fusobacterium periodonticum ATCC 33693];30S ribosomal protein S2 [HMT-370 Fusobacterium sp._HMT_370 F0437];30S ribosomal protein S2 [HMT-201 Fusobacterium periodonticum 1_1_41FAA]
NaN	NaN	NaN	NaN	NaN	NaN	NaN	NaN	NaN	NaN	NaN	NaN	NaN	NaN	NaN	NaN	NaN	NaN	NaN	NaN	NaN	NaN	NaN	NaN	NaN	NaN	NaN	NaN	NaN	NaN	SEQF1160_01753;SEQF1879_00228;SEQF2406_00359;SEQF2529_01501;SEQF2555_00948		50S ribosomal protein L30 [HMT-201 Fusobacterium periodonticum ATCC 33693];50S ribosomal protein L30 [HMT-370 Fusobacterium sp._HMT_370 F0437];50S ribosomal protein L30 [HMT-201 Fusobacterium periodonticum D10];50S ribosomal protein L30 [HMT-201 Fusobacterium periodonticum 2_1_31];50S ribosomal protein L30 [HMT-201 Fusobacterium periodonticum 1_1_41FAA]
NaN	NaN	NaN	NaN	NaN	NaN	NaN	NaN	NaN	NaN	NaN	NaN	NaN	NaN	NaN	NaN	NaN	NaN	NaN	NaN	NaN	NaN	NaN	NaN	NaN	NaN	NaN	NaN	NaN	NaN	SEQF1160_02005;SEQF2406_00191;SEQF2529_01666;SEQF2555_01118		Trigger factor [HMT-201 Fusobacterium periodonticum ATCC 33693];Trigger factor [HMT-201 Fusobacterium periodonticum D10];Trigger factor [HMT-201 Fusobacterium periodonticum 2_1_31];Trigger factor [HMT-201 Fusobacterium periodonticum 1_1_41FAA]
NaN	NaN	NaN	NaN	NaN	NaN	NaN	NaN	NaN	NaN	NaN	NaN	NaN	NaN	NaN	NaN	NaN	NaN	NaN	NaN	NaN	NaN	NaN	NaN	NaN	NaN	NaN	NaN	NaN	NaN	SEQF1160_02174;SEQF1680_02384;SEQF1883_01490;SEQF2065_01261;SEQF2406_01410;SEQF2529_01247;SEQF2530_00102;SEQF2531_02655;SEQF2539_00117;SEQF2555_00637;SEQF2815_00017;SEQF2816_00208;SEQF2817_02389;SEQF2959_00177;SEQF2973_00182;SEQF3018_01148		Chaperone protein DnaK [HMT-201 Fusobacterium periodonticum ATCC 33693];Chaperone protein DnaK [HMT-202 Fusobacterium nucleatum F0401];Chaperone protein DnaK [HMT-420 Fusobacterium nucleatum F0419];Chaperone protein DnaK [HMT-420 Fusobacterium nucleatum ATCC 51191];Chaperone protein DnaK [HMT-201 Fusobacterium periodonticum D10];Chaperone protein DnaK [HMT-201 Fusobacterium periodonticum 2_1_31];…
NaN	NaN	NaN	NaN	NaN	NaN	NaN	NaN	NaN	NaN	NaN	NaN	NaN	NaN	NaN	NaN	NaN	NaN	NaN	NaN	NaN	NaN	NaN	NaN	NaN	NaN	NaN	NaN	NaN	NaN	SEQF1160_02195;SEQF2406_01387;SEQF2529_01270;SEQF2555_00662		Purine nucleoside phosphoramidase [HMT-201 Fusobacterium periodonticum ATCC 33693];Purine nucleoside phosphoramidase [HMT-201 Fusobacterium periodonticum D10];Purine nucleoside phosphoramidase [HMT-201 Fusobacterium periodonticum 2_1_31];Purine nucleoside phosphoramidase [HMT-201 Fusobacterium periodonticum 1_1_41FAA]
NaN	NaN	NaN	NaN	NaN	NaN	NaN	NaN	NaN	NaN	NaN	NaN	NaN	NaN	NaN	NaN	NaN	NaN	NaN	NaN	NaN	NaN	NaN	NaN	NaN	NaN	NaN	NaN	NaN	NaN	SEQF1160_02457;SEQF1879_00052;SEQF2406_02227;SEQF2529_01973;SEQF2814_01825;SEQF3025_01519		23S rRNA (uracil-C(5))-methyltransferase RlmCD [HMT-201 Fusobacterium periodonticum ATCC 33693];23S rRNA (uracil-C(5))-methyltransferase RlmCD [HMT-370 Fusobacterium sp._HMT_370 F0437];23S rRNA (uracil-C(5))-methyltransferase RlmCD [HMT-201 Fusobacterium periodonticum D10];23S rRNA (uracil-C(5))-methyltransferase RlmCD [HMT-201 Fusobacterium periodonticum 2_1_31];23S rRNA (uracil-C(5))-methyltran…
NaN	NaN	NaN	NaN	NaN	NaN	NaN	NaN	NaN	NaN	NaN	NaN	NaN	NaN	NaN	NaN	NaN	NaN	NaN	NaN	NaN	NaN	NaN	NaN	NaN	NaN	NaN	NaN	NaN	NaN	SEQF1165_00057;SEQF2142_01029		Putative ABC transporter arginine-binding protein 2 [HMT-476 Neisseria subflava NJ9703];Putative ABC transporter arginine-binding protein 2 [HMT-682 Neisseria mucosa C102]
NaN	NaN	NaN	NaN	NaN	NaN	NaN	NaN	NaN	NaN	NaN	NaN	NaN	NaN	NaN	NaN	NaN	NaN	NaN	NaN	NaN	NaN	NaN	NaN	NaN	NaN	NaN	NaN	NaN	NaN	SEQF1165_00074;SEQF1175_01356;SEQF1659_02377;SEQF2142_01971		50S ribosomal protein L11 [HMT-476 Neisseria subflava NJ9703];50S ribosomal protein L11 [HMT-682 Neisseria mucosa ATCC 25996];50S ribosomal protein L11 [HMT-014 Neisseria oralis F0314];50S ribosomal protein L11 [HMT-682 Neisseria mucosa C102]
NaN	NaN	NaN	NaN	NaN	NaN	NaN	NaN	NaN	NaN	NaN	NaN	NaN	NaN	NaN	NaN	NaN	NaN	NaN	NaN	NaN	NaN	NaN	NaN	NaN	NaN	NaN	NaN	NaN	NaN	SEQF1165_00076;SEQF1175_01358;SEQF1659_02375;SEQF2079_01549;SEQF2142_01973		50S ribosomal protein L10 [HMT-476 Neisseria subflava NJ9703];50S ribosomal protein L10 [HMT-682 Neisseria mucosa ATCC 25996];50S ribosomal protein L10 [HMT-014 Neisseria oralis F0314];50S ribosomal protein L10 [HMT-582 Kingella denitrificans ATCC 33394];50S ribosomal protein L10 [HMT-682 Neisseria mucosa C102]
NaN	NaN	NaN	NaN	NaN	NaN	NaN	NaN	NaN	NaN	NaN	NaN	NaN	NaN	NaN	NaN	NaN	NaN	NaN	NaN	NaN	NaN	NaN	NaN	NaN	NaN	NaN	NaN	NaN	NaN	SEQF1165_00077;SEQF1175_01359;SEQF1659_02374;SEQF2142_01974		50S ribosomal protein L7/L12 [HMT-476 Neisseria subflava NJ9703];50S ribosomal protein L7/L12 [HMT-682 Neisseria mucosa ATCC 25996];50S ribosomal protein L7/L12 [HMT-014 Neisseria oralis F0314];50S ribosomal protein L7/L12 [HMT-682 Neisseria mucosa C102]
NaN	NaN	NaN	NaN	NaN	NaN	NaN	NaN	NaN	NaN	NaN	NaN	NaN	NaN	NaN	NaN	NaN	NaN	NaN	NaN	NaN	NaN	NaN	NaN	NaN	NaN	NaN	NaN	NaN	NaN	SEQF1165_00081;SEQF2142_01978		30S ribosomal protein S7 [HMT-476 Neisseria subflava NJ9703];30S ribosomal protein S7 [HMT-682 Neisseria mucosa C102]
NaN	NaN	NaN	NaN	NaN	NaN	NaN	NaN	NaN	NaN	NaN	NaN	NaN	NaN	NaN	NaN	NaN	NaN	NaN	NaN	NaN	NaN	NaN	NaN	NaN	NaN	NaN	NaN	NaN	NaN	SEQF1165_00082;SEQF2142_01979		Elongation factor G [HMT-476 Neisseria subflava NJ9703];Elongation factor G [HMT-682 Neisseria mucosa C102]
NaN	NaN	NaN	NaN	NaN	NaN	NaN	NaN	NaN	NaN	NaN	NaN	NaN	NaN	NaN	NaN	NaN	NaN	NaN	NaN	NaN	NaN	NaN	NaN	NaN	NaN	NaN	NaN	NaN	NaN	SEQF1165_00091;SEQF2142_00915		hypothetical protein [HMT-476 Neisseria subflava NJ9703];hypothetical protein [HMT-682 Neisseria mucosa C102]
NaN	18.4254	NaN	4.95293	NaN	NaN	NaN	8.96772	NaN	NaN	8.68402	NaN	NaN	15.7797	NaN	NaN	NaN	NaN	NaN	NaN	15.6666	9.54385	29.538	35.764	NaN	NaN	NaN	NaN	NaN	9.63957	SEQF1165_00109		hypothetical protein [HMT-476 Neisseria subflava NJ9703]
NaN	NaN	NaN	NaN	NaN	NaN	NaN	NaN	NaN	NaN	NaN	NaN	NaN	NaN	NaN	NaN	NaN	NaN	NaN	NaN	NaN	NaN	NaN	NaN	NaN	NaN	NaN	NaN	NaN	NaN	SEQF1165_00121;SEQF2142_00017		5-methyltetrahydropteroyltriglutamate--homocysteine methyltransferase [HMT-476 Neisseria subflava NJ9703];5-methyltetrahydropteroyltriglutamate--homocysteine methyltransferase [HMT-682 Neisseria mucosa C102]
NaN	NaN	NaN	NaN	NaN	NaN	NaN	NaN	NaN	NaN	NaN	NaN	NaN	NaN	NaN	NaN	NaN	NaN	NaN	NaN	NaN	NaN	NaN	NaN	NaN	NaN	NaN	NaN	NaN	NaN	SEQF1165_00127;SEQF2142_01579		Major outer membrane protein P.IB [HMT-476 Neisseria subflava NJ9703];Major outer membrane protein P.IB [HMT-682 Neisseria mucosa C102]
NaN	NaN	NaN	NaN	NaN	NaN	NaN	NaN	NaN	NaN	NaN	NaN	NaN	NaN	NaN	NaN	NaN	NaN	NaN	NaN	NaN	NaN	NaN	NaN	NaN	NaN	NaN	NaN	NaN	NaN	SEQF1165_00131;SEQF1175_00062;SEQF1659_01639;SEQF2079_00242;SEQF2142_01583		Acetolactate synthase isozyme 3 large subunit [HMT-476 Neisseria subflava NJ9703];Acetolactate synthase isozyme 3 large subunit [HMT-682 Neisseria mucosa ATCC 25996];Acetolactate synthase isozyme 3 large subunit [HMT-014 Neisseria oralis F0314];Acetolactate synthase isozyme 3 large subunit [HMT-582 Kingella denitrificans ATCC 33394];Acetolactate synthase isozyme 3 large subunit [HMT-682 Neisseria…
NaN	NaN	NaN	NaN	NaN	NaN	NaN	NaN	NaN	NaN	NaN	NaN	NaN	NaN	NaN	NaN	NaN	NaN	NaN	NaN	NaN	NaN	NaN	NaN	NaN	NaN	NaN	NaN	NaN	NaN	SEQF1165_00211;SEQF2142_01897		putative ABC transporter solute-binding protein YclQ [HMT-476 Neisseria subflava NJ9703];putative ABC transporter solute-binding protein YclQ [HMT-682 Neisseria mucosa C102]
NaN	NaN	NaN	NaN	NaN	NaN	NaN	NaN	NaN	NaN	NaN	NaN	NaN	NaN	NaN	NaN	NaN	NaN	NaN	NaN	NaN	NaN	NaN	NaN	NaN	NaN	NaN	NaN	NaN	NaN	SEQF1165_00216;SEQF2142_01892		Biotin carboxylase [HMT-476 Neisseria subflava NJ9703];Biotin carboxylase [HMT-682 Neisseria mucosa C102]
NaN	NaN	NaN	NaN	NaN	NaN	NaN	NaN	NaN	NaN	NaN	NaN	NaN	NaN	NaN	NaN	NaN	NaN	NaN	NaN	NaN	NaN	NaN	NaN	NaN	NaN	NaN	NaN	NaN	NaN	SEQF1165_00224;SEQF2142_01812		Chromate reductase [HMT-476 Neisseria subflava NJ9703];Chromate reductase [HMT-682 Neisseria mucosa C102]
NaN	NaN	NaN	NaN	NaN	NaN	NaN	NaN	NaN	NaN	NaN	NaN	NaN	NaN	NaN	NaN	NaN	NaN	NaN	NaN	NaN	NaN	NaN	NaN	NaN	NaN	NaN	NaN	NaN	NaN	SEQF1165_00239;SEQF1175_00203;SEQF1659_01696;SEQF2142_01827		UDP-N-acetyl-D-glucosamine 6-dehydrogenase [HMT-476 Neisseria subflava NJ9703];UDP-N-acetyl-D-glucosamine 6-dehydrogenase [HMT-682 Neisseria mucosa ATCC 25996];UDP-N-acetyl-D-glucosamine 6-dehydrogenase [HMT-014 Neisseria oralis F0314];UDP-N-acetyl-D-glucosamine 6-dehydrogenase [HMT-682 Neisseria mucosa C102]
NaN	NaN	NaN	NaN	NaN	NaN	NaN	NaN	NaN	NaN	NaN	NaN	NaN	NaN	NaN	NaN	NaN	NaN	NaN	NaN	NaN	NaN	NaN	NaN	NaN	NaN	NaN	NaN	NaN	NaN	SEQF1165_00257;SEQF1175_00573;SEQF1659_01365;SEQF2079_01204;SEQF2142_01844		50S ribosomal protein L13 [HMT-476 Neisseria subflava NJ9703];50S ribosomal protein L13 [HMT-682 Neisseria mucosa ATCC 25996];50S ribosomal protein L13 [HMT-014 Neisseria oralis F0314];50S ribosomal protein L13 [HMT-582 Kingella denitrificans ATCC 33394];50S ribosomal protein L13 [HMT-682 Neisseria mucosa C102]
NaN	NaN	NaN	NaN	NaN	NaN	NaN	NaN	NaN	NaN	NaN	NaN	NaN	NaN	NaN	NaN	NaN	NaN	NaN	NaN	NaN	NaN	NaN	NaN	NaN	NaN	NaN	NaN	NaN	NaN	SEQF1165_00258;SEQF2142_01845		30S ribosomal protein S9 [HMT-476 Neisseria subflava NJ9703];30S ribosomal protein S9 [HMT-682 Neisseria mucosa C102]
NaN	NaN	NaN	NaN	NaN	NaN	NaN	NaN	NaN	NaN	NaN	NaN	NaN	NaN	NaN	NaN	NaN	NaN	NaN	NaN	NaN	NaN	NaN	NaN	NaN	NaN	NaN	NaN	NaN	NaN	SEQF1165_00260;SEQF2142_01847		Organic hydroperoxide resistance transcriptional regulator [HMT-476 Neisseria subflava NJ9703];Organic hydroperoxide resistance transcriptional regulator [HMT-682 Neisseria mucosa C102]
NaN	NaN	NaN	NaN	NaN	NaN	NaN	NaN	NaN	NaN	NaN	NaN	NaN	NaN	NaN	NaN	NaN	NaN	NaN	NaN	NaN	NaN	NaN	NaN	NaN	NaN	NaN	NaN	NaN	NaN	SEQF1165_00295;SEQF1175_00760;SEQF1659_02408;SEQF2079_01214;SEQF2142_01881		2,3,4,5-tetrahydropyridine-2,6-dicarboxylate N-succinyltransferase [HMT-476 Neisseria subflava NJ9703];2,3,4,5-tetrahydropyridine-2,6-dicarboxylate N-succinyltransferase [HMT-682 Neisseria mucosa ATCC 25996];2,3,4,5-tetrahydropyridine-2,6-dicarboxylate N-succinyltransferase [HMT-014 Neisseria oralis F0314];2,3,4,5-tetrahydropyridine-2,6-dicarboxylate N-succinyltransferase [HMT-582 Kingella denitr…
NaN	NaN	NaN	NaN	NaN	NaN	NaN	NaN	NaN	NaN	NaN	NaN	NaN	NaN	NaN	NaN	NaN	NaN	NaN	NaN	NaN	NaN	NaN	NaN	NaN	NaN	NaN	NaN	NaN	NaN	SEQF1165_00297;SEQF1175_01195;SEQF1659_02101;SEQF2142_01883		Ferric uptake regulation protein [HMT-476 Neisseria subflava NJ9703];Ferric uptake regulation protein [HMT-682 Neisseria mucosa ATCC 25996];Ferric uptake regulation protein [HMT-014 Neisseria oralis F0314];Ferric uptake regulation protein [HMT-682 Neisseria mucosa C102]
NaN	NaN	NaN	NaN	NaN	NaN	NaN	NaN	NaN	NaN	NaN	NaN	NaN	NaN	NaN	NaN	NaN	NaN	NaN	NaN	NaN	NaN	NaN	NaN	NaN	NaN	NaN	NaN	NaN	NaN	SEQF1165_00353;SEQF1175_02173;SEQF1659_00295;SEQF2079_01778;SEQF2142_00349		Cold shock-like protein CspD [HMT-476 Neisseria subflava NJ9703];Cold shock-like protein CspD [HMT-682 Neisseria mucosa ATCC 25996];Cold shock-like protein CspD [HMT-014 Neisseria oralis F0314];Cold shock-like protein CspD [HMT-582 Kingella denitrificans ATCC 33394];Cold shock-like protein CspD [HMT-682 Neisseria mucosa C102]
NaN	NaN	NaN	NaN	NaN	NaN	NaN	NaN	NaN	NaN	NaN	NaN	NaN	NaN	NaN	NaN	NaN	NaN	NaN	NaN	NaN	NaN	NaN	NaN	NaN	NaN	NaN	NaN	NaN	NaN	SEQF1165_00386;SEQF2142_00309		Acetate kinase [HMT-476 Neisseria subflava NJ9703];Acetate kinase [HMT-682 Neisseria mucosa C102]
NaN	NaN	NaN	NaN	NaN	NaN	NaN	NaN	NaN	NaN	NaN	NaN	NaN	NaN	NaN	NaN	NaN	NaN	NaN	NaN	NaN	NaN	NaN	NaN	NaN	NaN	NaN	NaN	NaN	NaN	SEQF1165_00418;SEQF2142_01100		Aspartate aminotransferase [HMT-476 Neisseria subflava NJ9703];Aspartate aminotransferase [HMT-682 Neisseria mucosa C102]
NaN	NaN	NaN	NaN	NaN	NaN	NaN	NaN	NaN	NaN	NaN	NaN	NaN	NaN	NaN	NaN	NaN	NaN	NaN	NaN	NaN	NaN	NaN	NaN	NaN	NaN	NaN	NaN	NaN	NaN	SEQF1165_00424;SEQF2142_01094		Bifunctional protein PutA [HMT-476 Neisseria subflava NJ9703];Bifunctional protein PutA [HMT-682 Neisseria mucosa C102]
NaN	NaN	NaN	NaN	NaN	NaN	NaN	NaN	NaN	NaN	NaN	NaN	NaN	NaN	NaN	NaN	NaN	NaN	NaN	NaN	NaN	NaN	NaN	NaN	NaN	NaN	NaN	NaN	NaN	NaN	SEQF1165_00596;SEQF2142_00734		Pyruvate dehydrogenase E1 component [HMT-476 Neisseria subflava NJ9703];Pyruvate dehydrogenase E1 component [HMT-682 Neisseria mucosa C102]
NaN	NaN	NaN	NaN	NaN	NaN	NaN	NaN	NaN	NaN	NaN	NaN	NaN	NaN	NaN	NaN	NaN	NaN	NaN	NaN	NaN	NaN	NaN	NaN	NaN	NaN	NaN	NaN	NaN	NaN	SEQF1165_00599;SEQF1175_01527;SEQF1659_00132;SEQF2142_00736		Dihydrolipoyl dehydrogenase [HMT-476 Neisseria subflava NJ9703];Dihydrolipoyl dehydrogenase [HMT-682 Neisseria mucosa ATCC 25996];Dihydrolipoyl dehydrogenase [HMT-014 Neisseria oralis F0314];Dihydrolipoyl dehydrogenase [HMT-682 Neisseria mucosa C102]
NaN	NaN	NaN	NaN	NaN	NaN	NaN	NaN	NaN	NaN	NaN	NaN	NaN	NaN	NaN	NaN	NaN	NaN	NaN	NaN	NaN	NaN	NaN	NaN	NaN	NaN	NaN	NaN	NaN	NaN	SEQF1165_00612;SEQF2142_01784		hypothetical protein [HMT-476 Neisseria subflava NJ9703];hypothetical protein [HMT-682 Neisseria mucosa C102]
NaN	NaN	NaN	NaN	NaN	NaN	NaN	NaN	NaN	NaN	NaN	NaN	NaN	NaN	NaN	NaN	NaN	NaN	NaN	NaN	NaN	NaN	NaN	NaN	NaN	NaN	NaN	NaN	NaN	NaN	SEQF1165_00705;SEQF1175_01909;SEQF1659_01480;SEQF2142_01057		Maltose phosphorylase [HMT-476 Neisseria subflava NJ9703];Maltose phosphorylase [HMT-682 Neisseria mucosa ATCC 25996];Maltose phosphorylase [HMT-014 Neisseria oralis F0314];Maltose phosphorylase [HMT-682 Neisseria mucosa C102]
NaN	NaN	NaN	NaN	NaN	NaN	NaN	NaN	NaN	NaN	NaN	NaN	NaN	NaN	NaN	NaN	NaN	NaN	NaN	NaN	NaN	NaN	NaN	NaN	NaN	NaN	NaN	NaN	NaN	NaN	SEQF1165_00710;SEQF1175_01886;SEQF2142_01053		Multidrug export protein AcrE [HMT-476 Neisseria subflava NJ9703];Multidrug resistance protein MexA [HMT-682 Neisseria mucosa ATCC 25996];Multidrug export protein AcrE [HMT-682 Neisseria mucosa C102]
NaN	NaN	NaN	NaN	NaN	NaN	NaN	NaN	NaN	NaN	NaN	NaN	NaN	NaN	NaN	NaN	NaN	NaN	NaN	NaN	NaN	NaN	NaN	NaN	NaN	NaN	NaN	NaN	NaN	NaN	SEQF1165_00719;SEQF2142_01044		Chaperone modulatory protein CbpM [HMT-476 Neisseria subflava NJ9703];Chaperone modulatory protein CbpM [HMT-682 Neisseria mucosa C102]
NaN	NaN	NaN	NaN	NaN	NaN	NaN	NaN	NaN	NaN	NaN	NaN	NaN	NaN	NaN	NaN	NaN	NaN	NaN	NaN	NaN	NaN	NaN	NaN	NaN	NaN	NaN	NaN	NaN	NaN	SEQF1165_00722;SEQF2142_01040		Phosphoenolpyruvate synthase [HMT-476 Neisseria subflava NJ9703];Phosphoenolpyruvate synthase [HMT-682 Neisseria mucosa C102]
NaN	NaN	NaN	NaN	NaN	NaN	NaN	NaN	NaN	NaN	NaN	NaN	NaN	NaN	NaN	NaN	NaN	NaN	NaN	NaN	NaN	NaN	NaN	NaN	NaN	NaN	NaN	NaN	NaN	NaN	SEQF1165_00738;SEQF2142_00555		Murein hydrolase activator NlpD [HMT-476 Neisseria subflava NJ9703];Murein hydrolase activator NlpD [HMT-682 Neisseria mucosa C102]
NaN	NaN	NaN	NaN	NaN	NaN	NaN	NaN	NaN	NaN	NaN	NaN	NaN	NaN	NaN	NaN	NaN	NaN	NaN	NaN	NaN	NaN	NaN	NaN	NaN	NaN	NaN	NaN	NaN	NaN	SEQF1165_00745;SEQF1175_01477;SEQF2142_00562		Bacterioferritin [HMT-476 Neisseria subflava NJ9703];Bacterioferritin [HMT-682 Neisseria mucosa ATCC 25996];Bacterioferritin [HMT-682 Neisseria mucosa C102]
NaN	NaN	NaN	NaN	NaN	NaN	NaN	NaN	NaN	NaN	NaN	NaN	NaN	NaN	NaN	NaN	NaN	NaN	NaN	NaN	NaN	NaN	NaN	NaN	NaN	NaN	NaN	NaN	NaN	NaN	SEQF1165_00746;SEQF2142_00563		Bacterioferritin [HMT-476 Neisseria subflava NJ9703];Bacterioferritin [HMT-682 Neisseria mucosa C102]
NaN	NaN	NaN	NaN	NaN	NaN	NaN	NaN	NaN	NaN	NaN	NaN	NaN	NaN	NaN	NaN	NaN	NaN	NaN	NaN	NaN	NaN	NaN	NaN	NaN	NaN	NaN	NaN	NaN	NaN	SEQF1165_00750;SEQF1175_00953;SEQF1659_00534;SEQF2142_00567		N5-carboxyaminoimidazole ribonucleotide mutase [HMT-476 Neisseria subflava NJ9703];N5-carboxyaminoimidazole ribonucleotide mutase [HMT-682 Neisseria mucosa ATCC 25996];N5-carboxyaminoimidazole ribonucleotide mutase [HMT-014 Neisseria oralis F0314];N5-carboxyaminoimidazole ribonucleotide mutase [HMT-682 Neisseria mucosa C102]
NaN	NaN	NaN	NaN	NaN	NaN	NaN	NaN	NaN	NaN	NaN	NaN	NaN	NaN	NaN	NaN	NaN	NaN	NaN	NaN	NaN	NaN	NaN	NaN	NaN	NaN	NaN	NaN	NaN	NaN	SEQF1165_00791;SEQF1175_01625;SEQF1659_00596;SEQF2142_00605		hypothetical protein [HMT-476 Neisseria subflava NJ9703];hypothetical protein [HMT-682 Neisseria mucosa ATCC 25996];hypothetical protein [HMT-014 Neisseria oralis F0314];hypothetical protein [HMT-682 Neisseria mucosa C102]
NaN	NaN	NaN	NaN	NaN	NaN	NaN	NaN	NaN	NaN	NaN	NaN	NaN	NaN	NaN	NaN	NaN	NaN	NaN	NaN	NaN	NaN	NaN	NaN	NaN	NaN	NaN	NaN	NaN	NaN	SEQF1165_00813;SEQF2142_00628		2-methyl-aconitate isomerase [HMT-476 Neisseria subflava NJ9703];2-methyl-aconitate isomerase [HMT-682 Neisseria mucosa C102]
NaN	NaN	NaN	NaN	NaN	NaN	NaN	NaN	NaN	NaN	NaN	NaN	NaN	NaN	NaN	NaN	NaN	NaN	NaN	NaN	NaN	NaN	NaN	NaN	NaN	NaN	NaN	NaN	NaN	NaN	SEQF1165_00868;SEQF2142_01982		50S ribosomal protein L3 [HMT-476 Neisseria subflava NJ9703];50S ribosomal protein L3 [HMT-682 Neisseria mucosa C102]
NaN	NaN	NaN	NaN	NaN	NaN	NaN	NaN	NaN	NaN	NaN	NaN	NaN	NaN	NaN	NaN	NaN	NaN	NaN	NaN	NaN	NaN	NaN	NaN	NaN	NaN	NaN	NaN	NaN	NaN	SEQF1165_00869;SEQF1175_01259;SEQF2142_01983		50S ribosomal protein L4 [HMT-476 Neisseria subflava NJ9703];50S ribosomal protein L4 [HMT-682 Neisseria mucosa ATCC 25996];50S ribosomal protein L4 [HMT-682 Neisseria mucosa C102]
NaN	NaN	NaN	NaN	NaN	NaN	NaN	NaN	NaN	NaN	NaN	NaN	NaN	NaN	NaN	NaN	NaN	NaN	NaN	NaN	NaN	NaN	NaN	NaN	NaN	NaN	NaN	NaN	NaN	NaN	SEQF1165_00870;SEQF1175_01260;SEQF1659_02364;SEQF2142_01984		50S ribosomal protein L23 [HMT-476 Neisseria subflava NJ9703];50S ribosomal protein L23 [HMT-682 Neisseria mucosa ATCC 25996];50S ribosomal protein L23 [HMT-014 Neisseria oralis F0314];50S ribosomal protein L23 [HMT-682 Neisseria mucosa C102]
NaN	NaN	NaN	NaN	NaN	NaN	NaN	NaN	NaN	NaN	NaN	NaN	NaN	NaN	NaN	NaN	NaN	NaN	NaN	NaN	NaN	NaN	NaN	NaN	NaN	NaN	NaN	NaN	NaN	NaN	SEQF1165_00871;SEQF1175_01261;SEQF1659_02363;SEQF2142_01985		50S ribosomal protein L2 [HMT-476 Neisseria subflava NJ9703];50S ribosomal protein L2 [HMT-682 Neisseria mucosa ATCC 25996];50S ribosomal protein L2 [HMT-014 Neisseria oralis F0314];50S ribosomal protein L2 [HMT-682 Neisseria mucosa C102]
NaN	NaN	NaN	NaN	NaN	NaN	NaN	NaN	NaN	NaN	NaN	NaN	NaN	NaN	NaN	NaN	NaN	NaN	NaN	NaN	NaN	NaN	NaN	NaN	NaN	NaN	NaN	NaN	NaN	NaN	SEQF1165_00872;SEQF1175_01262;SEQF1659_02362;SEQF2142_01986		30S ribosomal protein S19 [HMT-476 Neisseria subflava NJ9703];30S ribosomal protein S19 [HMT-682 Neisseria mucosa ATCC 25996];30S ribosomal protein S19 [HMT-014 Neisseria oralis F0314];30S ribosomal protein S19 [HMT-682 Neisseria mucosa C102]
NaN	NaN	NaN	NaN	NaN	NaN	NaN	NaN	NaN	NaN	NaN	NaN	NaN	NaN	NaN	NaN	NaN	NaN	NaN	NaN	NaN	NaN	NaN	NaN	NaN	NaN	NaN	NaN	NaN	NaN	SEQF1165_00873;SEQF2142_01987		50S ribosomal protein L22 [HMT-476 Neisseria subflava NJ9703];50S ribosomal protein L22 [HMT-682 Neisseria mucosa C102]
NaN	NaN	NaN	NaN	NaN	NaN	NaN	NaN	NaN	NaN	NaN	NaN	NaN	NaN	NaN	NaN	NaN	NaN	NaN	NaN	NaN	NaN	NaN	NaN	NaN	NaN	NaN	NaN	NaN	NaN	SEQF1165_00876;SEQF2142_01990		50S ribosomal protein L29 [HMT-476 Neisseria subflava NJ9703];50S ribosomal protein L29 [HMT-682 Neisseria mucosa C102]
NaN	NaN	NaN	NaN	NaN	NaN	NaN	NaN	NaN	NaN	NaN	NaN	NaN	NaN	NaN	NaN	NaN	NaN	NaN	NaN	NaN	NaN	NaN	NaN	NaN	NaN	NaN	NaN	NaN	NaN	SEQF1165_00878;SEQF1175_01268;SEQF1659_02356;SEQF2142_01992		50S ribosomal protein L14 [HMT-476 Neisseria subflava NJ9703];50S ribosomal protein L14 [HMT-682 Neisseria mucosa ATCC 25996];50S ribosomal protein L14 [HMT-014 Neisseria oralis F0314];50S ribosomal protein L14 [HMT-682 Neisseria mucosa C102]
NaN	NaN	NaN	NaN	NaN	NaN	NaN	NaN	NaN	NaN	NaN	NaN	NaN	NaN	NaN	NaN	NaN	NaN	NaN	NaN	NaN	NaN	NaN	NaN	NaN	NaN	NaN	NaN	NaN	NaN	SEQF1165_00880;SEQF1175_01270;SEQF2142_01994		50S ribosomal protein L5 [HMT-476 Neisseria subflava NJ9703];50S ribosomal protein L5 [HMT-682 Neisseria mucosa ATCC 25996];50S ribosomal protein L5 [HMT-682 Neisseria mucosa C102]
NaN	NaN	NaN	NaN	NaN	NaN	NaN	NaN	NaN	NaN	NaN	NaN	NaN	NaN	NaN	NaN	NaN	NaN	NaN	NaN	NaN	NaN	NaN	NaN	NaN	NaN	NaN	NaN	NaN	NaN	SEQF1165_00881;SEQF1175_01271;SEQF1659_02353;SEQF2142_01995		30S ribosomal protein S14 [HMT-476 Neisseria subflava NJ9703];30S ribosomal protein S14 [HMT-682 Neisseria mucosa ATCC 25996];30S ribosomal protein S14 [HMT-014 Neisseria oralis F0314];30S ribosomal protein S14 [HMT-682 Neisseria mucosa C102]
NaN	NaN	NaN	NaN	NaN	NaN	NaN	NaN	NaN	NaN	NaN	NaN	NaN	NaN	NaN	NaN	NaN	NaN	NaN	NaN	NaN	NaN	NaN	NaN	NaN	NaN	NaN	NaN	NaN	NaN	SEQF1165_00883;SEQF2142_01997		50S ribosomal protein L6 [HMT-476 Neisseria subflava NJ9703];50S ribosomal protein L6 [HMT-682 Neisseria mucosa C102]
NaN	NaN	NaN	NaN	NaN	NaN	NaN	NaN	NaN	NaN	NaN	NaN	NaN	NaN	NaN	NaN	NaN	NaN	NaN	NaN	NaN	NaN	NaN	NaN	NaN	NaN	NaN	NaN	NaN	NaN	SEQF1165_00884;SEQF1175_01274;SEQF2142_01998		50S ribosomal protein L18 [HMT-476 Neisseria subflava NJ9703];50S ribosomal protein L18 [HMT-682 Neisseria mucosa ATCC 25996];50S ribosomal protein L18 [HMT-682 Neisseria mucosa C102]
NaN	NaN	NaN	NaN	NaN	NaN	NaN	NaN	NaN	NaN	NaN	NaN	NaN	NaN	NaN	NaN	NaN	NaN	NaN	NaN	NaN	NaN	NaN	NaN	NaN	NaN	NaN	NaN	NaN	NaN	SEQF1165_00885;SEQF2142_01999		30S ribosomal protein S5 [HMT-476 Neisseria subflava NJ9703];30S ribosomal protein S5 [HMT-682 Neisseria mucosa C102]
NaN	NaN	NaN	NaN	NaN	NaN	NaN	NaN	NaN	NaN	NaN	NaN	NaN	NaN	NaN	NaN	NaN	NaN	NaN	NaN	NaN	NaN	NaN	NaN	NaN	NaN	NaN	NaN	NaN	NaN	SEQF1165_00886;SEQF1659_02349;SEQF2142_02000		50S ribosomal protein L30 [HMT-476 Neisseria subflava NJ9703];50S ribosomal protein L30 [HMT-014 Neisseria oralis F0314];50S ribosomal protein L30 [HMT-682 Neisseria mucosa C102]
NaN	NaN	NaN	NaN	NaN	NaN	NaN	NaN	NaN	NaN	NaN	NaN	NaN	NaN	NaN	NaN	NaN	NaN	NaN	NaN	NaN	NaN	NaN	NaN	NaN	NaN	NaN	NaN	NaN	NaN	SEQF1165_00887;SEQF2142_02001		50S ribosomal protein L15 [HMT-476 Neisseria subflava NJ9703];50S ribosomal protein L15 [HMT-682 Neisseria mucosa C102]
NaN	NaN	NaN	NaN	NaN	NaN	NaN	NaN	NaN	NaN	NaN	NaN	NaN	NaN	NaN	NaN	NaN	NaN	NaN	NaN	NaN	NaN	NaN	NaN	NaN	NaN	NaN	NaN	NaN	NaN	SEQF1165_00890;SEQF2142_02004		30S ribosomal protein S13 [HMT-476 Neisseria subflava NJ9703];30S ribosomal protein S13 [HMT-682 Neisseria mucosa C102]
NaN	NaN	NaN	NaN	NaN	NaN	NaN	NaN	NaN	NaN	NaN	NaN	NaN	NaN	NaN	NaN	NaN	NaN	NaN	NaN	NaN	NaN	NaN	NaN	NaN	NaN	NaN	NaN	NaN	NaN	SEQF1165_00892;SEQF1175_01281;SEQF1659_02345;SEQF2079_01383;SEQF2142_02006		30S ribosomal protein S4 [HMT-476 Neisseria subflava NJ9703];30S ribosomal protein S4 [HMT-682 Neisseria mucosa ATCC 25996];30S ribosomal protein S4 [HMT-014 Neisseria oralis F0314];30S ribosomal protein S4 [HMT-582 Kingella denitrificans ATCC 33394];30S ribosomal protein S4 [HMT-682 Neisseria mucosa C102]
NaN	NaN	NaN	NaN	NaN	NaN	NaN	NaN	NaN	NaN	NaN	NaN	NaN	NaN	NaN	NaN	NaN	NaN	NaN	NaN	NaN	NaN	NaN	NaN	NaN	NaN	NaN	NaN	NaN	NaN	SEQF1165_00893;SEQF1175_01282;SEQF1659_02344;SEQF2142_02007		DNA-directed RNA polymerase subunit alpha [HMT-476 Neisseria subflava NJ9703];DNA-directed RNA polymerase subunit alpha [HMT-682 Neisseria mucosa ATCC 25996];DNA-directed RNA polymerase subunit alpha [HMT-014 Neisseria oralis F0314];DNA-directed RNA polymerase subunit alpha [HMT-682 Neisseria mucosa C102]
NaN	NaN	NaN	NaN	NaN	NaN	NaN	NaN	NaN	NaN	NaN	NaN	NaN	NaN	NaN	NaN	NaN	NaN	NaN	NaN	NaN	NaN	NaN	NaN	NaN	NaN	NaN	NaN	NaN	NaN	SEQF1165_00894;SEQF1175_01283;SEQF2142_02008		50S ribosomal protein L17 [HMT-476 Neisseria subflava NJ9703];50S ribosomal protein L17 [HMT-682 Neisseria mucosa ATCC 25996];50S ribosomal protein L17 [HMT-682 Neisseria mucosa C102]
NaN	NaN	NaN	NaN	NaN	NaN	NaN	NaN	NaN	NaN	NaN	NaN	NaN	NaN	NaN	NaN	NaN	NaN	NaN	NaN	NaN	NaN	NaN	NaN	NaN	NaN	NaN	NaN	NaN	NaN	SEQF1165_00903;SEQF2142_02014		Lactaldehyde dehydrogenase [HMT-476 Neisseria subflava NJ9703];Lactaldehyde dehydrogenase [HMT-682 Neisseria mucosa C102]
NaN	NaN	NaN	NaN	NaN	NaN	NaN	NaN	NaN	NaN	NaN	NaN	NaN	NaN	NaN	NaN	NaN	NaN	NaN	NaN	NaN	NaN	NaN	NaN	NaN	NaN	NaN	NaN	NaN	NaN	SEQF1165_00911;SEQF2142_02022		Septum site-determining protein MinD [HMT-476 Neisseria subflava NJ9703];Septum site-determining protein MinD [HMT-682 Neisseria mucosa C102]
NaN	NaN	NaN	NaN	NaN	NaN	NaN	NaN	NaN	NaN	NaN	NaN	NaN	NaN	NaN	NaN	NaN	NaN	NaN	NaN	NaN	NaN	NaN	NaN	NaN	NaN	NaN	NaN	NaN	NaN	SEQF1165_00918;SEQF1175_00132;SEQF1659_02112;SEQF2142_02029;SEQF2615_01449		Valine--tRNA ligase [HMT-476 Neisseria subflava NJ9703];Valine--tRNA ligase [HMT-682 Neisseria mucosa ATCC 25996];Valine--tRNA ligase [HMT-014 Neisseria oralis F0314];Valine--tRNA ligase [HMT-682 Neisseria mucosa C102];Valine--tRNA ligase [HMT-577 Eikenella corrodens CC92I]
NaN	NaN	NaN	NaN	NaN	NaN	NaN	NaN	NaN	NaN	NaN	NaN	NaN	NaN	NaN	NaN	NaN	NaN	NaN	NaN	NaN	NaN	NaN	NaN	NaN	NaN	NaN	NaN	NaN	NaN	SEQF1165_00943;SEQF2142_02059		hypothetical protein [HMT-476 Neisseria subflava NJ9703];hypothetical protein [HMT-682 Neisseria mucosa C102]
NaN	NaN	NaN	NaN	NaN	NaN	NaN	NaN	NaN	NaN	NaN	NaN	NaN	NaN	NaN	NaN	NaN	NaN	NaN	NaN	NaN	NaN	NaN	NaN	NaN	NaN	NaN	NaN	NaN	NaN	SEQF1165_00950;SEQF2142_02066		hypothetical protein [HMT-476 Neisseria subflava NJ9703];hypothetical protein [HMT-682 Neisseria mucosa C102]
NaN	NaN	NaN	NaN	NaN	NaN	NaN	NaN	NaN	NaN	NaN	NaN	NaN	NaN	NaN	NaN	NaN	NaN	NaN	NaN	NaN	NaN	NaN	NaN	NaN	NaN	NaN	NaN	NaN	NaN	SEQF1165_00960;SEQF1175_02152		30S ribosomal protein S2 [HMT-476 Neisseria subflava NJ9703];30S ribosomal protein S2 [HMT-682 Neisseria mucosa ATCC 25996]
NaN	NaN	NaN	NaN	NaN	NaN	NaN	NaN	NaN	NaN	NaN	NaN	NaN	NaN	NaN	NaN	NaN	NaN	NaN	NaN	NaN	NaN	NaN	NaN	NaN	NaN	NaN	NaN	NaN	NaN	SEQF1165_00989;SEQF1175_00879		hypothetical protein [HMT-476 Neisseria subflava NJ9703];hypothetical protein [HMT-682 Neisseria mucosa ATCC 25996]
NaN	NaN	NaN	NaN	NaN	NaN	NaN	NaN	NaN	NaN	NaN	NaN	NaN	NaN	NaN	NaN	NaN	NaN	NaN	NaN	NaN	NaN	NaN	NaN	NaN	NaN	NaN	NaN	NaN	NaN	SEQF1165_01019;SEQF2142_00997		hypothetical protein [HMT-476 Neisseria subflava NJ9703];hypothetical protein [HMT-682 Neisseria mucosa C102]
NaN	NaN	NaN	NaN	NaN	NaN	NaN	NaN	NaN	NaN	NaN	NaN	NaN	NaN	NaN	NaN	NaN	NaN	NaN	NaN	NaN	NaN	NaN	NaN	NaN	NaN	NaN	NaN	NaN	NaN	SEQF1165_01025;SEQF2142_00989		putative CtpA-like serine protease [HMT-476 Neisseria subflava NJ9703];putative CtpA-like serine protease [HMT-682 Neisseria mucosa C102]
NaN	NaN	NaN	NaN	NaN	NaN	NaN	NaN	NaN	NaN	NaN	NaN	NaN	NaN	NaN	NaN	NaN	NaN	NaN	NaN	NaN	NaN	NaN	NaN	NaN	NaN	NaN	NaN	NaN	NaN	SEQF1165_01039;SEQF2142_00978		putative lipoprotein YiaD [HMT-476 Neisseria subflava NJ9703];putative lipoprotein YiaD [HMT-682 Neisseria mucosa C102]
NaN	NaN	NaN	NaN	NaN	NaN	NaN	NaN	NaN	NaN	NaN	NaN	NaN	NaN	NaN	NaN	NaN	NaN	NaN	NaN	NaN	NaN	NaN	NaN	NaN	NaN	NaN	NaN	NaN	NaN	SEQF1165_01045;SEQF2142_00972		hypothetical protein [HMT-476 Neisseria subflava NJ9703];hypothetical protein [HMT-682 Neisseria mucosa C102]
NaN	NaN	NaN	NaN	NaN	NaN	NaN	NaN	NaN	NaN	NaN	NaN	NaN	NaN	NaN	NaN	NaN	NaN	NaN	NaN	NaN	NaN	NaN	NaN	NaN	NaN	NaN	NaN	NaN	NaN	SEQF1165_01119;SEQF1175_00618;SEQF1659_00257;SEQF2142_00529		50S ribosomal protein L25 [HMT-476 Neisseria subflava NJ9703];50S ribosomal protein L25 [HMT-682 Neisseria mucosa ATCC 25996];50S ribosomal protein L25 [HMT-014 Neisseria oralis F0314];50S ribosomal protein L25 [HMT-682 Neisseria mucosa C102]
NaN	NaN	NaN	NaN	NaN	NaN	NaN	NaN	NaN	NaN	NaN	NaN	NaN	NaN	NaN	NaN	NaN	NaN	NaN	NaN	NaN	NaN	NaN	NaN	NaN	NaN	NaN	NaN	NaN	NaN	SEQF1165_01134;SEQF1175_01616;SEQF1659_00489;SEQF2142_00514		Proline--tRNA ligase [HMT-476 Neisseria subflava NJ9703];Proline--tRNA ligase [HMT-682 Neisseria mucosa ATCC 25996];Proline--tRNA ligase [HMT-014 Neisseria oralis F0314];Proline--tRNA ligase [HMT-682 Neisseria mucosa C102]
NaN	NaN	NaN	NaN	NaN	NaN	NaN	NaN	NaN	NaN	NaN	NaN	NaN	NaN	NaN	NaN	NaN	NaN	NaN	NaN	NaN	NaN	NaN	NaN	NaN	NaN	NaN	NaN	NaN	NaN	SEQF1165_01139;SEQF2142_00509		Outer membrane protein assembly factor BamD [HMT-476 Neisseria subflava NJ9703];Outer membrane protein assembly factor BamD [HMT-682 Neisseria mucosa C102]
NaN	NaN	NaN	NaN	NaN	NaN	NaN	NaN	NaN	NaN	NaN	NaN	NaN	NaN	NaN	NaN	NaN	NaN	NaN	NaN	NaN	NaN	NaN	NaN	NaN	NaN	NaN	NaN	NaN	NaN	SEQF1165_01152;SEQF1175_00242;SEQF2142_00496		Acyl carrier protein [HMT-476 Neisseria subflava NJ9703];Acyl carrier protein [HMT-682 Neisseria mucosa ATCC 25996];Acyl carrier protein [HMT-682 Neisseria mucosa C102]
NaN	NaN	NaN	NaN	NaN	NaN	NaN	NaN	NaN	NaN	NaN	NaN	NaN	NaN	NaN	NaN	NaN	NaN	NaN	NaN	NaN	NaN	NaN	NaN	NaN	NaN	NaN	NaN	NaN	NaN	SEQF1165_01176;SEQF1175_01025;SEQF2142_00474		Ferrichrome receptor FcuA [HMT-476 Neisseria subflava NJ9703];Ferrichrome receptor FcuA [HMT-682 Neisseria mucosa ATCC 25996];Ferrichrome receptor FcuA [HMT-682 Neisseria mucosa C102]
NaN	NaN	NaN	NaN	NaN	NaN	NaN	NaN	NaN	NaN	NaN	NaN	NaN	NaN	NaN	NaN	NaN	NaN	NaN	NaN	NaN	NaN	NaN	NaN	NaN	NaN	NaN	NaN	NaN	NaN	SEQF1165_01214;SEQF1239_01552;SEQF2077_01147;SEQF2142_00437;SEQF2349_00588;SEQF2350_01327;SEQF2941_02027;SEQF2966_01388;SEQF2974_00499;SEQF2976_01471;SEQF2982_00551;SEQF2983_00352;SEQF3011_00988;SEQF3022_00469		Putative NAD(P)H nitroreductase [HMT-476 Neisseria subflava NJ9703];Putative NAD(P)H nitroreductase [HMT-718 Haemophilus parainfluenzae T3T1];Putative NAD(P)H nitroreductase [HMT-718 Haemophilus parainfluenzae ATCC 33392];Putative NAD(P)H nitroreductase [HMT-682 Neisseria mucosa C102];Putative NAD(P)H nitroreductase [HMT-718 Haemophilus parainfluenzae HK2019];Putative NAD(P)H nitroreductase [HMT-…
NaN	NaN	NaN	NaN	NaN	NaN	NaN	NaN	NaN	NaN	NaN	NaN	NaN	NaN	NaN	NaN	NaN	NaN	NaN	NaN	NaN	NaN	NaN	NaN	NaN	NaN	NaN	NaN	NaN	NaN	SEQF1165_01215;SEQF2142_00436		Ferric enterobactin receptor [HMT-476 Neisseria subflava NJ9703];Ferrienterobactin receptor [HMT-682 Neisseria mucosa C102]
NaN	NaN	NaN	NaN	NaN	NaN	NaN	NaN	NaN	NaN	NaN	NaN	NaN	NaN	NaN	NaN	NaN	NaN	NaN	NaN	NaN	NaN	NaN	NaN	NaN	NaN	NaN	NaN	NaN	NaN	SEQF1165_01229;SEQF2142_00422		Inorganic pyrophosphatase [HMT-476 Neisseria subflava NJ9703];Inorganic pyrophosphatase [HMT-682 Neisseria mucosa C102]
NaN	NaN	NaN	NaN	NaN	NaN	NaN	NaN	NaN	NaN	NaN	NaN	NaN	NaN	NaN	NaN	NaN	NaN	NaN	NaN	NaN	NaN	NaN	NaN	NaN	NaN	NaN	NaN	NaN	NaN	SEQF1165_01247;SEQF2142_00743		DNA-binding protein HU-beta [HMT-476 Neisseria subflava NJ9703];DNA-binding protein HU-beta [HMT-682 Neisseria mucosa C102]
NaN	NaN	NaN	NaN	NaN	NaN	NaN	NaN	NaN	NaN	NaN	NaN	NaN	NaN	NaN	NaN	NaN	NaN	NaN	NaN	NaN	NaN	NaN	NaN	NaN	NaN	NaN	NaN	NaN	NaN	SEQF1165_01306;SEQF2142_00802		4-hydroxy-tetrahydrodipicolinate synthase [HMT-476 Neisseria subflava NJ9703];4-hydroxy-tetrahydrodipicolinate synthase [HMT-682 Neisseria mucosa C102]
NaN	NaN	NaN	NaN	NaN	NaN	NaN	NaN	NaN	NaN	NaN	NaN	NaN	NaN	NaN	NaN	NaN	NaN	NaN	NaN	NaN	NaN	NaN	NaN	NaN	NaN	NaN	NaN	NaN	NaN	SEQF1165_01321;SEQF2142_00817		30S ribosomal protein S1 [HMT-476 Neisseria subflava NJ9703];30S ribosomal protein S1 [HMT-682 Neisseria mucosa C102]
NaN	9.83613	NaN	NaN	NaN	NaN	NaN	24.6425	72.2763	NaN	NaN	NaN	NaN	NaN	NaN	103.222	NaN	NaN	NaN	NaN	NaN	NaN	NaN	NaN	NaN	22.5246	NaN	NaN	NaN	NaN	SEQF1165_01355		hypothetical protein [HMT-476 Neisseria subflava NJ9703]
NaN	11.8817	12.9856	NaN	NaN	NaN	NaN	NaN	NaN	NaN	NaN	NaN	NaN	10.2539	NaN	18.2719	NaN	NaN	NaN	NaN	NaN	25.6615	19.3285	22.7495	NaN	NaN	NaN	NaN	NaN	5.04757	SEQF1165_01358		Copper-exporting P-type ATPase A [HMT-476 Neisseria subflava NJ9703]
NaN	NaN	NaN	NaN	NaN	NaN	NaN	NaN	NaN	NaN	NaN	NaN	NaN	NaN	NaN	NaN	NaN	NaN	NaN	NaN	NaN	NaN	NaN	NaN	NaN	NaN	NaN	NaN	NaN	NaN	SEQF1165_01359;SEQF1175_01116		Mercuric transport protein periplasmic component [HMT-476 Neisseria subflava NJ9703];Mercuric transport protein periplasmic component [HMT-682 Neisseria mucosa ATCC 25996]
NaN	NaN	NaN	NaN	NaN	NaN	NaN	43.1283	23.298	NaN	NaN	NaN	NaN	NaN	NaN	34.7439	NaN	NaN	NaN	NaN	NaN	24.465	NaN	55.3931	NaN	NaN	NaN	NaN	NaN	NaN	SEQF1165_01361		Mercuric transport protein periplasmic component [HMT-476 Neisseria subflava NJ9703]
NaN	NaN	NaN	NaN	NaN	NaN	NaN	NaN	NaN	NaN	NaN	NaN	NaN	NaN	NaN	NaN	NaN	NaN	NaN	NaN	NaN	NaN	NaN	NaN	NaN	NaN	NaN	NaN	NaN	NaN	SEQF1165_01367;SEQF1175_01381;SEQF1659_00754;SEQF2142_00861		Phosphomannomutase/phosphoglucomutase [HMT-476 Neisseria subflava NJ9703];Phosphomannomutase/phosphoglucomutase [HMT-682 Neisseria mucosa ATCC 25996];Phosphomannomutase/phosphoglucomutase [HMT-014 Neisseria oralis F0314];Phosphomannomutase/phosphoglucomutase [HMT-682 Neisseria mucosa C102]
NaN	NaN	NaN	NaN	NaN	NaN	NaN	NaN	NaN	NaN	NaN	NaN	NaN	NaN	NaN	NaN	NaN	NaN	NaN	NaN	NaN	NaN	NaN	NaN	NaN	NaN	NaN	NaN	NaN	NaN	SEQF1165_01376;SEQF2142_00870		Inosine-5'-monophosphate dehydrogenase [HMT-476 Neisseria subflava NJ9703];Inosine-5'-monophosphate dehydrogenase [HMT-682 Neisseria mucosa C102]
NaN	NaN	NaN	NaN	NaN	2.73529	NaN	NaN	9.63433	NaN	NaN	NaN	5.77697	NaN	NaN	35.0816	NaN	5.38064	NaN	5.11328	NaN	3.80149	12.577	NaN	NaN	NaN	NaN	NaN	7.28995	34.4916	SEQF1165_01381		hypothetical protein [HMT-476 Neisseria subflava NJ9703]
NaN	NaN	NaN	NaN	NaN	NaN	NaN	NaN	NaN	NaN	NaN	NaN	NaN	NaN	NaN	NaN	NaN	NaN	NaN	NaN	NaN	NaN	NaN	NaN	NaN	NaN	NaN	NaN	NaN	NaN	SEQF1165_01395;SEQF1175_00943		Elongation factor P [HMT-476 Neisseria subflava NJ9703];Elongation factor P [HMT-682 Neisseria mucosa ATCC 25996]
NaN	NaN	NaN	NaN	NaN	NaN	NaN	NaN	NaN	NaN	NaN	NaN	NaN	NaN	NaN	NaN	NaN	NaN	NaN	NaN	NaN	NaN	NaN	NaN	NaN	NaN	NaN	NaN	NaN	NaN	SEQF1165_01452;SEQF1175_00588;SEQF2142_01733		50S ribosomal protein L28 [HMT-476 Neisseria subflava NJ9703];50S ribosomal protein L28 [HMT-682 Neisseria mucosa ATCC 25996];50S ribosomal protein L28 [HMT-682 Neisseria mucosa C102]
NaN	NaN	NaN	NaN	NaN	NaN	NaN	NaN	NaN	NaN	NaN	NaN	NaN	NaN	NaN	NaN	NaN	NaN	NaN	NaN	NaN	NaN	NaN	NaN	NaN	NaN	NaN	NaN	NaN	NaN	SEQF1165_01456;SEQF1175_01978;SEQF1659_01732;SEQF2142_01729		Na(+)-translocating NADH-quinone reductase subunit F [HMT-476 Neisseria subflava NJ9703];Na(+)-translocating NADH-quinone reductase subunit F [HMT-682 Neisseria mucosa ATCC 25996];Na(+)-translocating NADH-quinone reductase subunit F [HMT-014 Neisseria oralis F0314];Na(+)-translocating NADH-quinone reductase subunit F [HMT-682 Neisseria mucosa C102]
NaN	NaN	NaN	NaN	NaN	NaN	NaN	NaN	NaN	NaN	NaN	NaN	NaN	NaN	NaN	NaN	NaN	NaN	NaN	NaN	NaN	NaN	NaN	NaN	NaN	NaN	NaN	NaN	NaN	NaN	SEQF1165_01498;SEQF1175_00767;SEQF2142_01687		hypothetical protein [HMT-476 Neisseria subflava NJ9703];Serine protease inhibitor [HMT-682 Neisseria mucosa ATCC 25996];hypothetical protein [HMT-682 Neisseria mucosa C102]
NaN	NaN	NaN	NaN	NaN	NaN	NaN	NaN	NaN	NaN	NaN	NaN	NaN	NaN	NaN	NaN	NaN	NaN	NaN	NaN	NaN	NaN	NaN	NaN	NaN	NaN	NaN	NaN	NaN	NaN	SEQF1165_01508;SEQF2142_01677		Outer membrane protein H.8 [HMT-476 Neisseria subflava NJ9703];Outer membrane protein H.8 [HMT-682 Neisseria mucosa C102]
NaN	NaN	NaN	NaN	NaN	NaN	NaN	NaN	NaN	NaN	NaN	NaN	NaN	NaN	NaN	NaN	NaN	NaN	NaN	NaN	NaN	NaN	NaN	NaN	NaN	NaN	NaN	NaN	NaN	NaN	SEQF1165_01526;SEQF2142_01662		50S ribosomal protein L19 [HMT-476 Neisseria subflava NJ9703];50S ribosomal protein L19 [HMT-682 Neisseria mucosa C102]
NaN	NaN	NaN	NaN	NaN	NaN	NaN	NaN	NaN	NaN	NaN	NaN	NaN	NaN	NaN	NaN	NaN	NaN	NaN	NaN	NaN	NaN	NaN	NaN	NaN	NaN	NaN	NaN	NaN	NaN	SEQF1165_01536;SEQF1175_00312;SEQF1967_02461;SEQF2142_01652		Histidine biosynthesis bifunctional protein HisB [HMT-476 Neisseria subflava NJ9703];Histidine biosynthesis bifunctional protein HisB [HMT-682 Neisseria mucosa ATCC 25996];Histidine biosynthesis bifunctional protein HisB [HMT-022 Lautropia mirabilis ATCC 51599];Histidine biosynthesis bifunctional protein HisB [HMT-682 Neisseria mucosa C102]
NaN	NaN	NaN	NaN	NaN	NaN	NaN	NaN	NaN	NaN	NaN	NaN	NaN	NaN	NaN	NaN	NaN	NaN	NaN	NaN	NaN	NaN	NaN	NaN	NaN	NaN	NaN	NaN	NaN	NaN	SEQF1165_01559;SEQF2142_01627		Nitrous-oxide reductase [HMT-476 Neisseria subflava NJ9703];Nitrous-oxide reductase [HMT-682 Neisseria mucosa C102]
NaN	NaN	NaN	NaN	NaN	NaN	NaN	NaN	NaN	NaN	NaN	NaN	NaN	NaN	NaN	NaN	NaN	NaN	NaN	NaN	NaN	NaN	NaN	NaN	NaN	NaN	NaN	NaN	NaN	NaN	SEQF1165_01582;SEQF2142_01604		Macrolide export protein MacA [HMT-476 Neisseria subflava NJ9703];Macrolide export protein MacA [HMT-682 Neisseria mucosa C102]
NaN	NaN	NaN	NaN	NaN	NaN	NaN	NaN	NaN	NaN	NaN	NaN	NaN	NaN	NaN	NaN	NaN	NaN	NaN	NaN	NaN	NaN	NaN	NaN	NaN	NaN	NaN	NaN	NaN	NaN	SEQF1165_01597;SEQF1175_00932;SEQF2142_00025		30S ribosomal protein S6 [HMT-476 Neisseria subflava NJ9703];30S ribosomal protein S6 [HMT-682 Neisseria mucosa ATCC 25996];30S ribosomal protein S6 [HMT-682 Neisseria mucosa C102]
NaN	NaN	NaN	NaN	NaN	NaN	NaN	NaN	NaN	NaN	NaN	NaN	NaN	NaN	NaN	NaN	NaN	NaN	NaN	NaN	NaN	NaN	NaN	NaN	NaN	NaN	NaN	NaN	NaN	NaN	SEQF1165_01599;SEQF2142_00028		50S ribosomal protein L9 [HMT-476 Neisseria subflava NJ9703];50S ribosomal protein L9 [HMT-682 Neisseria mucosa C102]
NaN	NaN	NaN	NaN	NaN	NaN	NaN	NaN	NaN	NaN	NaN	NaN	NaN	NaN	NaN	NaN	NaN	NaN	NaN	NaN	NaN	NaN	NaN	NaN	NaN	NaN	NaN	NaN	NaN	NaN	SEQF1165_01609;SEQF2142_00037		Cysteine synthase [HMT-476 Neisseria subflava NJ9703];Cysteine synthase [HMT-682 Neisseria mucosa C102]
NaN	NaN	NaN	NaN	NaN	NaN	NaN	NaN	NaN	NaN	NaN	NaN	NaN	NaN	NaN	NaN	NaN	NaN	NaN	NaN	NaN	NaN	NaN	NaN	NaN	NaN	NaN	NaN	NaN	NaN	SEQF1165_01614;SEQF1175_01719;SEQF1659_00990;SEQF2142_00042		Succinate dehydrogenase flavoprotein subunit [HMT-476 Neisseria subflava NJ9703];Succinate dehydrogenase flavoprotein subunit [HMT-682 Neisseria mucosa ATCC 25996];Succinate dehydrogenase flavoprotein subunit [HMT-014 Neisseria oralis F0314];Succinate dehydrogenase flavoprotein subunit [HMT-682 Neisseria mucosa C102]
NaN	NaN	NaN	NaN	NaN	NaN	NaN	NaN	NaN	NaN	NaN	NaN	NaN	NaN	NaN	NaN	NaN	NaN	NaN	NaN	NaN	NaN	NaN	NaN	NaN	NaN	NaN	NaN	NaN	NaN	SEQF1165_01619;SEQF2142_00047		Dihydrolipoyllysine-residue succinyltransferase component of 2-oxoglutarate dehydrogenase complex [HMT-476 Neisseria subflava NJ9703];Dihydrolipoyllysine-residue succinyltransferase component of 2-oxoglutarate dehydrogenase complex [HMT-682 Neisseria mucosa C102]
NaN	NaN	NaN	NaN	NaN	NaN	NaN	NaN	NaN	NaN	NaN	NaN	NaN	NaN	NaN	NaN	NaN	NaN	NaN	NaN	NaN	NaN	NaN	NaN	NaN	NaN	NaN	NaN	NaN	NaN	SEQF1165_01620;SEQF2142_00048		Dihydrolipoyl dehydrogenase [HMT-476 Neisseria subflava NJ9703];Dihydrolipoyl dehydrogenase [HMT-682 Neisseria mucosa C102]
NaN	NaN	NaN	NaN	NaN	NaN	NaN	NaN	NaN	NaN	NaN	NaN	NaN	NaN	NaN	NaN	NaN	NaN	NaN	NaN	NaN	NaN	NaN	NaN	NaN	NaN	NaN	NaN	NaN	NaN	SEQF1165_01624;SEQF2142_00055		hypothetical protein [HMT-476 Neisseria subflava NJ9703];hypothetical protein [HMT-682 Neisseria mucosa C102]
NaN	NaN	NaN	NaN	NaN	NaN	NaN	NaN	NaN	NaN	NaN	NaN	NaN	NaN	NaN	NaN	NaN	NaN	NaN	NaN	NaN	NaN	NaN	NaN	NaN	NaN	NaN	NaN	NaN	NaN	SEQF1165_01648;SEQF2142_00076		hypothetical protein [HMT-476 Neisseria subflava NJ9703];hypothetical protein [HMT-682 Neisseria mucosa C102]
NaN	NaN	NaN	NaN	NaN	NaN	NaN	NaN	NaN	NaN	NaN	NaN	NaN	NaN	NaN	NaN	NaN	NaN	NaN	NaN	NaN	NaN	NaN	NaN	NaN	NaN	NaN	NaN	NaN	NaN	SEQF1165_01654;SEQF2142_00083		Sorbitol dehydrogenase [HMT-476 Neisseria subflava NJ9703];Sorbitol dehydrogenase [HMT-682 Neisseria mucosa C102]
NaN	NaN	NaN	NaN	NaN	NaN	NaN	NaN	NaN	NaN	NaN	NaN	NaN	NaN	NaN	NaN	NaN	NaN	NaN	NaN	NaN	NaN	NaN	NaN	NaN	NaN	NaN	NaN	NaN	NaN	SEQF1165_01691;SEQF1175_01864;SEQF1659_00854;SEQF2142_00119		KHG/KDPG aldolase [HMT-476 Neisseria subflava NJ9703];KHG/KDPG aldolase [HMT-682 Neisseria mucosa ATCC 25996];KHG/KDPG aldolase [HMT-014 Neisseria oralis F0314];KHG/KDPG aldolase [HMT-682 Neisseria mucosa C102]
NaN	NaN	NaN	NaN	NaN	NaN	NaN	NaN	NaN	NaN	NaN	NaN	NaN	NaN	NaN	NaN	NaN	NaN	NaN	NaN	NaN	NaN	NaN	NaN	NaN	NaN	NaN	NaN	NaN	NaN	SEQF1165_01693;SEQF1175_01866;SEQF1659_00852;SEQF2142_00121		Glucose-6-phosphate 1-dehydrogenase [HMT-476 Neisseria subflava NJ9703];Glucose-6-phosphate 1-dehydrogenase [HMT-682 Neisseria mucosa ATCC 25996];Glucose-6-phosphate 1-dehydrogenase [HMT-014 Neisseria oralis F0314];Glucose-6-phosphate 1-dehydrogenase [HMT-682 Neisseria mucosa C102]
NaN	NaN	NaN	NaN	NaN	NaN	NaN	NaN	NaN	NaN	NaN	NaN	NaN	NaN	NaN	NaN	NaN	NaN	NaN	NaN	NaN	NaN	NaN	NaN	NaN	NaN	NaN	NaN	NaN	NaN	SEQF1165_01702;SEQF2142_00131		hypothetical protein [HMT-476 Neisseria subflava NJ9703];hypothetical protein [HMT-682 Neisseria mucosa C102]
NaN	NaN	NaN	NaN	NaN	NaN	NaN	NaN	NaN	NaN	NaN	NaN	NaN	NaN	NaN	NaN	NaN	NaN	NaN	NaN	NaN	NaN	NaN	NaN	NaN	NaN	NaN	NaN	NaN	NaN	SEQF1165_01709;SEQF2142_00138		Aconitate hydratase B [HMT-476 Neisseria subflava NJ9703];Aconitate hydratase B [HMT-682 Neisseria mucosa C102]
NaN	NaN	NaN	NaN	NaN	NaN	NaN	NaN	NaN	NaN	NaN	NaN	NaN	NaN	NaN	NaN	NaN	NaN	NaN	NaN	NaN	NaN	NaN	NaN	NaN	NaN	NaN	NaN	NaN	NaN	SEQF1165_01721;SEQF1175_00093;SEQF2142_00150		Phosphate acetyltransferase [HMT-476 Neisseria subflava NJ9703];Phosphate acetyltransferase [HMT-682 Neisseria mucosa ATCC 25996];Phosphate acetyltransferase [HMT-682 Neisseria mucosa C102]
NaN	NaN	NaN	NaN	NaN	NaN	NaN	NaN	NaN	NaN	NaN	NaN	NaN	NaN	NaN	NaN	NaN	NaN	NaN	NaN	NaN	NaN	NaN	NaN	NaN	NaN	NaN	NaN	NaN	NaN	SEQF1165_01733;SEQF1175_00256;SEQF2142_00162		30S ribosomal protein S15 [HMT-476 Neisseria subflava NJ9703];30S ribosomal protein S15 [HMT-682 Neisseria mucosa ATCC 25996];30S ribosomal protein S15 [HMT-682 Neisseria mucosa C102]
NaN	NaN	NaN	NaN	NaN	NaN	NaN	NaN	NaN	NaN	NaN	NaN	NaN	NaN	NaN	NaN	NaN	NaN	NaN	NaN	NaN	NaN	NaN	NaN	NaN	NaN	NaN	NaN	NaN	NaN	SEQF1165_01737;SEQF2142_00166		Nitric oxide reductase subunit B [HMT-476 Neisseria subflava NJ9703];Nitric oxide reductase subunit B [HMT-682 Neisseria mucosa C102]
NaN	NaN	NaN	NaN	NaN	NaN	NaN	NaN	NaN	NaN	NaN	NaN	NaN	NaN	NaN	NaN	NaN	NaN	NaN	NaN	NaN	NaN	NaN	NaN	NaN	NaN	NaN	NaN	NaN	NaN	SEQF1165_01748;SEQF2142_00176		Catabolic NAD-specific glutamate dehydrogenase RocG [HMT-476 Neisseria subflava NJ9703];Catabolic NAD-specific glutamate dehydrogenase RocG [HMT-682 Neisseria mucosa C102]
NaN	NaN	NaN	NaN	NaN	NaN	NaN	NaN	NaN	NaN	NaN	NaN	NaN	NaN	NaN	NaN	NaN	NaN	NaN	NaN	NaN	NaN	NaN	NaN	NaN	NaN	NaN	NaN	NaN	NaN	SEQF1165_01749;SEQF2142_00177		putative FKBP-type peptidyl-prolyl cis-trans isomerase FkpA [HMT-476 Neisseria subflava NJ9703];putative FKBP-type peptidyl-prolyl cis-trans isomerase FkpA [HMT-682 Neisseria mucosa C102]
NaN	NaN	NaN	NaN	NaN	NaN	NaN	NaN	NaN	NaN	NaN	NaN	NaN	NaN	NaN	NaN	NaN	NaN	NaN	NaN	NaN	NaN	NaN	NaN	NaN	NaN	NaN	NaN	NaN	NaN	SEQF1165_01754;SEQF2142_00182		Protein-export protein SecB [HMT-476 Neisseria subflava NJ9703];Protein-export protein SecB [HMT-682 Neisseria mucosa C102]
NaN	NaN	NaN	NaN	NaN	NaN	NaN	NaN	NaN	NaN	NaN	NaN	NaN	NaN	NaN	NaN	NaN	NaN	NaN	NaN	NaN	NaN	NaN	NaN	NaN	NaN	NaN	NaN	NaN	NaN	SEQF1165_01758;SEQF2142_00186		NADP-specific glutamate dehydrogenase [HMT-476 Neisseria subflava NJ9703];NADP-specific glutamate dehydrogenase [HMT-682 Neisseria mucosa C102]
NaN	NaN	NaN	NaN	NaN	NaN	NaN	NaN	NaN	NaN	NaN	NaN	NaN	NaN	NaN	1.45762	NaN	NaN	NaN	NaN	NaN	NaN	NaN	14.1517	NaN	NaN	NaN	NaN	NaN	NaN	SEQF1165_01771		Alcohol dehydrogenase 1 [HMT-476 Neisseria subflava NJ9703]
NaN	NaN	NaN	NaN	NaN	NaN	NaN	NaN	NaN	NaN	NaN	NaN	NaN	NaN	NaN	NaN	NaN	NaN	NaN	NaN	NaN	NaN	NaN	NaN	NaN	NaN	NaN	NaN	NaN	NaN	SEQF1165_01792;SEQF2142_00224		hypothetical protein [HMT-476 Neisseria subflava NJ9703];hypothetical protein [HMT-682 Neisseria mucosa C102]
NaN	NaN	NaN	NaN	NaN	NaN	NaN	NaN	NaN	NaN	NaN	NaN	NaN	NaN	NaN	NaN	NaN	NaN	NaN	NaN	NaN	NaN	NaN	NaN	NaN	NaN	NaN	NaN	NaN	NaN	SEQF1165_01795;SEQF1175_02265;SEQF1659_00706;SEQF2142_00227		CTP synthase [HMT-476 Neisseria subflava NJ9703];CTP synthase [HMT-682 Neisseria mucosa ATCC 25996];CTP synthase [HMT-014 Neisseria oralis F0314];CTP synthase [HMT-682 Neisseria mucosa C102]
NaN	NaN	NaN	NaN	NaN	NaN	NaN	NaN	NaN	NaN	NaN	NaN	NaN	NaN	NaN	NaN	NaN	NaN	NaN	NaN	NaN	NaN	NaN	NaN	NaN	NaN	NaN	NaN	NaN	NaN	SEQF1165_01820;SEQF1175_00483;SEQF1659_01099;SEQF2142_00252		Integration host factor subunit alpha [HMT-476 Neisseria subflava NJ9703];Integration host factor subunit alpha [HMT-682 Neisseria mucosa ATCC 25996];Integration host factor subunit alpha [HMT-014 Neisseria oralis F0314];Integration host factor subunit alpha [HMT-682 Neisseria mucosa C102]
NaN	NaN	NaN	NaN	NaN	NaN	NaN	NaN	NaN	NaN	NaN	NaN	NaN	NaN	NaN	NaN	NaN	NaN	NaN	NaN	NaN	NaN	NaN	NaN	NaN	NaN	NaN	NaN	NaN	NaN	SEQF1165_01823;SEQF1175_02453;SEQF2142_00255		Acetyl-coenzyme A carboxylase carboxyl transferase subunit beta [HMT-476 Neisseria subflava NJ9703];Acetyl-coenzyme A carboxylase carboxyl transferase subunit beta [HMT-682 Neisseria mucosa ATCC 25996];Acetyl-coenzyme A carboxylase carboxyl transferase subunit beta [HMT-682 Neisseria mucosa C102]
NaN	NaN	NaN	NaN	NaN	NaN	NaN	NaN	NaN	NaN	NaN	NaN	NaN	NaN	NaN	NaN	NaN	NaN	NaN	NaN	NaN	NaN	NaN	NaN	NaN	NaN	NaN	NaN	NaN	NaN	SEQF1165_01865;SEQF1175_00141;SEQF1659_00670;SEQF2142_00298		Uracil phosphoribosyltransferase [HMT-476 Neisseria subflava NJ9703];Uracil phosphoribosyltransferase [HMT-682 Neisseria mucosa ATCC 25996];Uracil phosphoribosyltransferase [HMT-014 Neisseria oralis F0314];Uracil phosphoribosyltransferase [HMT-682 Neisseria mucosa C102]
NaN	NaN	NaN	NaN	NaN	NaN	NaN	NaN	NaN	NaN	NaN	NaN	NaN	NaN	NaN	NaN	NaN	NaN	NaN	NaN	NaN	NaN	NaN	NaN	NaN	NaN	NaN	NaN	NaN	NaN	SEQF1165_01891;SEQF1175_00581;SEQF2142_01547		50S ribosomal protein L27 [HMT-476 Neisseria subflava NJ9703];50S ribosomal protein L27 [HMT-682 Neisseria mucosa ATCC 25996];50S ribosomal protein L27 [HMT-682 Neisseria mucosa C102]
NaN	NaN	NaN	NaN	NaN	NaN	NaN	NaN	NaN	NaN	NaN	NaN	NaN	NaN	NaN	NaN	NaN	NaN	NaN	NaN	NaN	NaN	NaN	NaN	NaN	NaN	NaN	NaN	NaN	NaN	SEQF1165_01907;SEQF2142_01530		Fructose-bisphosphate aldolase [HMT-476 Neisseria subflava NJ9703];Fructose-bisphosphate aldolase [HMT-682 Neisseria mucosa C102]
NaN	NaN	NaN	NaN	NaN	NaN	NaN	NaN	NaN	NaN	NaN	NaN	NaN	NaN	NaN	NaN	NaN	NaN	NaN	NaN	NaN	NaN	NaN	NaN	NaN	NaN	NaN	NaN	NaN	NaN	SEQF1165_01909		Formate--tetrahydrofolate ligase [HMT-476 Neisseria subflava NJ9703]
NaN	NaN	NaN	NaN	NaN	NaN	NaN	NaN	NaN	NaN	NaN	NaN	NaN	NaN	NaN	NaN	NaN	NaN	NaN	NaN	NaN	NaN	NaN	NaN	NaN	NaN	NaN	NaN	NaN	NaN	SEQF1165_01911;SEQF1175_00063;SEQF1659_01656;SEQF2142_01526		Spermidine-binding periplasmic protein SpuE [HMT-476 Neisseria subflava NJ9703];Spermidine-binding periplasmic protein SpuE [HMT-682 Neisseria mucosa ATCC 25996];Spermidine-binding periplasmic protein SpuE [HMT-014 Neisseria oralis F0314];Spermidine-binding periplasmic protein SpuE [HMT-682 Neisseria mucosa C102]
NaN	NaN	NaN	NaN	NaN	NaN	NaN	NaN	NaN	NaN	NaN	NaN	NaN	NaN	NaN	NaN	NaN	NaN	NaN	NaN	NaN	NaN	NaN	NaN	NaN	NaN	NaN	NaN	NaN	NaN	SEQF1165_01912;SEQF1175_00064;SEQF2142_01525		30S ribosomal protein S20 [HMT-476 Neisseria subflava NJ9703];30S ribosomal protein S20 [HMT-682 Neisseria mucosa ATCC 25996];30S ribosomal protein S20 [HMT-682 Neisseria mucosa C102]
NaN	NaN	NaN	NaN	NaN	NaN	NaN	NaN	NaN	NaN	NaN	NaN	NaN	NaN	NaN	NaN	NaN	NaN	NaN	NaN	NaN	NaN	NaN	NaN	NaN	NaN	NaN	NaN	NaN	NaN	SEQF1165_01923;SEQF1175_00740;SEQF1659_02008;SEQF2142_01512		Iron-sulfur cluster insertion protein ErpA [HMT-476 Neisseria subflava NJ9703];Iron-sulfur cluster insertion protein ErpA [HMT-682 Neisseria mucosa ATCC 25996];Iron-sulfur cluster insertion protein ErpA [HMT-014 Neisseria oralis F0314];Iron-sulfur cluster insertion protein ErpA [HMT-682 Neisseria mucosa C102]
NaN	NaN	NaN	NaN	NaN	NaN	NaN	NaN	NaN	NaN	NaN	NaN	NaN	NaN	NaN	NaN	NaN	NaN	NaN	NaN	NaN	NaN	NaN	NaN	NaN	NaN	NaN	NaN	NaN	NaN	SEQF1165_01926;SEQF2142_01509		putative thiol:disulfide interchange protein DsbC [HMT-476 Neisseria subflava NJ9703];putative thiol:disulfide interchange protein DsbC [HMT-682 Neisseria mucosa C102]
NaN	NaN	NaN	NaN	NaN	NaN	NaN	NaN	NaN	NaN	NaN	NaN	NaN	NaN	NaN	NaN	NaN	NaN	NaN	NaN	NaN	NaN	NaN	NaN	NaN	NaN	NaN	NaN	NaN	NaN	SEQF1165_01927;SEQF1659_02093		2,3-bisphosphoglycerate-dependent phosphoglycerate mutase [HMT-476 Neisseria subflava NJ9703];2,3-bisphosphoglycerate-dependent phosphoglycerate mutase [HMT-014 Neisseria oralis F0314]
NaN	NaN	NaN	NaN	NaN	NaN	NaN	NaN	NaN	NaN	NaN	NaN	NaN	NaN	NaN	NaN	NaN	NaN	NaN	NaN	NaN	NaN	NaN	NaN	NaN	NaN	NaN	NaN	NaN	NaN	SEQF1165_01936;SEQF1175_00683;SEQF2142_01499		Ribosome hibernation promoting factor [HMT-476 Neisseria subflava NJ9703];Ribosome hibernation promoting factor [HMT-682 Neisseria mucosa ATCC 25996];Ribosome hibernation promoting factor [HMT-682 Neisseria mucosa C102]
NaN	NaN	NaN	NaN	NaN	NaN	NaN	NaN	NaN	NaN	NaN	NaN	NaN	NaN	NaN	NaN	NaN	NaN	NaN	NaN	NaN	NaN	NaN	NaN	NaN	NaN	NaN	NaN	NaN	NaN	SEQF1165_01959;SEQF2142_01476		Cell division protein FtsZ [HMT-476 Neisseria subflava NJ9703];Cell division protein FtsZ [HMT-682 Neisseria mucosa C102]
NaN	1.09499	NaN	NaN	NaN	NaN	NaN	11.2848	10.5299	NaN	NaN	NaN	NaN	NaN	NaN	NaN	NaN	1.32424	NaN	NaN	1.87086	3.22942	6.50779	12.6886	NaN	NaN	NaN	2.32028	NaN	5.87387	SEQF1165_01988		Stringent starvation protein A [HMT-476 Neisseria subflava NJ9703]
NaN	NaN	NaN	NaN	NaN	NaN	NaN	NaN	NaN	NaN	NaN	NaN	NaN	NaN	NaN	NaN	NaN	NaN	NaN	NaN	NaN	NaN	NaN	NaN	NaN	NaN	NaN	NaN	NaN	NaN	SEQF1165_01991;SEQF1175_00691;SEQF1659_02089;SEQF2142_01446		Ubiquinol-cytochrome c reductase iron-sulfur subunit [HMT-476 Neisseria subflava NJ9703];Ubiquinol-cytochrome c reductase iron-sulfur subunit [HMT-682 Neisseria mucosa ATCC 25996];Ubiquinol-cytochrome c reductase iron-sulfur subunit [HMT-014 Neisseria oralis F0314];Ubiquinol-cytochrome c reductase iron-sulfur subunit [HMT-682 Neisseria mucosa C102]
NaN	NaN	NaN	NaN	NaN	NaN	NaN	NaN	NaN	NaN	NaN	NaN	NaN	NaN	NaN	NaN	NaN	NaN	NaN	NaN	NaN	NaN	NaN	NaN	NaN	NaN	NaN	NaN	NaN	NaN	SEQF1165_02025;SEQF2142_01417		Iron-sulfur cluster carrier protein [HMT-476 Neisseria subflava NJ9703];Iron-sulfur cluster carrier protein [HMT-682 Neisseria mucosa C102]
NaN	NaN	NaN	NaN	NaN	NaN	NaN	NaN	NaN	NaN	NaN	NaN	NaN	NaN	NaN	NaN	NaN	NaN	NaN	NaN	NaN	NaN	NaN	NaN	NaN	NaN	NaN	NaN	NaN	NaN	SEQF1165_02044;SEQF1175_01290;SEQF2142_01398		Thiazole synthase [HMT-476 Neisseria subflava NJ9703];Thiazole synthase [HMT-682 Neisseria mucosa ATCC 25996];Thiazole synthase [HMT-682 Neisseria mucosa C102]
NaN	NaN	NaN	NaN	NaN	NaN	NaN	NaN	NaN	NaN	NaN	NaN	NaN	NaN	NaN	NaN	NaN	NaN	NaN	NaN	NaN	NaN	NaN	NaN	NaN	NaN	NaN	NaN	NaN	NaN	SEQF1165_02074;SEQF1175_01920;SEQF2142_01374		ATP synthase epsilon chain [HMT-476 Neisseria subflava NJ9703];ATP synthase epsilon chain [HMT-682 Neisseria mucosa ATCC 25996];ATP synthase epsilon chain [HMT-682 Neisseria mucosa C102]
NaN	NaN	NaN	NaN	NaN	NaN	NaN	NaN	NaN	NaN	NaN	NaN	NaN	NaN	NaN	NaN	NaN	NaN	NaN	NaN	NaN	NaN	NaN	NaN	NaN	NaN	NaN	NaN	NaN	NaN	SEQF1165_02075;SEQF2142_01373		ATP synthase subunit beta 1 [HMT-476 Neisseria subflava NJ9703];ATP synthase subunit beta 1 [HMT-682 Neisseria mucosa C102]
NaN	NaN	NaN	NaN	NaN	NaN	NaN	NaN	NaN	NaN	NaN	NaN	NaN	NaN	NaN	NaN	NaN	NaN	NaN	NaN	NaN	NaN	NaN	NaN	NaN	NaN	NaN	NaN	NaN	NaN	SEQF1165_02077;SEQF2142_01371		ATP synthase subunit alpha [HMT-476 Neisseria subflava NJ9703];ATP synthase subunit alpha [HMT-682 Neisseria mucosa C102]
NaN	NaN	NaN	NaN	NaN	NaN	NaN	NaN	NaN	NaN	NaN	NaN	NaN	NaN	NaN	NaN	NaN	NaN	NaN	NaN	NaN	NaN	NaN	NaN	NaN	NaN	NaN	NaN	NaN	NaN	SEQF1165_02084;SEQF1175_01330		hypothetical protein [HMT-476 Neisseria subflava NJ9703];hypothetical protein [HMT-682 Neisseria mucosa ATCC 25996]
NaN	NaN	NaN	NaN	NaN	NaN	NaN	NaN	NaN	NaN	NaN	NaN	NaN	NaN	NaN	NaN	NaN	NaN	NaN	NaN	NaN	NaN	NaN	NaN	NaN	NaN	NaN	NaN	NaN	NaN	SEQF1165_02110;SEQF2142_01338		hypothetical protein [HMT-476 Neisseria subflava NJ9703];hypothetical protein [HMT-682 Neisseria mucosa C102]
NaN	NaN	NaN	NaN	NaN	NaN	NaN	NaN	NaN	NaN	NaN	NaN	NaN	NaN	NaN	NaN	NaN	NaN	NaN	NaN	NaN	NaN	NaN	NaN	NaN	NaN	NaN	NaN	NaN	NaN	SEQF1165_02188;SEQF2142_01261		Outer membrane protein assembly factor BamA [HMT-476 Neisseria subflava NJ9703];Outer membrane protein assembly factor BamA [HMT-682 Neisseria mucosa C102]
NaN	NaN	NaN	NaN	NaN	NaN	NaN	NaN	NaN	NaN	NaN	NaN	NaN	NaN	NaN	NaN	NaN	NaN	NaN	NaN	NaN	NaN	NaN	NaN	NaN	NaN	NaN	NaN	NaN	NaN	SEQF1165_02194;SEQF1659_02080;SEQF2142_01255		Ribosome-recycling factor [HMT-476 Neisseria subflava NJ9703];Ribosome-recycling factor [HMT-014 Neisseria oralis F0314];Ribosome-recycling factor [HMT-682 Neisseria mucosa C102]
NaN	NaN	NaN	NaN	NaN	NaN	NaN	NaN	NaN	NaN	NaN	NaN	NaN	NaN	NaN	NaN	NaN	NaN	NaN	NaN	NaN	NaN	NaN	NaN	NaN	NaN	NaN	NaN	NaN	NaN	SEQF1165_02231;SEQF1175_00850;SEQF1659_02269		Glutamate--tRNA ligase [HMT-476 Neisseria subflava NJ9703];Glutamate--tRNA ligase [HMT-682 Neisseria mucosa ATCC 25996];Glutamate--tRNA ligase [HMT-014 Neisseria oralis F0314]
NaN	NaN	NaN	NaN	NaN	NaN	2.02881	13.7586	16.5905	NaN	NaN	NaN	5.76871	5.54768	NaN	NaN	NaN	5.78372	NaN	NaN	8.92707	4.6484	11.5424	11.2931	NaN	6.08603	NaN	NaN	NaN	11.0201	SEQF1165_02252		Adenylosuccinate lyase [HMT-476 Neisseria subflava NJ9703]
NaN	NaN	NaN	NaN	NaN	NaN	NaN	NaN	NaN	NaN	NaN	NaN	NaN	NaN	NaN	NaN	NaN	NaN	NaN	NaN	NaN	NaN	NaN	NaN	NaN	NaN	NaN	NaN	NaN	NaN	SEQF1165_02263;SEQF2142_01181		Glyceraldehyde-3-phosphate dehydrogenase [HMT-476 Neisseria subflava NJ9703];Glyceraldehyde-3-phosphate dehydrogenase [HMT-682 Neisseria mucosa C102]
NaN	NaN	NaN	NaN	NaN	NaN	NaN	NaN	NaN	NaN	NaN	NaN	NaN	NaN	NaN	NaN	NaN	NaN	NaN	NaN	NaN	NaN	NaN	NaN	NaN	NaN	NaN	NaN	NaN	NaN	SEQF1165_02288;SEQF2142_01156		FK506-binding protein [HMT-476 Neisseria subflava NJ9703];FK506-binding protein [HMT-682 Neisseria mucosa C102]
NaN	NaN	NaN	NaN	NaN	NaN	NaN	NaN	NaN	NaN	NaN	NaN	NaN	NaN	NaN	NaN	NaN	NaN	NaN	NaN	NaN	NaN	NaN	NaN	NaN	NaN	NaN	NaN	NaN	NaN	SEQF1175_00049;SEQF1659_02370		30S ribosomal protein S7 [HMT-682 Neisseria mucosa ATCC 25996];30S ribosomal protein S7 [HMT-014 Neisseria oralis F0314]
NaN	NaN	NaN	NaN	NaN	NaN	NaN	NaN	NaN	NaN	NaN	NaN	NaN	NaN	NaN	NaN	NaN	NaN	NaN	NaN	NaN	NaN	NaN	NaN	NaN	NaN	NaN	NaN	NaN	NaN	SEQF1175_00056;SEQF1659_01291;SEQF2142_01756		Glycine dehydrogenase (decarboxylating) [HMT-682 Neisseria mucosa ATCC 25996];Glycine dehydrogenase (decarboxylating) [HMT-014 Neisseria oralis F0314];Glycine dehydrogenase (decarboxylating) [HMT-682 Neisseria mucosa C102]
NaN	NaN	NaN	NaN	NaN	NaN	NaN	341.263	NaN	NaN	NaN	NaN	NaN	NaN	NaN	38.8942	NaN	NaN	17.4001	NaN	NaN	NaN	14.7984	NaN	NaN	12.9329	NaN	7.32903	NaN	55.8438	SEQF1175_00059		Ketol-acid reductoisomerase (NADP(+)) [HMT-682 Neisseria mucosa ATCC 25996]
NaN	NaN	NaN	NaN	NaN	NaN	NaN	NaN	NaN	NaN	NaN	NaN	NaN	NaN	NaN	NaN	NaN	NaN	NaN	NaN	NaN	NaN	NaN	NaN	NaN	NaN	NaN	NaN	NaN	NaN	SEQF1175_00383;SEQF1659_02242		Phosphoglycerate kinase [HMT-682 Neisseria mucosa ATCC 25996];Phosphoglycerate kinase [HMT-014 Neisseria oralis F0314]
NaN	NaN	NaN	NaN	NaN	NaN	NaN	NaN	NaN	NaN	NaN	NaN	NaN	NaN	NaN	NaN	NaN	NaN	NaN	NaN	NaN	NaN	NaN	NaN	NaN	NaN	NaN	NaN	NaN	NaN	SEQF1175_00650;SEQF1659_00577;SEQF2079_00365;SEQF2142_00329		Adenylate kinase [HMT-682 Neisseria mucosa ATCC 25996];Adenylate kinase [HMT-014 Neisseria oralis F0314];Adenylate kinase [HMT-582 Kingella denitrificans ATCC 33394];Adenylate kinase [HMT-682 Neisseria mucosa C102]
NaN	NaN	NaN	NaN	NaN	NaN	NaN	NaN	NaN	NaN	NaN	NaN	NaN	NaN	NaN	NaN	NaN	NaN	NaN	NaN	NaN	NaN	NaN	NaN	NaN	NaN	NaN	NaN	NaN	NaN	SEQF1175_00802;SEQF1659_01325		Glyceraldehyde-3-phosphate dehydrogenase 1 [HMT-682 Neisseria mucosa ATCC 25996];Glyceraldehyde-3-phosphate dehydrogenase [HMT-014 Neisseria oralis F0314]
NaN	NaN	NaN	NaN	NaN	NaN	NaN	NaN	NaN	NaN	NaN	NaN	NaN	NaN	NaN	NaN	NaN	NaN	NaN	NaN	NaN	NaN	NaN	NaN	NaN	NaN	NaN	NaN	NaN	NaN	SEQF1175_01003;SEQF1659_02280		Pseudoazurin [HMT-682 Neisseria mucosa ATCC 25996];Pseudoazurin [HMT-014 Neisseria oralis F0314]
NaN	NaN	NaN	NaN	NaN	NaN	NaN	NaN	NaN	NaN	NaN	NaN	NaN	NaN	NaN	NaN	NaN	NaN	NaN	NaN	NaN	NaN	NaN	NaN	NaN	NaN	NaN	NaN	NaN	NaN	SEQF1175_01085;SEQF1659_02292		Efem/EfeO family lipoprotein [HMT-682 Neisseria mucosa ATCC 25996];Efem/EfeO family lipoprotein [HMT-014 Neisseria oralis F0314]
NaN	NaN	NaN	NaN	NaN	NaN	NaN	NaN	NaN	NaN	NaN	NaN	NaN	NaN	NaN	NaN	NaN	NaN	NaN	NaN	NaN	NaN	NaN	NaN	NaN	NaN	NaN	NaN	NaN	NaN	SEQF1175_01156;SEQF1659_00086		Peptidyl-prolyl cis-trans isomerase B [HMT-682 Neisseria mucosa ATCC 25996];Peptidyl-prolyl cis-trans isomerase B [HMT-014 Neisseria oralis F0314]
NaN	NaN	NaN	NaN	NaN	NaN	NaN	NaN	NaN	NaN	NaN	NaN	NaN	NaN	NaN	NaN	NaN	NaN	NaN	NaN	NaN	NaN	NaN	NaN	NaN	NaN	NaN	NaN	NaN	NaN	SEQF1175_01230;SEQF1659_01372		Cell division protein FtsZ [HMT-682 Neisseria mucosa ATCC 25996];Cell division protein FtsZ [HMT-014 Neisseria oralis F0314]
NaN	NaN	NaN	NaN	NaN	NaN	NaN	NaN	NaN	NaN	NaN	NaN	NaN	NaN	NaN	NaN	NaN	NaN	NaN	NaN	NaN	NaN	NaN	NaN	NaN	NaN	NaN	NaN	NaN	NaN	SEQF1175_01263;SEQF1659_02361		50S ribosomal protein L22 [HMT-682 Neisseria mucosa ATCC 25996];50S ribosomal protein L22 [HMT-014 Neisseria oralis F0314]
NaN	NaN	NaN	NaN	NaN	NaN	NaN	NaN	NaN	NaN	NaN	NaN	NaN	NaN	NaN	NaN	NaN	NaN	NaN	NaN	NaN	NaN	NaN	NaN	NaN	NaN	NaN	NaN	NaN	NaN	SEQF1175_01267;SEQF1659_02357		30S ribosomal protein S17 [HMT-682 Neisseria mucosa ATCC 25996];30S ribosomal protein S17 [HMT-014 Neisseria oralis F0314]
NaN	NaN	NaN	NaN	NaN	NaN	NaN	NaN	NaN	NaN	NaN	NaN	NaN	NaN	NaN	NaN	NaN	NaN	NaN	NaN	NaN	NaN	NaN	NaN	NaN	NaN	NaN	NaN	NaN	NaN	SEQF1175_01273;SEQF1659_02351		50S ribosomal protein L6 [HMT-682 Neisseria mucosa ATCC 25996];50S ribosomal protein L6 [HMT-014 Neisseria oralis F0314]
NaN	NaN	NaN	NaN	NaN	NaN	NaN	NaN	NaN	NaN	NaN	NaN	NaN	NaN	NaN	NaN	NaN	NaN	NaN	NaN	NaN	NaN	NaN	NaN	NaN	NaN	NaN	NaN	NaN	NaN	SEQF1175_01275;SEQF1659_02350		30S ribosomal protein S5 [HMT-682 Neisseria mucosa ATCC 25996];30S ribosomal protein S5 [HMT-014 Neisseria oralis F0314]
NaN	NaN	NaN	NaN	NaN	NaN	NaN	NaN	NaN	NaN	NaN	NaN	NaN	NaN	NaN	NaN	NaN	NaN	NaN	NaN	NaN	NaN	NaN	NaN	NaN	NaN	NaN	NaN	NaN	NaN	SEQF1175_01353;SEQF1659_02368;SEQF1659_02380;SEQF2142_01980		Elongation factor Tu [HMT-682 Neisseria mucosa ATCC 25996];Elongation factor Tu [HMT-014 Neisseria oralis F0314];Elongation factor Tu [HMT-014 Neisseria oralis F0314];Elongation factor Tu [HMT-682 Neisseria mucosa C102]
NaN	NaN	NaN	NaN	NaN	NaN	NaN	NaN	NaN	NaN	NaN	NaN	NaN	NaN	NaN	NaN	NaN	NaN	NaN	NaN	NaN	NaN	NaN	NaN	NaN	NaN	NaN	NaN	NaN	NaN	SEQF1175_01357;SEQF1659_02376		50S ribosomal protein L1 [HMT-682 Neisseria mucosa ATCC 25996];50S ribosomal protein L1 [HMT-014 Neisseria oralis F0314]
NaN	NaN	NaN	NaN	NaN	NaN	NaN	NaN	NaN	NaN	NaN	NaN	NaN	NaN	NaN	NaN	NaN	NaN	NaN	NaN	NaN	NaN	NaN	NaN	NaN	NaN	NaN	NaN	NaN	NaN	SEQF1175_01475;SEQF1659_00101;SEQF2142_00512		Formate acetyltransferase 1 [HMT-682 Neisseria mucosa ATCC 25996];Formate acetyltransferase 1 [HMT-014 Neisseria oralis F0314];Formate acetyltransferase 1 [HMT-682 Neisseria mucosa C102]
NaN	NaN	NaN	NaN	NaN	NaN	NaN	NaN	NaN	NaN	NaN	NaN	NaN	NaN	NaN	NaN	NaN	NaN	NaN	NaN	NaN	NaN	NaN	NaN	NaN	NaN	NaN	NaN	NaN	NaN	SEQF1175_01526;SEQF1659_00131		Dihydrolipoyllysine-residue acetyltransferase component of pyruvate dehydrogenase complex [HMT-682 Neisseria mucosa ATCC 25996];Dihydrolipoyllysine-residue acetyltransferase component of pyruvate dehydrogenase complex [HMT-014 Neisseria oralis F0314]
NaN	NaN	NaN	NaN	NaN	NaN	NaN	NaN	NaN	NaN	NaN	NaN	NaN	NaN	NaN	NaN	NaN	NaN	NaN	NaN	NaN	NaN	NaN	NaN	NaN	NaN	NaN	NaN	NaN	NaN	SEQF1175_01602;SEQF2142_00726		Chaperone protein ClpB [HMT-682 Neisseria mucosa ATCC 25996];Chaperone protein ClpB [HMT-682 Neisseria mucosa C102]
NaN	NaN	NaN	NaN	NaN	NaN	NaN	NaN	NaN	NaN	NaN	NaN	NaN	NaN	NaN	NaN	NaN	NaN	NaN	NaN	NaN	NaN	NaN	NaN	NaN	NaN	NaN	NaN	NaN	NaN	SEQF1175_01709;SEQF2142_00051		Succinate--CoA ligase [ADP-forming] subunit alpha [HMT-682 Neisseria mucosa ATCC 25996];Succinate--CoA ligase [ADP-forming] subunit alpha [HMT-682 Neisseria mucosa C102]
NaN	NaN	NaN	NaN	NaN	NaN	NaN	NaN	NaN	NaN	NaN	NaN	NaN	NaN	NaN	NaN	NaN	NaN	NaN	NaN	NaN	NaN	NaN	NaN	NaN	NaN	NaN	NaN	NaN	NaN	SEQF1175_01710;SEQF1659_00981;SEQF2142_00050		Succinate--CoA ligase [ADP-forming] subunit beta [HMT-682 Neisseria mucosa ATCC 25996];Succinate--CoA ligase [ADP-forming] subunit beta [HMT-014 Neisseria oralis F0314];Succinate--CoA ligase [ADP-forming] subunit beta [HMT-682 Neisseria mucosa C102]
NaN	NaN	NaN	NaN	NaN	NaN	NaN	NaN	NaN	NaN	NaN	NaN	NaN	NaN	NaN	NaN	NaN	NaN	NaN	NaN	NaN	NaN	NaN	NaN	NaN	NaN	NaN	NaN	NaN	NaN	SEQF1175_01716;SEQF1659_00987		Citrate synthase [HMT-682 Neisseria mucosa ATCC 25996];Citrate synthase [HMT-014 Neisseria oralis F0314]
NaN	NaN	NaN	NaN	NaN	NaN	NaN	NaN	NaN	NaN	NaN	NaN	NaN	NaN	NaN	NaN	NaN	NaN	NaN	NaN	NaN	NaN	NaN	NaN	NaN	NaN	NaN	NaN	NaN	NaN	SEQF1175_01741;SEQF1688_01571		hypothetical protein [HMT-682 Neisseria mucosa ATCC 25996];hypothetical protein [HMT-188 Rothia aeria F0184]
NaN	NaN	NaN	NaN	NaN	NaN	NaN	280.144	NaN	NaN	NaN	NaN	NaN	NaN	NaN	NaN	NaN	NaN	NaN	NaN	NaN	NaN	37.4566	NaN	NaN	NaN	NaN	NaN	NaN	NaN	SEQF1175_01840		Alcohol dehydrogenase 1 [HMT-682 Neisseria mucosa ATCC 25996]
NaN	NaN	NaN	NaN	NaN	NaN	NaN	NaN	NaN	NaN	NaN	NaN	NaN	NaN	NaN	NaN	NaN	NaN	NaN	NaN	NaN	NaN	NaN	NaN	NaN	NaN	NaN	NaN	NaN	NaN	SEQF1175_01921;SEQF1659_02186		ATP synthase subunit beta 1 [HMT-682 Neisseria mucosa ATCC 25996];ATP synthase subunit beta 1 [HMT-014 Neisseria oralis F0314]
NaN	NaN	NaN	NaN	NaN	NaN	NaN	NaN	NaN	NaN	NaN	NaN	NaN	NaN	NaN	NaN	NaN	NaN	NaN	NaN	NaN	NaN	NaN	NaN	NaN	NaN	NaN	NaN	NaN	NaN	SEQF1175_02005		Protein-export protein SecB [HMT-682 Neisseria mucosa ATCC 25996]
NaN	26.8962	32.9881	27.1961	NaN	NaN	NaN	173.812	NaN	NaN	10.0302	15.5737	18.858	NaN	NaN	NaN	NaN	20.1007	NaN	NaN	NaN	NaN	NaN	NaN	NaN	NaN	14.8185	NaN	NaN	NaN	SEQF1175_02050		Fimbrial protein [HMT-682 Neisseria mucosa ATCC 25996]
NaN	NaN	NaN	NaN	NaN	NaN	NaN	NaN	NaN	NaN	NaN	NaN	NaN	NaN	NaN	NaN	NaN	NaN	NaN	NaN	NaN	NaN	NaN	NaN	NaN	NaN	NaN	NaN	NaN	NaN	SEQF1175_02151;SEQF1659_02125		Elongation factor Ts [HMT-682 Neisseria mucosa ATCC 25996];Elongation factor Ts [HMT-014 Neisseria oralis F0314]
NaN	NaN	NaN	NaN	NaN	NaN	NaN	NaN	NaN	NaN	NaN	NaN	NaN	NaN	NaN	NaN	NaN	NaN	NaN	NaN	NaN	NaN	NaN	NaN	NaN	NaN	NaN	NaN	NaN	NaN	SEQF1175_02231;SEQF1659_01044		Bifunctional enzyme CysN/CysC [HMT-682 Neisseria mucosa ATCC 25996];Bifunctional enzyme CysN/CysC [HMT-014 Neisseria oralis F0314]
NaN	NaN	NaN	NaN	NaN	NaN	NaN	NaN	NaN	NaN	NaN	NaN	NaN	NaN	NaN	NaN	NaN	NaN	NaN	NaN	NaN	NaN	NaN	NaN	NaN	NaN	NaN	NaN	NaN	NaN	SEQF1175_02250;SEQF1659_00057;SEQF2142_00300		Thioredoxin 1 [HMT-682 Neisseria mucosa ATCC 25996];Thioredoxin 1 [HMT-014 Neisseria oralis F0314];Thioredoxin 1 [HMT-682 Neisseria mucosa C102]
NaN	NaN	NaN	NaN	NaN	NaN	NaN	NaN	NaN	NaN	NaN	NaN	NaN	NaN	NaN	NaN	NaN	NaN	NaN	NaN	NaN	NaN	NaN	NaN	NaN	NaN	NaN	NaN	NaN	NaN	SEQF1175_02279;SEQF1659_00365;SEQF2142_00945		Hybrid peroxiredoxin hyPrx5 [HMT-682 Neisseria mucosa ATCC 25996];Hybrid peroxiredoxin hyPrx5 [HMT-014 Neisseria oralis F0314];Hybrid peroxiredoxin hyPrx5 [HMT-682 Neisseria mucosa C102]
NaN	NaN	NaN	NaN	NaN	NaN	NaN	NaN	NaN	NaN	NaN	NaN	NaN	NaN	NaN	NaN	NaN	NaN	NaN	NaN	NaN	NaN	NaN	NaN	NaN	NaN	NaN	NaN	NaN	NaN	SEQF1175_02284;SEQF2079_01366;SEQF2941_02091		hypothetical protein [HMT-682 Neisseria mucosa ATCC 25996];hypothetical protein [HMT-582 Kingella denitrificans ATCC 33394];hypothetical protein [HMT-718 Haemophilus parainfluenzae ccug 60358]
NaN	NaN	NaN	NaN	NaN	NaN	NaN	NaN	NaN	NaN	NaN	NaN	NaN	NaN	NaN	NaN	NaN	NaN	NaN	NaN	NaN	NaN	NaN	NaN	NaN	NaN	NaN	NaN	NaN	NaN	SEQF1175_02287		Catabolic NAD-specific glutamate dehydrogenase RocG [HMT-682 Neisseria mucosa ATCC 25996]
NaN	NaN	NaN	NaN	NaN	NaN	NaN	NaN	NaN	NaN	NaN	NaN	NaN	NaN	NaN	NaN	NaN	NaN	NaN	NaN	NaN	NaN	NaN	NaN	NaN	NaN	NaN	NaN	NaN	NaN	SEQF1177_00190;SEQF2326_01598;SEQF2578_01054;SEQF2579_00252;SEQF2580_01342		NADH-quinone oxidoreductase subunit D [HMT-575 Campylobacter concisus strain 13826];NADH-quinone oxidoreductase subunit 4 [HMT-575 Campylobacter concisus UNSWCD];NADH-quinone oxidoreductase subunit 4 [HMT-575 Campylobacter concisus ATCC 51561];NADH-quinone oxidoreductase subunit D [HMT-575 Campylobacter concisus ATCC 51562];NADH-quinone oxidoreductase subunit 4 [HMT-575 Campylobacter concisus UNS…
NaN	NaN	NaN	NaN	NaN	NaN	NaN	NaN	NaN	NaN	NaN	NaN	NaN	NaN	NaN	NaN	NaN	NaN	NaN	NaN	NaN	NaN	NaN	NaN	NaN	NaN	NaN	NaN	NaN	NaN	SEQF1177_00297;SEQF2578_00996		Outer membrane porin F [HMT-575 Campylobacter concisus strain 13826];Outer membrane porin F [HMT-575 Campylobacter concisus ATCC 51561]
NaN	NaN	NaN	NaN	NaN	NaN	NaN	NaN	NaN	NaN	NaN	NaN	NaN	NaN	NaN	NaN	NaN	NaN	NaN	NaN	NaN	NaN	NaN	NaN	NaN	NaN	NaN	NaN	NaN	NaN	SEQF1177_00422;SEQF2326_01640;SEQF2434_01131;SEQF2578_00525;SEQF2579_01624;SEQF2580_01005		putative peroxiredoxin [HMT-575 Campylobacter concisus strain 13826];putative peroxiredoxin [HMT-575 Campylobacter concisus UNSWCD];putative peroxiredoxin [HMT-623 Campylobacter gracilis RM3268];putative peroxiredoxin [HMT-575 Campylobacter concisus ATCC 51561];putative peroxiredoxin [HMT-575 Campylobacter concisus ATCC 51562];putative peroxiredoxin [HMT-575 Campylobacter concisus UNSW1]
NaN	NaN	NaN	NaN	NaN	NaN	NaN	NaN	NaN	NaN	NaN	NaN	NaN	NaN	NaN	NaN	NaN	NaN	NaN	NaN	NaN	NaN	NaN	NaN	NaN	NaN	NaN	NaN	NaN	NaN	SEQF1177_00461;SEQF2326_00067;SEQF2578_00559;SEQF2579_00715;SEQF2580_01239		ATP synthase subunit beta [HMT-575 Campylobacter concisus strain 13826];ATP synthase subunit beta [HMT-575 Campylobacter concisus UNSWCD];ATP synthase subunit beta [HMT-575 Campylobacter concisus ATCC 51561];ATP synthase subunit beta [HMT-575 Campylobacter concisus ATCC 51562];ATP synthase subunit beta [HMT-575 Campylobacter concisus UNSW1]
NaN	NaN	NaN	NaN	NaN	NaN	NaN	NaN	NaN	NaN	NaN	NaN	NaN	NaN	NaN	NaN	NaN	NaN	NaN	NaN	NaN	NaN	NaN	NaN	NaN	NaN	NaN	NaN	NaN	NaN	SEQF1177_00467;SEQF2326_00073;SEQF2578_00565;SEQF2579_00709;SEQF2580_01233		Outer membrane protein P6 [HMT-575 Campylobacter concisus strain 13826];Outer membrane protein P6 [HMT-575 Campylobacter concisus UNSWCD];Outer membrane protein P6 [HMT-575 Campylobacter concisus ATCC 51561];Outer membrane protein P6 [HMT-575 Campylobacter concisus ATCC 51562];Outer membrane protein P6 [HMT-575 Campylobacter concisus UNSW1]
NaN	NaN	NaN	NaN	NaN	NaN	NaN	NaN	NaN	NaN	NaN	NaN	NaN	NaN	NaN	NaN	NaN	NaN	NaN	NaN	NaN	NaN	NaN	NaN	NaN	NaN	NaN	NaN	NaN	NaN	SEQF1177_00517;SEQF1177_00615;SEQF1177_00634;SEQF1177_00642;SEQF1177_00857;SEQF1177_00987;SEQF1177_01124;SEQF1177_01383;SEQF1177_01440;SEQF1177_01814;SEQF1177_02070;SEQF1177_02081;SEQF1607_00212;SEQF1607_01003;SEQF1854_00043;SEQF1854_01148;SEQF2326_00113;SEQF2326_00811;SEQF2326_00827;SEQF2326_00918;SEQF2326_00925;SEQF2326_01305;SEQF2578_00157;SEQF2578_00168;SEQF2578_00443;SEQF2578_00668;SEQF2578_…		Methyl-accepting chemotaxis protein McpH [HMT-575 Campylobacter concisus strain 13826];Methyl-accepting chemotaxis protein McpP [HMT-575 Campylobacter concisus strain 13826];Methyl-accepting chemotaxis protein McpA [HMT-575 Campylobacter concisus strain 13826];Methyl-accepting chemotaxis protein PctB [HMT-575 Campylobacter concisus strain 13826];Methyl-accepting chemotaxis protein McpB [HMT-575 C…
NaN	NaN	NaN	NaN	NaN	NaN	NaN	NaN	NaN	NaN	NaN	NaN	NaN	NaN	NaN	NaN	NaN	NaN	NaN	NaN	NaN	NaN	NaN	NaN	NaN	NaN	NaN	NaN	NaN	NaN	SEQF1177_00661;SEQF2578_01753;SEQF2580_00273		Outer membrane efflux protein BepC [HMT-575 Campylobacter concisus strain 13826];Outer membrane efflux protein BepC [HMT-575 Campylobacter concisus ATCC 51561];Outer membrane efflux protein BepC [HMT-575 Campylobacter concisus UNSW1]
NaN	NaN	NaN	NaN	NaN	NaN	NaN	NaN	NaN	NaN	NaN	NaN	NaN	NaN	NaN	NaN	NaN	NaN	NaN	NaN	NaN	NaN	NaN	NaN	NaN	NaN	NaN	NaN	NaN	NaN	SEQF1177_00674;SEQF2326_01060;SEQF2578_01740;SEQF2579_00503;SEQF2580_00286		Elongation factor Tu [HMT-575 Campylobacter concisus strain 13826];Elongation factor Tu [HMT-575 Campylobacter concisus UNSWCD];Elongation factor Tu [HMT-575 Campylobacter concisus ATCC 51561];Elongation factor Tu [HMT-575 Campylobacter concisus ATCC 51562];Elongation factor Tu [HMT-575 Campylobacter concisus UNSW1]
NaN	NaN	NaN	NaN	NaN	NaN	NaN	NaN	NaN	NaN	NaN	NaN	NaN	NaN	NaN	NaN	NaN	NaN	NaN	NaN	NaN	NaN	NaN	NaN	NaN	NaN	NaN	NaN	NaN	NaN	SEQF1177_00682;SEQF2326_01052;SEQF2578_01732;SEQF2579_00495;SEQF2580_00294		50S ribosomal protein L7/L12 [HMT-575 Campylobacter concisus strain 13826];50S ribosomal protein L7/L12 [HMT-575 Campylobacter concisus UNSWCD];50S ribosomal protein L7/L12 [HMT-575 Campylobacter concisus ATCC 51561];50S ribosomal protein L7/L12 [HMT-575 Campylobacter concisus ATCC 51562];50S ribosomal protein L7/L12 [HMT-575 Campylobacter concisus UNSW1]
NaN	NaN	NaN	NaN	NaN	NaN	NaN	NaN	NaN	NaN	NaN	NaN	NaN	NaN	NaN	NaN	NaN	NaN	NaN	NaN	NaN	NaN	NaN	NaN	NaN	NaN	NaN	NaN	NaN	NaN	SEQF1177_00708;SEQF1705_01747;SEQF2004_01820;SEQF2020_00756;SEQF2326_00449;SEQF2578_01706;SEQF2579_01422;SEQF2580_00892;SEQF3679_00399		hypothetical protein [HMT-575 Campylobacter concisus strain 13826];hypothetical protein [HMT-021 Streptococcus vestibularis F0396];hypothetical protein [HMT-021 Streptococcus vestibularis ATCC 49124];hypothetical protein [HMT-073 Streptococcus australis ATCC 700641];hypothetical protein [HMT-575 Campylobacter concisus UNSWCD];hypothetical protein [HMT-575 Campylobacter concisus ATCC 51561];hypoth…
NaN	NaN	NaN	NaN	NaN	NaN	NaN	NaN	NaN	NaN	NaN	NaN	NaN	NaN	NaN	NaN	NaN	NaN	NaN	NaN	NaN	NaN	NaN	NaN	NaN	NaN	NaN	NaN	NaN	NaN	SEQF1177_00756;SEQF2326_00789;SEQF2578_00907;SEQF2579_01135		UvrABC system protein B [HMT-575 Campylobacter concisus strain 13826];UvrABC system protein B [HMT-575 Campylobacter concisus UNSWCD];UvrABC system protein B [HMT-575 Campylobacter concisus ATCC 51561];UvrABC system protein B [HMT-575 Campylobacter concisus ATCC 51562]
NaN	NaN	NaN	NaN	NaN	NaN	NaN	NaN	NaN	NaN	NaN	NaN	NaN	NaN	NaN	NaN	NaN	NaN	NaN	NaN	NaN	NaN	NaN	NaN	NaN	NaN	NaN	NaN	NaN	NaN	SEQF1177_00947;SEQF2326_01458;SEQF2578_00693;SEQF2579_00365;SEQF2580_00432		DNA-binding protein HU [HMT-575 Campylobacter concisus strain 13826];DNA-binding protein HU [HMT-575 Campylobacter concisus UNSWCD];DNA-binding protein HU [HMT-575 Campylobacter concisus ATCC 51561];DNA-binding protein HU [HMT-575 Campylobacter concisus ATCC 51562];DNA-binding protein HU [HMT-575 Campylobacter concisus UNSW1]
NaN	NaN	NaN	NaN	NaN	NaN	NaN	NaN	NaN	NaN	NaN	NaN	NaN	NaN	NaN	NaN	NaN	NaN	NaN	NaN	NaN	NaN	NaN	NaN	NaN	NaN	NaN	NaN	NaN	NaN	SEQF1177_01280;SEQF2326_01662;SEQF2578_01260;SEQF2579_01366;SEQF2580_00845		Putative peptidyl-prolyl cis-trans isomerase Cbf2 [HMT-575 Campylobacter concisus strain 13826];Putative peptidyl-prolyl cis-trans isomerase Cbf2 [HMT-575 Campylobacter concisus UNSWCD];Putative peptidyl-prolyl cis-trans isomerase Cbf2 [HMT-575 Campylobacter concisus ATCC 51561];Putative peptidyl-prolyl cis-trans isomerase Cbf2 [HMT-575 Campylobacter concisus ATCC 51562];Putative peptidyl-prolyl …
NaN	NaN	NaN	NaN	NaN	NaN	NaN	NaN	NaN	NaN	NaN	NaN	NaN	NaN	NaN	NaN	NaN	NaN	NaN	NaN	NaN	NaN	NaN	NaN	NaN	NaN	NaN	NaN	NaN	NaN	SEQF1177_01313;SEQF2326_00446;SEQF2578_01454;SEQF2579_01335;SEQF2580_00814;SEQF2760_01660;SEQF2761_02385		30S ribosomal protein S15 [HMT-575 Campylobacter concisus strain 13826];30S ribosomal protein S15 [HMT-575 Campylobacter concisus UNSWCD];30S ribosomal protein S15 [HMT-575 Campylobacter concisus ATCC 51561];30S ribosomal protein S15 [HMT-575 Campylobacter concisus ATCC 51562];30S ribosomal protein S15 [HMT-575 Campylobacter concisus UNSW1];30S ribosomal protein S15 [HMT-494 Lachnoanaerobaculum s…
NaN	NaN	NaN	NaN	NaN	NaN	NaN	NaN	NaN	NaN	NaN	NaN	NaN	NaN	NaN	NaN	NaN	NaN	NaN	NaN	NaN	NaN	NaN	NaN	NaN	NaN	NaN	NaN	NaN	NaN	SEQF1223_00149;SEQF1224_02223;SEQF1232_01288;SEQF1234_01295;SEQF1236_01920;SEQF1238_00757;SEQF2077_00219;SEQF2966_00588;SEQF2974_00090;SEQF2982_01612;SEQF2983_01865;SEQF3022_00875		Inducible ornithine decarboxylase [HMT-641 Haemophilus influenzae 22.1-21];Inducible ornithine decarboxylase [HMT-641 Haemophilus influenzae 22.4-21];Inducible ornithine decarboxylase [HMT-641 Haemophilus influenzae PittGG];Inducible ornithine decarboxylase [HMT-641 Haemophilus influenzae PittII];Inducible ornithine decarboxylase [HMT-641 Haemophilus influenzae R2866];Inducible ornithine decarbox…
NaN	NaN	NaN	NaN	NaN	NaN	NaN	NaN	NaN	NaN	NaN	NaN	NaN	NaN	NaN	NaN	NaN	NaN	NaN	NaN	NaN	NaN	NaN	NaN	NaN	NaN	NaN	NaN	NaN	NaN	SEQF1239_00001;SEQF2077_00843;SEQF2966_00417;SEQF2982_01224;SEQF2983_00546;SEQF3011_00178		Glyceraldehyde-3-phosphate dehydrogenase A [HMT-718 Haemophilus parainfluenzae T3T1];Glyceraldehyde-3-phosphate dehydrogenase A [HMT-718 Haemophilus parainfluenzae ATCC 33392];Glyceraldehyde-3-phosphate dehydrogenase A [HMT-718 Haemophilus parainfluenzae hmsc061e01];Glyceraldehyde-3-phosphate dehydrogenase A [HMT-718 Haemophilus parainfluenzae hmsc066d03];Glyceraldehyde-3-phosphate dehydrogenase …
NaN	NaN	NaN	NaN	NaN	NaN	NaN	NaN	NaN	NaN	NaN	NaN	NaN	NaN	NaN	NaN	NaN	NaN	NaN	NaN	NaN	NaN	NaN	NaN	NaN	NaN	NaN	NaN	NaN	NaN	SEQF1239_00030;SEQF2077_00819;SEQF2349_01712;SEQF2350_01250;SEQF2941_00679;SEQF2966_00392;SEQF2974_01445;SEQF2976_00315;SEQF2982_01251;SEQF2983_00573;SEQF3011_00142;SEQF3022_01964		Superoxide dismutase [Mn] [HMT-718 Haemophilus parainfluenzae T3T1];Superoxide dismutase [Mn] [HMT-718 Haemophilus parainfluenzae ATCC 33392];Superoxide dismutase [Mn] [HMT-718 Haemophilus parainfluenzae HK2019];Superoxide dismutase [Mn] [HMT-718 Haemophilus parainfluenzae HK262];Superoxide dismutase [Mn] [HMT-718 Haemophilus parainfluenzae ccug 60358];Superoxide dismutase [Mn] [HMT-718 Haemophil…
NaN	NaN	NaN	NaN	NaN	NaN	NaN	NaN	NaN	NaN	NaN	NaN	NaN	NaN	NaN	NaN	NaN	NaN	NaN	NaN	NaN	NaN	NaN	NaN	NaN	NaN	NaN	NaN	NaN	NaN	SEQF1239_00330;SEQF2077_00493;SEQF2349_01048;SEQF2350_00941;SEQF2941_01752;SEQF2966_00107;SEQF2974_01731;SEQF2976_01568;SEQF2982_01542;SEQF2983_00866;SEQF3011_00485;SEQF3022_01142		50S ribosomal protein L1 [HMT-718 Haemophilus parainfluenzae T3T1];50S ribosomal protein L1 [HMT-718 Haemophilus parainfluenzae ATCC 33392];50S ribosomal protein L1 [HMT-718 Haemophilus parainfluenzae HK2019];50S ribosomal protein L1 [HMT-718 Haemophilus parainfluenzae HK262];50S ribosomal protein L1 [HMT-718 Haemophilus parainfluenzae ccug 60358];50S ribosomal protein L1 [HMT-718 Haemophilus par…
NaN	NaN	NaN	NaN	NaN	NaN	NaN	NaN	NaN	NaN	NaN	NaN	NaN	NaN	NaN	NaN	NaN	NaN	NaN	NaN	NaN	NaN	NaN	NaN	NaN	NaN	NaN	NaN	NaN	NaN	SEQF1239_00336;SEQF2077_00487;SEQF2349_01054;SEQF2350_00935;SEQF2941_01758;SEQF2966_00101;SEQF2974_01737;SEQF2976_01562;SEQF2982_01548;SEQF2983_00872;SEQF3011_00479;SEQF3022_01148		Trigger factor [HMT-718 Haemophilus parainfluenzae T3T1];Trigger factor [HMT-718 Haemophilus parainfluenzae ATCC 33392];Trigger factor [HMT-718 Haemophilus parainfluenzae HK2019];Trigger factor [HMT-718 Haemophilus parainfluenzae HK262];Trigger factor [HMT-718 Haemophilus parainfluenzae ccug 60358];Trigger factor [HMT-718 Haemophilus parainfluenzae hmsc061e01];Trigger factor [HMT-718 Haemophilus …
NaN	NaN	NaN	NaN	NaN	NaN	NaN	NaN	NaN	NaN	NaN	NaN	NaN	NaN	NaN	NaN	NaN	NaN	NaN	NaN	NaN	NaN	NaN	NaN	NaN	NaN	NaN	NaN	NaN	NaN	SEQF1239_00350;SEQF2077_00467;SEQF2349_00848;SEQF2350_01659;SEQF2941_00986;SEQF2966_01800;SEQF2974_01756;SEQF2976_01413;SEQF2976_01546;SEQF2982_00014;SEQF2983_00889;SEQF3011_00459;SEQF3022_00008		Single-stranded DNA-binding protein [HMT-718 Haemophilus parainfluenzae T3T1];Single-stranded DNA-binding protein [HMT-718 Haemophilus parainfluenzae ATCC 33392];Single-stranded DNA-binding protein [HMT-718 Haemophilus parainfluenzae HK2019];Single-stranded DNA-binding protein [HMT-718 Haemophilus parainfluenzae HK262];Single-stranded DNA-binding protein [HMT-718 Haemophilus parainfluenzae ccug 6…
NaN	NaN	NaN	NaN	NaN	NaN	NaN	NaN	NaN	NaN	NaN	NaN	NaN	NaN	NaN	NaN	NaN	NaN	NaN	NaN	NaN	NaN	NaN	NaN	NaN	NaN	NaN	NaN	NaN	NaN	SEQF1239_00374		Phosphoenolpyruvate carboxykinase (ATP) [HMT-718 Haemophilus parainfluenzae T3T1]
NaN	NaN	NaN	NaN	NaN	NaN	NaN	NaN	NaN	NaN	NaN	NaN	NaN	NaN	NaN	NaN	NaN	NaN	NaN	NaN	NaN	NaN	NaN	NaN	NaN	NaN	NaN	NaN	NaN	NaN	SEQF1239_00459;SEQF1239_00669;SEQF2349_01060;SEQF2350_01650;SEQF2941_00847;SEQF3011_01246;SEQF3022_00994		Elongation factor Tu 2 [HMT-718 Haemophilus parainfluenzae T3T1];Elongation factor Tu 2 [HMT-718 Haemophilus parainfluenzae T3T1];Elongation factor Tu 2 [HMT-718 Haemophilus parainfluenzae HK2019];Elongation factor Tu 2 [HMT-718 Haemophilus parainfluenzae HK262];Elongation factor Tu 2 [HMT-718 Haemophilus parainfluenzae ccug 60358];Elongation factor Tu 2 [HMT-718 Haemophilus parainfluenzae hmsc61…
NaN	NaN	NaN	NaN	NaN	NaN	NaN	NaN	NaN	NaN	NaN	NaN	NaN	NaN	NaN	NaN	NaN	NaN	NaN	NaN	NaN	NaN	NaN	NaN	NaN	NaN	NaN	NaN	NaN	NaN	SEQF1239_00461;SEQF2077_00117;SEQF2349_00344;SEQF2350_02043;SEQF2941_00845;SEQF2966_00686;SEQF2974_00188;SEQF2976_00823;SEQF2982_00250;SEQF2983_01976;SEQF3011_00335;SEQF3022_00973		30S ribosomal protein S7 [HMT-718 Haemophilus parainfluenzae T3T1];30S ribosomal protein S7 [HMT-718 Haemophilus parainfluenzae ATCC 33392];30S ribosomal protein S7 [HMT-718 Haemophilus parainfluenzae HK2019];30S ribosomal protein S7 [HMT-718 Haemophilus parainfluenzae HK262];30S ribosomal protein S7 [HMT-718 Haemophilus parainfluenzae ccug 60358];30S ribosomal protein S7 [HMT-718 Haemophilus par…
NaN	NaN	NaN	NaN	NaN	NaN	NaN	NaN	NaN	NaN	NaN	NaN	NaN	NaN	NaN	NaN	NaN	NaN	NaN	NaN	NaN	NaN	NaN	NaN	NaN	NaN	NaN	NaN	NaN	NaN	SEQF1239_00524;SEQF2077_00174;SEQF2349_00291;SEQF2350_01990;SEQF2941_01476;SEQF2966_00631;SEQF2974_00134;SEQF2976_00769;SEQF2982_00196;SEQF2983_01922;SEQF3011_00282;SEQF3022_00919		putative FKBP-type peptidyl-prolyl cis-trans isomerase [HMT-718 Haemophilus parainfluenzae T3T1];putative FKBP-type peptidyl-prolyl cis-trans isomerase [HMT-718 Haemophilus parainfluenzae ATCC 33392];putative FKBP-type peptidyl-prolyl cis-trans isomerase [HMT-718 Haemophilus parainfluenzae HK2019];putative FKBP-type peptidyl-prolyl cis-trans isomerase [HMT-718 Haemophilus parainfluenzae HK262];pu…
NaN	NaN	NaN	NaN	NaN	NaN	NaN	NaN	NaN	NaN	NaN	NaN	NaN	NaN	NaN	NaN	NaN	NaN	NaN	NaN	NaN	NaN	NaN	NaN	NaN	NaN	NaN	NaN	NaN	NaN	SEQF1239_00583;SEQF2077_00233;SEQF2349_00231;SEQF2350_01931;SEQF2941_01537;SEQF2966_00576;SEQF2974_00077;SEQF2976_00718;SEQF2982_01944;SEQF2983_01852;SEQF3011_00227;SEQF3022_00862		ATP synthase gamma chain [HMT-718 Haemophilus parainfluenzae T3T1];ATP synthase gamma chain [HMT-718 Haemophilus parainfluenzae ATCC 33392];ATP synthase gamma chain [HMT-718 Haemophilus parainfluenzae HK2019];ATP synthase gamma chain [HMT-718 Haemophilus parainfluenzae HK262];ATP synthase gamma chain [HMT-718 Haemophilus parainfluenzae ccug 60358];ATP synthase gamma chain [HMT-718 Haemophilus par…
NaN	NaN	NaN	NaN	NaN	NaN	NaN	NaN	NaN	NaN	NaN	NaN	NaN	NaN	NaN	NaN	NaN	NaN	NaN	NaN	NaN	NaN	NaN	NaN	NaN	NaN	NaN	NaN	NaN	NaN	SEQF1239_00689;SEQF2077_00338;SEQF2349_01228;SEQF2350_01773;SEQF2941_00875;SEQF2966_01916;SEQF2974_01865;SEQF2976_00123;SEQF2982_00132;SEQF2983_01007;SEQF3011_00346;SEQF3022_00126		Lipoprotein E [HMT-718 Haemophilus parainfluenzae T3T1];Lipoprotein E [HMT-718 Haemophilus parainfluenzae ATCC 33392];Lipoprotein E [HMT-718 Haemophilus parainfluenzae HK2019];Lipoprotein E [HMT-718 Haemophilus parainfluenzae HK262];Lipoprotein E [HMT-718 Haemophilus parainfluenzae ccug 60358];Lipoprotein E [HMT-718 Haemophilus parainfluenzae hmsc061e01];Lipoprotein E [HMT-718 Haemophilus parainf…
NaN	NaN	NaN	NaN	NaN	NaN	NaN	NaN	NaN	NaN	NaN	NaN	NaN	NaN	NaN	NaN	NaN	NaN	NaN	NaN	NaN	NaN	NaN	NaN	NaN	NaN	NaN	NaN	NaN	NaN	SEQF1239_00708;SEQF2077_00364;SEQF2349_01253;SEQF2350_01748;SEQF2966_01897;SEQF2974_01846;SEQF2976_00099;SEQF2982_00112;SEQF2983_00987;SEQF3011_00371;SEQF3022_00106		30S ribosomal protein S3 [HMT-718 Haemophilus parainfluenzae T3T1];30S ribosomal protein S3 [HMT-718 Haemophilus parainfluenzae ATCC 33392];30S ribosomal protein S3 [HMT-718 Haemophilus parainfluenzae HK2019];30S ribosomal protein S3 [HMT-718 Haemophilus parainfluenzae HK262];30S ribosomal protein S3 [HMT-718 Haemophilus parainfluenzae hmsc061e01];30S ribosomal protein S3 [HMT-718 Haemophilus par…
NaN	NaN	NaN	NaN	NaN	NaN	NaN	NaN	NaN	NaN	NaN	NaN	NaN	NaN	NaN	NaN	NaN	NaN	NaN	NaN	NaN	NaN	NaN	NaN	NaN	NaN	NaN	NaN	NaN	NaN	SEQF1239_00709;SEQF2077_00365;SEQF2349_01254;SEQF2350_01747;SEQF2774_01023;SEQF2941_00895;SEQF2966_01896;SEQF2974_01845;SEQF2976_00098;SEQF2982_00111;SEQF2983_00986;SEQF3011_00372;SEQF3022_00105		50S ribosomal protein L16 [HMT-718 Haemophilus parainfluenzae T3T1];50S ribosomal protein L16 [HMT-718 Haemophilus parainfluenzae ATCC 33392];50S ribosomal protein L16 [HMT-718 Haemophilus parainfluenzae HK2019];50S ribosomal protein L16 [HMT-718 Haemophilus parainfluenzae HK262];50S ribosomal protein L16 [HMT-945 Haemophilus parahaemolyticus HK385];50S ribosomal protein L16 [HMT-718 Haemophilus …
NaN	NaN	NaN	NaN	NaN	NaN	NaN	NaN	NaN	NaN	NaN	NaN	NaN	NaN	NaN	NaN	NaN	NaN	NaN	NaN	NaN	NaN	NaN	NaN	NaN	NaN	NaN	NaN	NaN	NaN	SEQF1239_00719;SEQF2077_00375;SEQF2349_01264;SEQF2350_01737;SEQF2941_00905;SEQF2966_01886;SEQF2974_01835;SEQF2976_00086;SEQF2982_00101;SEQF2983_00976;SEQF3011_00382;SEQF3022_00095		30S ribosomal protein S5 [HMT-718 Haemophilus parainfluenzae T3T1];30S ribosomal protein S5 [HMT-718 Haemophilus parainfluenzae ATCC 33392];30S ribosomal protein S5 [HMT-718 Haemophilus parainfluenzae HK2019];30S ribosomal protein S5 [HMT-718 Haemophilus parainfluenzae HK262];30S ribosomal protein S5 [HMT-718 Haemophilus parainfluenzae ccug 60358];30S ribosomal protein S5 [HMT-718 Haemophilus par…
NaN	NaN	NaN	NaN	NaN	NaN	NaN	NaN	NaN	NaN	NaN	NaN	NaN	NaN	NaN	NaN	NaN	NaN	NaN	NaN	NaN	NaN	NaN	NaN	NaN	NaN	NaN	NaN	NaN	NaN	SEQF1239_00721;SEQF2077_00377;SEQF2349_01266;SEQF2350_01735;SEQF2941_00907;SEQF2966_01884;SEQF2974_01833;SEQF2976_00084;SEQF2982_00099;SEQF2983_00974;SEQF3011_00384;SEQF3022_00093		50S ribosomal protein L15 [HMT-718 Haemophilus parainfluenzae T3T1];50S ribosomal protein L15 [HMT-718 Haemophilus parainfluenzae ATCC 33392];50S ribosomal protein L15 [HMT-718 Haemophilus parainfluenzae HK2019];50S ribosomal protein L15 [HMT-718 Haemophilus parainfluenzae HK262];50S ribosomal protein L15 [HMT-718 Haemophilus parainfluenzae ccug 60358];50S ribosomal protein L15 [HMT-718 Haemophil…
NaN	NaN	NaN	NaN	NaN	NaN	NaN	NaN	NaN	NaN	NaN	NaN	NaN	NaN	NaN	NaN	NaN	NaN	NaN	NaN	NaN	NaN	NaN	NaN	NaN	NaN	NaN	NaN	NaN	NaN	SEQF1239_00725;SEQF2077_00381;SEQF2349_01270;SEQF2350_01731;SEQF2941_00911;SEQF2966_01880;SEQF2974_01829;SEQF2976_00080;SEQF2982_00095;SEQF2983_00970;SEQF3011_00388;SEQF3022_00089		30S ribosomal protein S13 [HMT-718 Haemophilus parainfluenzae T3T1];30S ribosomal protein S13 [HMT-718 Haemophilus parainfluenzae ATCC 33392];30S ribosomal protein S13 [HMT-718 Haemophilus parainfluenzae HK2019];30S ribosomal protein S13 [HMT-718 Haemophilus parainfluenzae HK262];30S ribosomal protein S13 [HMT-718 Haemophilus parainfluenzae ccug 60358];30S ribosomal protein S13 [HMT-718 Haemophil…
NaN	NaN	NaN	NaN	NaN	NaN	NaN	NaN	NaN	NaN	NaN	NaN	NaN	NaN	NaN	NaN	NaN	NaN	NaN	NaN	NaN	NaN	NaN	NaN	NaN	NaN	NaN	NaN	NaN	NaN	SEQF1239_00754;SEQF2077_00412;SEQF2349_01298;SEQF2350_01703;SEQF2941_00936;SEQF2966_01854;SEQF2974_01802;SEQF2976_00003;SEQF2982_00069;SEQF2983_00944;SEQF3011_00415;SEQF3022_00063		Class B acid phosphatase [HMT-718 Haemophilus parainfluenzae T3T1];Class B acid phosphatase [HMT-718 Haemophilus parainfluenzae ATCC 33392];Class B acid phosphatase [HMT-718 Haemophilus parainfluenzae HK2019];Class B acid phosphatase [HMT-718 Haemophilus parainfluenzae HK262];Class B acid phosphatase [HMT-718 Haemophilus parainfluenzae ccug 60358];Class B acid phosphatase [HMT-718 Haemophilus par…
NaN	NaN	NaN	NaN	NaN	NaN	NaN	NaN	NaN	NaN	NaN	NaN	NaN	NaN	NaN	NaN	NaN	NaN	NaN	NaN	NaN	NaN	NaN	NaN	NaN	NaN	NaN	NaN	NaN	NaN	SEQF1239_00838;SEQF2941_00313;SEQF2966_01702;SEQF2982_01139;SEQF2983_01098		50S ribosomal protein L7/L12 [HMT-718 Haemophilus parainfluenzae T3T1];50S ribosomal protein L7/L12 [HMT-718 Haemophilus parainfluenzae ccug 60358];50S ribosomal protein L7/L12 [HMT-718 Haemophilus parainfluenzae hmsc061e01];50S ribosomal protein L7/L12 [HMT-718 Haemophilus parainfluenzae hmsc066d03];50S ribosomal protein L7/L12 [HMT-718 Haemophilus parainfluenzae hmsc066d02]
NaN	NaN	NaN	NaN	NaN	NaN	NaN	NaN	NaN	NaN	NaN	NaN	NaN	NaN	NaN	NaN	NaN	NaN	NaN	NaN	NaN	NaN	NaN	NaN	NaN	NaN	NaN	NaN	NaN	NaN	SEQF1239_00889;SEQF2077_02031;SEQF2349_01097;SEQF2350_00287;SEQF2966_01128;SEQF2974_01249;SEQF2982_00796;SEQF2983_01749;SEQF3011_01286;SEQF3022_01286		DNA-binding protein HU-alpha [HMT-718 Haemophilus parainfluenzae T3T1];DNA-binding protein HU-alpha [HMT-718 Haemophilus parainfluenzae ATCC 33392];DNA-binding protein HU-alpha [HMT-718 Haemophilus parainfluenzae HK2019];DNA-binding protein HU-alpha [HMT-718 Haemophilus parainfluenzae HK262];DNA-binding protein HU-alpha [HMT-718 Haemophilus parainfluenzae hmsc061e01];DNA-binding protein HU-alpha …
NaN	NaN	NaN	NaN	NaN	NaN	NaN	NaN	NaN	NaN	NaN	NaN	NaN	NaN	NaN	NaN	NaN	NaN	NaN	NaN	NaN	NaN	NaN	NaN	NaN	NaN	NaN	NaN	NaN	NaN	SEQF1239_00902;SEQF2077_02018;SEQF2349_01114;SEQF2350_01169;SEQF2941_01783;SEQF2974_01261;SEQF2976_01735;SEQF2982_00808;SEQF2983_01761;SEQF3011_01303;SEQF3022_01298		putative phosphomannomutase [HMT-718 Haemophilus parainfluenzae T3T1];putative phosphomannomutase [HMT-718 Haemophilus parainfluenzae ATCC 33392];putative phosphomannomutase [HMT-718 Haemophilus parainfluenzae HK2019];putative phosphomannomutase [HMT-718 Haemophilus parainfluenzae HK262];putative phosphomannomutase [HMT-718 Haemophilus parainfluenzae ccug 60358];putative phosphomannomutase [HMT-7…
NaN	NaN	NaN	NaN	NaN	NaN	NaN	NaN	NaN	NaN	NaN	NaN	NaN	NaN	NaN	NaN	NaN	NaN	NaN	NaN	NaN	NaN	NaN	NaN	NaN	NaN	NaN	NaN	NaN	NaN	SEQF1239_00932;SEQF2077_01949;SEQF2349_01406;SEQF2941_01005;SEQF3011_01869;SEQF3022_01369		Ferrienterobactin receptor [HMT-718 Haemophilus parainfluenzae T3T1];Ferrienterobactin receptor [HMT-718 Haemophilus parainfluenzae ATCC 33392];Ferric enterobactin receptor [HMT-718 Haemophilus parainfluenzae HK2019];Ferrienterobactin receptor [HMT-718 Haemophilus parainfluenzae ccug 60358];Ferrienterobactin receptor [HMT-718 Haemophilus parainfluenzae hmsc61b11];Ferrienterobactin receptor [HMT-7…
NaN	NaN	NaN	NaN	NaN	NaN	NaN	NaN	NaN	NaN	NaN	NaN	NaN	NaN	NaN	NaN	NaN	NaN	NaN	NaN	NaN	NaN	NaN	NaN	NaN	NaN	NaN	NaN	NaN	NaN	SEQF1239_00933;SEQF2077_01948;SEQF2349_01407;SEQF2350_01445;SEQF2941_01006		Heme transporter BhuA [HMT-718 Haemophilus parainfluenzae T3T1];Heme/hemopexin utilization protein C [HMT-718 Haemophilus parainfluenzae ATCC 33392];Heme/hemopexin utilization protein C [HMT-718 Haemophilus parainfluenzae HK2019];Heme/hemopexin utilization protein C [HMT-718 Haemophilus parainfluenzae HK262];Heme/hemopexin utilization protein C [HMT-718 Haemophilus parainfluenzae ccug 60358]
NaN	NaN	NaN	NaN	NaN	NaN	NaN	NaN	NaN	NaN	NaN	NaN	NaN	NaN	NaN	NaN	NaN	NaN	NaN	NaN	NaN	NaN	NaN	NaN	NaN	NaN	NaN	NaN	NaN	NaN	SEQF1239_00962;SEQF2077_01962;SEQF2349_01393;SEQF2350_01431;SEQF2941_00238;SEQF2966_01067;SEQF2974_01311;SEQF2976_01785;SEQF2982_00859;SEQF2983_01812;SEQF3011_01856;SEQF3022_01351		50S ribosomal protein L9 [HMT-718 Haemophilus parainfluenzae T3T1];50S ribosomal protein L9 [HMT-718 Haemophilus parainfluenzae ATCC 33392];50S ribosomal protein L9 [HMT-718 Haemophilus parainfluenzae HK2019];50S ribosomal protein L9 [HMT-718 Haemophilus parainfluenzae HK262];50S ribosomal protein L9 [HMT-718 Haemophilus parainfluenzae ccug 60358];50S ribosomal protein L9 [HMT-718 Haemophilus par…
NaN	NaN	NaN	NaN	NaN	NaN	NaN	NaN	NaN	NaN	NaN	NaN	NaN	NaN	NaN	NaN	NaN	NaN	NaN	NaN	NaN	NaN	NaN	NaN	NaN	NaN	NaN	NaN	NaN	NaN	SEQF1239_01059;SEQF2077_01862;SEQF2349_01501;SEQF2350_01539;SEQF2941_01101;SEQF2966_00962;SEQF2974_00865;SEQF2982_01709;SEQF2983_01201;SEQF3011_01965;SEQF3022_01452		Copper chaperone CopZ [HMT-718 Haemophilus parainfluenzae T3T1];Copper chaperone CopZ [HMT-718 Haemophilus parainfluenzae ATCC 33392];Copper chaperone CopZ [HMT-718 Haemophilus parainfluenzae HK2019];Copper chaperone CopZ [HMT-718 Haemophilus parainfluenzae HK262];Copper chaperone CopZ [HMT-718 Haemophilus parainfluenzae ccug 60358];Copper chaperone CopZ [HMT-718 Haemophilus parainfluenzae hmsc06…
NaN	NaN	NaN	NaN	NaN	NaN	NaN	NaN	NaN	NaN	NaN	NaN	NaN	NaN	NaN	NaN	NaN	NaN	NaN	NaN	NaN	NaN	NaN	NaN	NaN	NaN	NaN	NaN	NaN	NaN	SEQF1239_01130;SEQF2077_01786;SEQF2349_01212;SEQF2350_00094;SEQF2966_00895;SEQF2974_00933;SEQF2976_01960;SEQF2982_01779;SEQF2983_01268;SEQF3011_02041;SEQF3022_01519		Outer membrane protein P6 [HMT-718 Haemophilus parainfluenzae T3T1];Outer membrane protein P6 [HMT-718 Haemophilus parainfluenzae ATCC 33392];Outer membrane protein P6 [HMT-718 Haemophilus parainfluenzae HK2019];Outer membrane protein P6 [HMT-718 Haemophilus parainfluenzae HK262];Outer membrane protein P6 [HMT-718 Haemophilus parainfluenzae hmsc061e01];Outer membrane protein P6 [HMT-718 Haemophil…
NaN	NaN	NaN	NaN	NaN	NaN	NaN	NaN	NaN	NaN	NaN	NaN	NaN	NaN	NaN	NaN	NaN	NaN	NaN	NaN	NaN	NaN	NaN	NaN	NaN	NaN	NaN	NaN	NaN	NaN	SEQF1239_01149;SEQF2077_01769;SEQF2349_00125;SEQF2350_00077;SEQF2941_01190;SEQF2976_01975;SEQF3011_02056		D-galactose-binding periplasmic protein [HMT-718 Haemophilus parainfluenzae T3T1];D-galactose-binding periplasmic protein [HMT-718 Haemophilus parainfluenzae ATCC 33392];D-galactose-binding periplasmic protein [HMT-718 Haemophilus parainfluenzae HK2019];D-galactose-binding periplasmic protein [HMT-718 Haemophilus parainfluenzae HK262];D-galactose-binding periplasmic protein [HMT-718 Haemophilus p…
NaN	NaN	NaN	NaN	NaN	NaN	NaN	NaN	NaN	NaN	NaN	NaN	NaN	NaN	NaN	NaN	NaN	NaN	NaN	NaN	NaN	NaN	NaN	NaN	NaN	NaN	NaN	NaN	NaN	NaN	SEQF1239_01178;SEQF2077_00036;SEQF2349_02035;SEQF2350_00353;SEQF2941_01222;SEQF2976_02005;SEQF3011_01318		Putative thiamine biosynthesis protein [HMT-718 Haemophilus parainfluenzae T3T1];Putative thiamine biosynthesis protein [HMT-718 Haemophilus parainfluenzae ATCC 33392];Putative thiamine biosynthesis protein [HMT-718 Haemophilus parainfluenzae HK2019];Putative thiamine biosynthesis protein [HMT-718 Haemophilus parainfluenzae HK262];Putative thiamine biosynthesis protein [HMT-718 Haemophilus parain…
NaN	NaN	NaN	NaN	NaN	NaN	NaN	NaN	NaN	NaN	NaN	NaN	NaN	NaN	NaN	NaN	NaN	NaN	NaN	NaN	NaN	NaN	NaN	NaN	NaN	NaN	NaN	NaN	NaN	NaN	SEQF1239_01261;SEQF2077_01692;SEQF2349_01511;SEQF2350_00653;SEQF2966_00854;SEQF2974_00976;SEQF2976_01096;SEQF2982_00972;SEQF2983_01604;SEQF3011_01505;SEQF3022_01630		Thioredoxin 1 [HMT-718 Haemophilus parainfluenzae T3T1];Thioredoxin 1 [HMT-718 Haemophilus parainfluenzae ATCC 33392];Thioredoxin 1 [HMT-718 Haemophilus parainfluenzae HK2019];Thioredoxin 1 [HMT-718 Haemophilus parainfluenzae HK262];Thioredoxin 1 [HMT-718 Haemophilus parainfluenzae hmsc061e01];Thioredoxin 1 [HMT-718 Haemophilus parainfluenzae hmsc068c11];Thioredoxin 1 [HMT-718 Haemophilus parainf…
NaN	NaN	NaN	NaN	NaN	NaN	NaN	NaN	NaN	NaN	NaN	NaN	NaN	NaN	NaN	NaN	NaN	NaN	NaN	NaN	NaN	NaN	NaN	NaN	NaN	NaN	NaN	NaN	NaN	NaN	SEQF1239_01395;SEQF2349_01661;SEQF2350_00191;SEQF3011_00782		Iron-utilization periplasmic protein [HMT-718 Haemophilus parainfluenzae T3T1];Iron-utilization periplasmic protein [HMT-718 Haemophilus parainfluenzae HK2019];Iron-utilization periplasmic protein [HMT-718 Haemophilus parainfluenzae HK262];Iron-utilization periplasmic protein [HMT-718 Haemophilus parainfluenzae hmsc61b11]
NaN	NaN	NaN	NaN	NaN	NaN	NaN	NaN	NaN	NaN	NaN	NaN	NaN	NaN	NaN	NaN	NaN	NaN	NaN	NaN	NaN	NaN	NaN	NaN	NaN	NaN	NaN	NaN	NaN	NaN	SEQF1239_01403;SEQF2077_01552;SEQF2349_00868;SEQF2350_00660;SEQF2941_01400;SEQF2966_00725;SEQF2974_01093;SEQF2976_01231;SEQF2982_01093;SEQF2983_01486;SEQF3011_00790;SEQF3022_01743		hypothetical protein [HMT-718 Haemophilus parainfluenzae T3T1];hypothetical protein [HMT-718 Haemophilus parainfluenzae ATCC 33392];hypothetical protein [HMT-718 Haemophilus parainfluenzae HK2019];hypothetical protein [HMT-718 Haemophilus parainfluenzae HK262];hypothetical protein [HMT-718 Haemophilus parainfluenzae ccug 60358];hypothetical protein [HMT-718 Haemophilus parainfluenzae hmsc061e01];…
NaN	NaN	NaN	NaN	NaN	NaN	NaN	NaN	NaN	NaN	NaN	NaN	NaN	NaN	NaN	NaN	NaN	NaN	NaN	NaN	NaN	NaN	NaN	NaN	NaN	NaN	NaN	NaN	NaN	NaN	SEQF1239_01427;SEQF2077_01529;SEQF2349_00891;SEQF2350_00683;SEQF2941_01424;SEQF2966_00702;SEQF2974_01117;SEQF2976_01254;SEQF2982_01116;SEQF2983_01463;SEQF3011_00813;SEQF3022_01766		Putative 2-aminoethylphosphonate-binding periplasmic protein [HMT-718 Haemophilus parainfluenzae T3T1];Putative 2-aminoethylphosphonate-binding periplasmic protein [HMT-718 Haemophilus parainfluenzae ATCC 33392];Putative 2-aminoethylphosphonate-binding periplasmic protein [HMT-718 Haemophilus parainfluenzae HK2019];Putative 2-aminoethylphosphonate-binding periplasmic protein [HMT-718 Haemophilus …
NaN	NaN	NaN	NaN	NaN	NaN	NaN	NaN	NaN	NaN	NaN	NaN	NaN	NaN	NaN	NaN	NaN	NaN	NaN	NaN	NaN	NaN	NaN	NaN	NaN	NaN	NaN	NaN	NaN	NaN	SEQF1239_01454;SEQF2077_01049;SEQF2349_00694;SEQF2350_01635;SEQF2941_02050;SEQF2976_00991;SEQF2982_00394;SEQF2983_00194;SEQF3011_01087;SEQF3022_00571		Malate dehydrogenase [HMT-718 Haemophilus parainfluenzae T3T1];Malate dehydrogenase [HMT-718 Haemophilus parainfluenzae ATCC 33392];Malate dehydrogenase [HMT-718 Haemophilus parainfluenzae HK2019];Malate dehydrogenase [HMT-718 Haemophilus parainfluenzae HK262];Malate dehydrogenase [HMT-718 Haemophilus parainfluenzae ccug 60358];Malate dehydrogenase [HMT-718 Haemophilus parainfluenzae hmsc073c03];…
NaN	NaN	NaN	NaN	NaN	NaN	NaN	NaN	NaN	NaN	NaN	NaN	NaN	NaN	NaN	NaN	NaN	NaN	NaN	NaN	NaN	NaN	NaN	NaN	NaN	NaN	NaN	NaN	NaN	NaN	SEQF1239_01455;SEQF2077_01051;SEQF2349_00692;SEQF2350_01637;SEQF2941_02051;SEQF2966_01490;SEQF2974_00601;SEQF2982_00396;SEQF2983_00196;SEQF3011_01085;SEQF3022_00570		Ribose-phosphate pyrophosphokinase [HMT-718 Haemophilus parainfluenzae T3T1];Ribose-phosphate pyrophosphokinase [HMT-718 Haemophilus parainfluenzae ATCC 33392];Ribose-phosphate pyrophosphokinase [HMT-718 Haemophilus parainfluenzae HK2019];Ribose-phosphate pyrophosphokinase [HMT-718 Haemophilus parainfluenzae HK262];Ribose-phosphate pyrophosphokinase [HMT-718 Haemophilus parainfluenzae ccug 60358]…
NaN	NaN	NaN	NaN	NaN	NaN	NaN	NaN	NaN	NaN	NaN	NaN	NaN	NaN	NaN	NaN	NaN	NaN	NaN	NaN	NaN	NaN	NaN	NaN	NaN	NaN	NaN	NaN	NaN	NaN	SEQF1239_01468;SEQF2077_01064;SEQF2349_00679;SEQF2350_01417;SEQF2941_02064;SEQF2966_01477;SEQF2974_00588;SEQF2976_01009;SEQF2982_00409;SEQF2983_00209;SEQF3011_01072;SEQF3022_00557		Spermidine/putrescine-binding periplasmic protein [HMT-718 Haemophilus parainfluenzae T3T1];Spermidine/putrescine-binding periplasmic protein [HMT-718 Haemophilus parainfluenzae ATCC 33392];Spermidine/putrescine-binding periplasmic protein [HMT-718 Haemophilus parainfluenzae HK2019];Spermidine/putrescine-binding periplasmic protein [HMT-718 Haemophilus parainfluenzae HK262];Spermidine/putrescine-…
NaN	NaN	NaN	NaN	NaN	NaN	NaN	NaN	NaN	NaN	NaN	NaN	NaN	NaN	NaN	NaN	NaN	NaN	NaN	NaN	NaN	NaN	NaN	NaN	NaN	NaN	NaN	NaN	NaN	NaN	SEQF1239_01541;SEQF2077_01137;SEQF2349_00598;SEQF2350_01337;SEQF2941_02037;SEQF2966_01398;SEQF2974_00509;SEQF2976_01481;SEQF2982_00541;SEQF2983_00342;SEQF3011_00998;SEQF3022_00479		30S ribosomal protein S1 [HMT-718 Haemophilus parainfluenzae T3T1];30S ribosomal protein S1 [HMT-718 Haemophilus parainfluenzae ATCC 33392];30S ribosomal protein S1 [HMT-718 Haemophilus parainfluenzae HK2019];30S ribosomal protein S1 [HMT-718 Haemophilus parainfluenzae HK262];30S ribosomal protein S1 [HMT-718 Haemophilus parainfluenzae ccug 60358];30S ribosomal protein S1 [HMT-718 Haemophilus par…
NaN	NaN	NaN	NaN	NaN	NaN	NaN	NaN	NaN	NaN	NaN	NaN	NaN	NaN	NaN	NaN	NaN	NaN	NaN	NaN	NaN	NaN	NaN	NaN	NaN	NaN	NaN	NaN	NaN	NaN	SEQF1239_01587;SEQF2941_01971;SEQF2966_01338;SEQF2974_00444;SEQF2982_00584;SEQF2983_00385		hypothetical protein [HMT-718 Haemophilus parainfluenzae T3T1];hypothetical protein [HMT-718 Haemophilus parainfluenzae ccug 60358];hypothetical protein [HMT-718 Haemophilus parainfluenzae hmsc061e01];hypothetical protein [HMT-718 Haemophilus parainfluenzae hmsc068c11];hypothetical protein [HMT-718 Haemophilus parainfluenzae hmsc066d03];hypothetical protein [HMT-718 Haemophilus parainfluenzae hms…
NaN	NaN	NaN	NaN	NaN	NaN	NaN	NaN	NaN	NaN	NaN	NaN	NaN	NaN	NaN	NaN	NaN	NaN	NaN	NaN	NaN	NaN	NaN	NaN	NaN	NaN	NaN	NaN	NaN	NaN	SEQF1239_01621;SEQF2077_01220;SEQF2349_00494;SEQF2350_01846;SEQF2941_01936;SEQF2966_01302;SEQF2974_00411;SEQF2976_01312;SEQF3011_00895;SEQF3022_00399		Transcription termination/antitermination protein NusA [HMT-718 Haemophilus parainfluenzae T3T1];Transcription termination/antitermination protein NusA [HMT-718 Haemophilus parainfluenzae ATCC 33392];Transcription termination/antitermination protein NusA [HMT-718 Haemophilus parainfluenzae HK2019];Transcription termination/antitermination protein NusA [HMT-718 Haemophilus parainfluenzae HK262];Tr…
NaN	NaN	NaN	NaN	NaN	NaN	NaN	NaN	NaN	NaN	NaN	NaN	NaN	NaN	NaN	NaN	NaN	NaN	NaN	NaN	NaN	NaN	NaN	NaN	NaN	NaN	NaN	NaN	NaN	NaN	SEQF1239_01669;SEQF2077_01269;SEQF2349_00450;SEQF2350_01802;SEQF2966_01257;SEQF2974_00370;SEQF3011_00850;SEQF3022_00355		DNA protection during starvation protein [HMT-718 Haemophilus parainfluenzae T3T1];DNA protection during starvation protein [HMT-718 Haemophilus parainfluenzae ATCC 33392];DNA protection during starvation protein [HMT-718 Haemophilus parainfluenzae HK2019];DNA protection during starvation protein [HMT-718 Haemophilus parainfluenzae HK262];DNA protection during starvation protein [HMT-718 Haemophi…
NaN	NaN	NaN	NaN	NaN	NaN	NaN	NaN	NaN	NaN	NaN	NaN	NaN	NaN	NaN	NaN	NaN	NaN	NaN	NaN	NaN	NaN	NaN	NaN	NaN	NaN	NaN	NaN	NaN	NaN	SEQF1239_01699;SEQF2077_01301;SEQF2349_00427;SEQF2350_01786;SEQF2941_01879;SEQF2966_01244;SEQF2974_00355;SEQF2976_01090;SEQF2982_00673;SEQF2983_00474;SEQF3011_00833;SEQF3022_00341		putative bacterial non-heme ferritin [HMT-718 Haemophilus parainfluenzae T3T1];putative bacterial non-heme ferritin [HMT-718 Haemophilus parainfluenzae ATCC 33392];putative bacterial non-heme ferritin [HMT-718 Haemophilus parainfluenzae HK2019];putative bacterial non-heme ferritin [HMT-718 Haemophilus parainfluenzae HK262];putative bacterial non-heme ferritin [HMT-718 Haemophilus parainfluenzae c…
NaN	NaN	NaN	NaN	NaN	NaN	NaN	NaN	NaN	NaN	NaN	NaN	NaN	NaN	NaN	NaN	NaN	NaN	NaN	NaN	NaN	NaN	NaN	NaN	NaN	NaN	NaN	NaN	NaN	NaN	SEQF1239_01700		putative bacterial non-heme ferritin [HMT-718 Haemophilus parainfluenzae T3T1]
NaN	NaN	NaN	NaN	NaN	NaN	NaN	NaN	NaN	NaN	NaN	NaN	NaN	NaN	NaN	NaN	NaN	NaN	NaN	NaN	NaN	NaN	NaN	NaN	NaN	NaN	NaN	NaN	NaN	NaN	SEQF1239_01710;SEQF2077_01312;SEQF2349_00416;SEQF2350_00407;SEQF2966_01234;SEQF3011_00084		hypothetical protein [HMT-718 Haemophilus parainfluenzae T3T1];hypothetical protein [HMT-718 Haemophilus parainfluenzae ATCC 33392];hypothetical protein [HMT-718 Haemophilus parainfluenzae HK2019];hypothetical protein [HMT-718 Haemophilus parainfluenzae HK262];hypothetical protein [HMT-718 Haemophilus parainfluenzae hmsc061e01];hypothetical protein [HMT-718 Haemophilus parainfluenzae hmsc61b11]
NaN	NaN	NaN	NaN	NaN	NaN	NaN	NaN	NaN	NaN	NaN	NaN	NaN	NaN	NaN	NaN	NaN	NaN	NaN	NaN	NaN	NaN	NaN	NaN	NaN	NaN	NaN	NaN	NaN	NaN	SEQF1239_01775;SEQF2077_01381;SEQF2349_00352;SEQF2350_00471;SEQF2941_00500;SEQF2966_00013;SEQF2974_00325;SEQF2976_00545;SEQF2982_00745;SEQF2983_01432;SEQF3011_00019;SEQF3022_00981		Acetate kinase [HMT-718 Haemophilus parainfluenzae T3T1];Acetate kinase [HMT-718 Haemophilus parainfluenzae ATCC 33392];Acetate kinase [HMT-718 Haemophilus parainfluenzae HK2019];Acetate kinase [HMT-718 Haemophilus parainfluenzae HK262];Acetate kinase [HMT-718 Haemophilus parainfluenzae ccug 60358];Acetate kinase [HMT-718 Haemophilus parainfluenzae hmsc061e01];Acetate kinase [HMT-718 Haemophilus …
[truncated: 4,006 more rows]

## Sheet: Patient_accessions
Patient ID	gly_stat
10037	T2D
10047	CTRL
10082	T2D
10099	T2D
10112	T2D
10136	T2D
10175	CTRL
10209	T2D
10222	T2D
10223	T2D
10261	T2D
10266	T2D
10282	CTRL
10327	T2D
10330	T2D
10337	CTRL
10360	CTRL
10370	CTRL
[truncated: 12 more rows]
