# Supplementary material for: Salivary proteomics and metaproteomics identifies distinct molecular and taxonomic signatures of type-2 diabetes
Source: Microbiome. 2025 Jan 10;13:5. doi: 10.1186/s40168-024-01997-5 (PMC11720885; doi:10.1186/s40168-024-01997-5)
Supplement: Supplementary file 3 — Additional file 2. Differentially expressed proteins between type-2-diabetic patients and healthy controls. [file 40168_2024_1997_MOESM2_ESM.xlsx]

## Sheet: Summary
Additional file 2
Differentially expressed proteins between type-2-diabetic patients and healthy controls
The "q-values" correspond to the FDR-corrected p-values (Benjamini Hochberg FDR ≤ 0.05)

## Sheet: Protein list
-Log10 p-value	q-value	Fold change	Test statistic	Protein Accession	Gene name	Protein Descriptions
2.48374	0.0385047	1.25145	3.21443	A0A075B6K4	IGLV3-10	Immunoglobulin lambda variable 3-10
2.85048	0.027661	1.79524	3.54258	A0A075B6Q5	IGHV3-64	Immunoglobulin heavy variable 3-64
3.1817	0.0154419	0.784147	3.832	A0A0A0MS15	IGHV3-49	Immunoglobulin heavy variable 3-49
3.78621	0.00977778	1.06858	4.34948	A0A0B4J1V0	IGHV3-15	Immunoglobulin heavy variable 3-15
2.33581	0.0442963	1.62397	3.07905	A0A0B4J1X8	IGHV3-43	Immunoglobulin heavy variable 3-43
3.67541	0.0102857	1.04337	4.25536	A0A0B4J1Y9	IGHV3-72	Immunoglobulin heavy variable 3-72
3.42683	0.0125517	0.792114	4.04315	A0A0C4DH25	IGKV3D-20	Immunoglobulin kappa variable 3D-20
2.38402	0.0422362	1.52933	3.12339	A0A0C4DH35	IGHV3-35	Probable non-functional immunoglobulin heavy variable 3-35
3.22859	0.0156757	0.754665	3.87256	A0A0J9YX35	IGHV3-64D	Immunoglobulin heavy variable 3-64D
2.8285	0.0286667	0.680715	3.52316	O00754	MAN2B1	Lysosomal alpha-mannosidase
2.76035	0.0287887	1.40295	3.46279	O60603	TLR2	Toll-like receptor 2
3.13083	0.0170435	-0.477541	-3.78789	O75190	DNAJB6	DnaJ homolog subfamily B member 6
2.41038	0.0415082	0.516091	3.14754	O75223	GGCT	Gamma-glutamylcyclotransferase
3.15567	0.0165455	0.668384	3.80944	O75531	BANF1	Barrier-to-autointegration factor
2.52175	0.0363922	0.239932	3.2489	O75874	IDH1	Isocitrate dehydrogenase [NADP] cytoplasmic
2.8086	0.0284308	-0.382039	-3.50556	O95171	SCEL	Sciellin
3.27211	0.0150857	0.425442	3.91013	O95747	OXSR1	Serine/threonine-protein kinase OSR1
3.22333	0.0149744	0.367846	3.86801	P00387	CYB5R3	NADH-cytochrome b5 reductase 3
4.20202	0.0068	0.872354	4.70098	P00441	SOD1	Superoxide dismutase [Cu-Zn]
3.63287	0.00991304	0.597539	4.21916	P00450	CP	Ceruloplasmin
2.44018	0.0407719	0.650992	3.17478	P00734	F2	Prothrombin
4.88493	0.002	0.707475	5.27633	P00751	CFB	Complement factor B
4.13011	0.00666667	0.580837	4.64033	P01008	SERPINC1	Antithrombin-III
4.94889	0.0016	0.914785	5.3303	P01019	AGT	Angiotensinogen
2.5884	0.033913	0.91869	3.30908	P01023	A2M	Alpha-2-macroglobulin
4.85644	0.00228571	0.913948	5.2523	P01024	C3	Complement C3
5.29712	0.002	1.03337	5.62487	P01031	C5	Complement C5
2.42438	0.0404	0.781314	3.16035	P01033	TIMP1	Metalloproteinase inhibitor 1
2.43146	0.0400672	0.49273	3.16682	P01040	CSTA	Cystatin-A
3.39731	0.0129032	0.774351	4.01783	P01042	KNG1	Kininogen-1
2.33482	0.0440882	0.657715	3.07815	P01619	IGKV3-20	Immunoglobulin kappa variable 3-20
2.63851	0.0330952	1.10744	3.35409	P01701	IGLV1-51	Immunoglobulin lambda variable 1-51
3.95214	0.008	1.08189	4.49002	P01709	IGLV2-8	Immunoglobulin lambda variable 2-8
2.91076	0.0244286	1.21342	3.59567	P01714	IGLV3-19	Immunoglobulin lambda variable 3-19
3.51509	0.0113846	1.76524	4.11869	P01742	IGHV1-69	Immunoglobulin heavy variable 1-69
3.42593	0.0122667	1.11026	4.04238	P01743	IGHV1-46	Immunoglobulin heavy variable 1-46
4.25189	0.00755556	1.08815	4.74301	P01780	IGHV3-7	Immunoglobulin heavy variable 3-7
3.13454	0.0173333	1.14987	3.79111	P01860	IGHG3	Immunoglobulin heavy constant gamma 3
3.66844	0.00981818	0.949204	4.24943	P02649	APOE	Apolipoprotein E
5.30515	0.004	0.920637	5.63168	P02743	APCS	Serum amyloid P-component
2.54388	0.035551	0.535835	3.26892	P02749	APOH	Beta-2-glycoprotein 1
2.26309	0.0492055	0.881701	3.01174	P02751	FN1	Fibronectin
5.08791	0.00133333	1.49048	5.44773	P02753	RBP4	Retinol-binding protein 4
3.95856	0.00857143	0.860039	4.49544	P02765	AHSG	Alpha-2-HS-glycoprotein
2.85378	0.0277931	0.749369	3.54549	P02768	ALB	Albumin
4.17329	0.00618182	0.594657	4.67675	P02774	GC	Vitamin D-binding protein
4.83909	0.002	0.800753	5.23767	P02787	TF	Serotransferrin
3.7855	0.00947368	0.987603	4.34888	P02790	HPX	Hemopexin
3.2602	0.0147778	1.38994	3.89986	P04003	C4BPA	C4b-binding protein alpha chain
3.05721	0.01975	0.727788	3.72385	P04004	VTN	Vitronectin
2.45023	0.0405405	0.489165	3.18394	P04062	GBA1	Lysosomal acid glucosylceramidase
3.82384	0.0105	0.859142	4.38139	P04114	APOB	Apolipoprotein B-100
2.45911	0.0404771	0.610632	3.19203	P04217	A1BG	Alpha-1B-glycoprotein
2.79075	0.0288485	0.707029	3.48976	P05155	SERPING1	Plasma protease C1 inhibitor
2.82454	0.0283934	0.950479	3.51967	P05543	SERPINA7	Thyroxine-binding globulin
2.74325	0.029027	1.13791	3.4476	P06312	IGKV4-1	Immunoglobulin kappa variable 4-1
2.82085	0.0283226	0.591867	3.51641	P06454	PTMA	Prothymosin alpha
2.60668	0.0344368	0.333142	3.32551	P06703	S100A6	Protein S100-A6
2.77385	0.0287536	0.630816	3.47477	P06727	APOA4	Apolipoprotein A-IV
3.60148	0.0101667	0.437299	4.19242	P07195	LDHB	L-lactate dehydrogenase B chain
2.56404	0.0347917	-0.337371	-3.28712	P07355	ANXA2	Annexin A2
3.39387	0.012625	0.768656	4.01488	P08603	CFH	Complement factor H
3.22436	0.0153684	0.764239	3.86891	P0DOX2		Immunoglobulin alpha-2 heavy chain
2.43773	0.0403103	0.754793	3.17254	P10253	GAA	Lysosomal alpha-glucosidase
2.29719	0.0465532	0.465178	3.04338	P10619	CTSA	Lysosomal protective protein
2.37996	0.0422188	0.197363	3.11967	P10768	ESD	S-formylglutathione hydrolase
2.65676	0.0319518	0.529533	3.37043	P11717	IGF2R	Cation-independent mannose-6-phosphate receptor
2.67711	0.0321	0.278382	3.38864	P12830	CDH1	Cadherin-1
2.69061	0.0321039	-0.402943	-3.40069	P13646	KRT13	Keratin, type I cytoskeletal 13
2.48295	0.0381481	0.733882	3.21371	P15144	ANPEP	Aminopeptidase N
2.2822	0.0476389	1.32757	3.02948	P15328	FOLR1	Folate receptor alpha
2.94212	0.023037	0.322639	3.62321	P15531	NME1	Nucleoside diphosphate kinase A
2.33732	0.0444478	1.14849	3.08045	P15559	NQO1	NAD(P)H dehydrogenase [quinone] 1
2.28242	0.0479441	0.357411	3.02969	P16035	TIMP2	Metalloproteinase inhibitor 2
2.2916	0.0471549	1.47155	3.0382	P16157	ANK1	Ankyrin-1
2.315	0.0454964	-0.45063	-3.05985	P19013	KRT4	Keratin, type II cytoskeletal 4
2.94625	0.0232453	1.13093	3.62683	P19652	ORM2	Alpha-1-acid glycoprotein 2
2.52866	0.0368485	0.831433	3.25517	P19823	ITIH2	Inter-alpha-trypsin inhibitor heavy chain H2
2.66065	0.0321463	0.768816	3.37391	P20061	TCN1	Transcobalamin-1
2.27707	0.0476966	0.685993	3.02472	P20591	MX1	Interferon-induced GTP-binding protein Mx1
2.39088	0.042368	0.157856	3.12969	P20618	PSMB1	Proteasome subunit beta type-1
2.73399	0.0292267	0.369567	3.43936	P25787	PSMA2	Proteasome subunit alpha type-2
2.3712	0.0428217	0.331685	3.11162	P25788	PSMA3	Proteasome subunit alpha type-3
3.00196	0.02168	0.293055	3.67562	P25789	PSMA4	Proteasome subunit alpha type-4
2.58736	0.0336344	0.857731	3.30814	P27169	PON1	Serum paraoxonase/arylesterase 1
2.76384	0.0289714	0.411925	3.46589	P27797	CALR	Calreticulin
2.39128	0.0426774	0.316888	3.13006	P29373	CRABP2	Cellular retinoic acid-binding protein 2
2.68318	0.032	0.675345	3.39406	P29622	SERPINA4	Kallistatin
2.68528	0.032	0.546165	3.39594	P29966	MARCKS	Myristoylated alanine-rich C-kinase substrate
2.51667	0.0365437	-0.213147	-3.24431	P30153	PPP2R1A	Serine/threonine-protein phosphatase 2A 65 kDa regulatory subunit A alpha isoform
2.91841	0.0241455	0.463503	3.60239	P36955	SERPINF1	Pigment epithelium-derived factor
2.66653	0.0323457	0.267988	3.37918	P40925	MDH1	Malate dehydrogenase, cytoplasmic
3.49427	0.0112857	0.839348	4.10089	P45877	PPIC	Peptidyl-prolyl cis-trans isomerase C
3.10785	0.0175319	-0.249025	-3.76792	P45880	VDAC2	Voltage-dependent anion-selective channel protein 2
2.30976	0.0456	0.413003	3.055	P48444	ARCN1	Coatomer subunit delta
2.58721	0.0332766	0.380587	3.30801	P48637	GSS	Glutathione synthetase
2.98251	0.0221176	0.366887	3.65861	P49720	PSMB3	Proteasome subunit beta type-3
2.59346	0.034022	0.361703	3.31363	P49721	PSMB2	Proteasome subunit beta type-2
4.07548	0.00646154	0.672622	4.59423	P49862	KLK7	Kallikrein-7
2.81384	0.0289524	0.273708	3.5102	P50395	GDI2	Rab GDP dissociation inhibitor beta
2.6129	0.034093	1.00143	3.33111	P50749	RASSF2	Ras association domain-containing protein 2
3.77194	0.009	0.470365	4.33737	P54578	USP14	Ubiquitin carboxyl-terminal hydrolase 14
2.4838	0.0388679	-0.148999	-3.21449	P55084	HADHB	Trifunctional enzyme subunit beta, mitochondrial
3.59958	0.00976	0.24746	4.1908	P60900	PSMA6	Proteasome subunit alpha type-6
2.36591	0.0430462	0.239294	3.10676	P61106	RAB14	Ras-related protein Rab-14
2.77545	0.0289412	-0.274081	-3.47619	P62249	RPS16	40S ribosomal protein S16
2.32764	0.0445255	0.735373	3.07152	P63241	EIF5A	Eukaryotic translation initiation factor 5A-1
5.01055	0.001	0.494428	5.38236	P63279	UBE2I	SUMO-conjugating enzyme UBC9
2.35328	0.0435152	0.354436	3.09515	Q01469	FABP5	Fatty acid-binding protein 5
2.44147	0.0410619	0.566442	3.17595	Q01844	EWSR1	RNA-binding protein EWS
2.54615	0.0358351	0.252589	3.27098	Q04760	GLO1	Lactoylglutathione lyase
2.52675	0.03664	0.220986	3.25343	Q10567	AP1B1	AP-1 complex subunit beta-1
2.45344	0.0405818	0.721741	3.18687	Q13228	SELENBP1	Methanethiol oxidase
3.20736	0.0147317	-0.196958	-3.85421	Q13813	SPTAN1	Spectrin alpha chain, non-erythrocytic 1
2.26056	0.0491429	-0.214172	-3.00939	Q15149	PLEC	Plectin
2.35164	0.0432782	0.426063	3.09364	Q15257	PTPA	Serine/threonine-protein phosphatase 2A activator
2.36242	0.0429618	0.857261	3.10356	Q15517	CDSN	Corneodesmosin
2.51029	0.0369615	0.537906	3.23852	Q15904	ATP6AP1	V-type proton ATPase subunit S1
2.97918	0.0217692	0.875092	3.65569	Q16651	PRSS8	Prostasin
2.56471	0.0350737	0.56072	3.28773	Q53GQ0	HSD17B12	Very-long-chain 3-oxoacyl-CoA reductase
2.72722	0.0293158	1.1253	3.43333	Q6DD88	ATL3	Atlastin-3
2.60094	0.0341124	0.69217	3.32036	Q86UP2	KTN1	Kinectin
2.43466	0.0402735	-0.376799	-3.16974	Q8N1N4	KRT78	Keratin, type II cytoskeletal 78
3.27438	0.0154118	0.688971	3.91209	Q8N9N7	LRRC57	Leucine-rich repeat-containing protein 57
2.76016	0.0284444	1.06936	3.46262	Q8TAX7	MUC7	Mucin-7
2.60153	0.0344545	0.664529	3.32089	Q969H8	MYDGF	Myeloid-derived growth factor
2.81013	0.028875	1.21517	3.50691	Q96DA0	ZG16B	Zymogen granule protein 16 homolog B
2.44589	0.0407143	0.527814	3.17998	Q96L46	CAPNS2	Calpain small subunit 2
2.2522	0.0496216	0.96389	3.00162	Q9H173	SIL1	Nucleotide exchange factor SIL1
3.2001	0.0150476	0.63536	3.84793	Q9H2U2	PPA2	Inorganic pyrophosphatase 2, mitochondrial
2.43978	0.0404522	0.974249	3.17441	Q9HB71	CACYBP	Calcyclin-binding protein
3.21098	0.015	0.395611	3.85733	Q9HC38	GLOD4	Glyoxalase domain-containing protein 4
3.50178	0.0115556	0.438001	4.10731	Q9NQ38	SPINK5	Serine protease inhibitor Kazal-type 5
3.05078	0.0195918	-0.420362	-3.71825	Q9NR46	SH3GLB2	Endophilin-B2
2.40183	0.0420163	1.98892	3.13972	Q9NRL3	STRN4	Striatin-4
2.61765	0.0343059	0.686783	3.33538	Q9NX62	BPNT2	Golgi-resident adenosine 3',5'-bisphosphate 3'-phosphatase
3.27543	0.0158788	0.960574	3.913	Q9P258	RCC2	Protein RCC2
2.42424	0.0400661	0.747591	3.16022	Q9UGM5	FETUB	Fetuin-B
2.7583	0.0281644	0.566921	3.46097	Q9UHL4	DPP7	Dipeptidyl peptidase 2
2.91001	0.0240702	-0.315886	-3.59501	Q9UJ70	NAGK	N-acetyl-D-glucosamine kinase
2.49494	0.037981	0.346958	3.22461	Q9UKK9	NUDT5	ADP-sugar pyrophosphatase
2.78646	0.028597	0.67497	3.48595	Q9UL46	PSME2	Proteasome activator complex subunit 2
2.43343	0.0401695	-1.05705	-3.16862	Q9UPZ9	CILK1	Serine/threonine-protein kinase ICK
2.52207	0.0367129	1.02951	3.2492	SEQF1066_02110		hypothetical protein [HMT-622 Streptococcus gordonii Challis CH1]
2.3269	0.0442899	-1.52519	-3.07084	SEQF1165_02291		Efem/EfeO family lipoprotein [HMT-476 Neisseria subflava NJ9703]
2.59481	0.0343111	0.591491	3.31484	SEQF1676_01175		Membrane lipoprotein TmpC [HMT-110 Parvimonas sp._HMT_110 F0139]
2.38901	0.0421905	-1.53706	-3.12798	SEQF2142_00165		Copper-containing nitrite reductase [HMT-682 Neisseria mucosa C102]
3.81676	0.00988235	1.68091	4.37539	SEQF2744_00982		hypothetical protein [HMT-467 Peptostreptococcaceae_G-1 Eubacterium_sulci ATCC 35585]
