# Supplementary material for: Salivary proteomics and metaproteomics identifies distinct molecular and taxonomic signatures of type-2 diabetes
Source: Microbiome. 2025 Jan 10;13:5. doi: 10.1186/s40168-024-01997-5 (PMC11720885; doi:10.1186/s40168-024-01997-5)
Supplement: Supplementary file 4 — Additional file 3. 1D functional enrichment analysis of differentially expressed proteins. [file 40168_2024_1997_MOESM3_ESM.xlsx]

## Sheet: Summary
Additional file 3
1D functional enrichment analysis of differentially expressed proteins
The "Term" column contains GO/eggNOG protein annotation term, while column "Name" contains the corresponding term description. "Protein Count" column contains the number of proteins, enriched for a specific term.

## Sheet: Supplementary_Table_3
Term	Name	Protein count	P-value	Benjamini-Hochberg FDR
Keywords	Signal	330	4.06655e-57	2.13494e-54
Keywords	Secreted	236	8.72779e-49	2.29104e-46
Keywords	Disulfidebond	299	5.56506e-44	9.73885e-42
Keywords	Glycoprotein	347	2.11716e-43	2.77877e-41
GOCC name	extracellular region	199	4.40214e-37	3.54813e-34
GOCC name	extracellular space	273	3.35125e-26	1.35055e-23
GOCC name	blood microparticle	75	1.03865e-24	2.79052e-22
GOCC name	extracellular region part	1136	1.47881e-15	2.97981e-13
GOMF name	peptidase inhibitor activity	56	6.16644e-14	1.02116e-10
GOMF name	endopeptidase inhibitor activity	56	6.16644e-14	5.10581e-11
GOBP name	regulation of immune system process	209	1.09108e-13	6.69812e-10
GOMF name	endopeptidase regulator activity	60	1.58994e-13	8.77649e-11
GOBP name	protein activation cascade	37	1.69965e-12	5.21708e-09
GOCC name	membrane-bounded vesicle	1110	3.37754e-12	5.4446e-10
GOCC name	extracellular organelle	1081	3.52966e-12	4.74152e-10
GOCC name	extracellular membrane-bounded organelle	1081	3.52966e-12	4.06416e-10
GOCC name	extracellular vesicular exosome	1081	3.52966e-12	3.55614e-10
GOCC name	vesicle	1111	5.32661e-12	4.77027e-10
Keywords	Directproteinsequencing	943	5.86839e-12	6.16181e-10
GOBP name	regulation of immune response	147	1.84154e-11	3.7684e-08
GOBP name	defense response	257	1.95576e-11	3.0016e-08
GOMF name	structural molecule activity	189	2.38636e-11	9.87955e-09
GOBP name	complement activation, classical pathway	26	2.88463e-11	3.54175e-08
GOBP name	translational elongation	73	3.0187e-11	3.08863e-08
GOMF name	peptidase regulator activity	68	3.3047e-11	1.09452e-08
GOBP name	translational initiation	87	5.38216e-11	4.72015e-08
GOBP name	positive regulation of immune system process	146	5.66508e-11	4.34724e-08
GOBP name	regulation of response to stimulus	372	9.63609e-11	6.57288e-08
GOBP name	negative regulation of endopeptidase activity	45	9.9962e-11	6.13667e-08
GOBP name	cellular macromolecular complex disassembly	81	1.16659e-10	6.51062e-08
GOBP name	macromolecular complex disassembly	81	1.16659e-10	5.96807e-08
GOBP name	complement activation	30	1.21501e-10	5.73765e-08
GOMF name	enzyme inhibitor activity	79	1.26343e-10	3.48707e-08
KEGG name	Complement and coagulation cascades	23	1.27624e-10	3.10127e-08
GOBP name	translation	118	1.39775e-10	6.12913e-08
GOBP name	cellular protein complex disassembly	79	1.88781e-10	7.72616e-08
GOBP name	protein complex disassembly	79	1.88781e-10	7.24328e-08
GOMF name	structural constituent of ribosome	68	2.00436e-10	4.74174e-08
GOBP name	nuclear-transcribed mRNA catabolic process, nonsense-mediated decay	76	2.09608e-10	7.5693e-08
Keywords	Ribosomalprotein	69	2.24177e-10	1.96155e-08
GOBP name	viral transcription	70	2.58311e-10	8.80985e-08
GOBP name	nuclear-transcribed mRNA catabolic process	83	2.77533e-10	8.96723e-08
GOBP name	humoral immune response	45	3.66076e-10	1.12367e-07
Pfam	V-set	32	3.89629e-10	4.9405e-07
GOBP name	mRNA catabolic process	85	5.02032e-10	1.46761e-07
KEGG name	Ribosome	68	5.15742e-10	6.26627e-08
GOBP name	translational termination	69	5.75202e-10	1.60507e-07
GOBP name	viral infectious cycle	82	7.39057e-10	1.97264e-07
GOBP name	viral reproductive process	96	9.64074e-10	2.46602e-07
GOBP name	positive regulation of immune response	119	1.41268e-09	3.46898e-07
GOBP name	response to stimulus	876	1.58069e-09	3.73226e-07
GOBP name	RNA catabolic process	90	1.6078e-09	3.65566e-07
Keywords	Pyrrolidonecarboxylicacid	28	2.00306e-09	1.50229e-07
GOBP name	activation of immune response	104	3.02278e-09	6.62746e-07
Keywords	Immunoglobulindomain	34	3.12683e-09	2.05198e-07
Keywords	Proteaseinhibitor	41	3.38435e-09	1.9742e-07
GOBP name	positive regulation of response to stimulus	223	3.42128e-09	7.24249e-07
GOBP name	immune response	222	4.49177e-09	9.19166e-07
GOBP name	biological regulation	1088	5.00242e-09	9.9064e-07
GOCC name	intermediate filament	51	1.10035e-08	8.86885e-07
GOCC name	cytoplasmic membrane-bounded vesicle lumen	34	1.75351e-08	1.28484e-06
GOCC name	vesicle lumen	34	1.75351e-08	1.17777e-06
Keywords	Cleavageonpairofbasicresidues	32	1.76434e-08	9.2628e-07
GOBP name	immune system process	323	2.06204e-08	3.9559e-06
GOMF name	serine-type endopeptidase inhibitor activity	33	2.09664e-08	4.34003e-06
GOBP name	detection of stimulus	34	2.91169e-08	5.41662e-06
GOBP name	mRNA metabolic process	143	2.96398e-08	5.35173e-06
GOBP name	negative regulation of hydrolase activity	76	4.67472e-08	8.19946e-06
GOBP name	establishment of protein localization in endoplasmic reticulum	82	5.44544e-08	9.03501e-06
GOBP name	SRP-dependent cotranslational protein targeting to membrane	82	5.44544e-08	8.79725e-06
GOBP name	protein targeting to ER	82	5.44544e-08	8.57168e-06
GOBP name	cotranslational protein targeting to membrane	82	5.44544e-08	9.28598e-06
GOBP name	regulation of biological process	1035	6.22751e-08	9.55767e-06
Keywords	Completeproteome	1819	6.58715e-08	3.14387e-06
Keywords	Referenceproteome	1819	6.58715e-08	2.88188e-06
Keywords	Coiledcoil	176	8.88227e-08	3.58707e-06
GOBP name	cellular process involved in reproduction	103	9.18487e-08	1.37527e-05
GOBP name	establishment of protein localization to organelle	103	9.93177e-08	1.45169e-05
GOBP name	response to stress	455	1.03452e-07	1.47696e-05
GOBP name	positive regulation of biological process	541	1.22405e-07	1.70783e-05
GOBP name	innate immune response	186	1.43852e-07	1.96246e-05
GOCC name	extracellular matrix	41	1.49292e-07	9.25608e-06
GOMF name	enzyme regulator activity	163	1.77575e-07	3.26737e-05
GOBP name	RNA metabolic process	258	1.77902e-07	2.37422e-05
GOMF name	RNA binding	169	1.97756e-07	3.27483e-05
GOCC name	organelle	1494	2.53306e-07	1.45832e-05
GOBP name	gene expression	243	2.59599e-07	3.39081e-05
GOBP name	RNA biosynthetic process	171	2.97268e-07	3.80194e-05
GOBP name	protein targeting to membrane	89	3.0399e-07	3.80856e-05
GOBP name	nucleic acid metabolic process	296	3.17294e-07	3.89574e-05
GOBP name	cellular macromolecule biosynthetic process	219	3.31304e-07	3.98799e-05
Keywords	Ribonucleoprotein	101	3.51936e-07	1.31976e-05
GOMF name	carbohydrate binding	77	3.83587e-07	5.77473e-05
GOBP name	phototransduction, visible light	15	3.91864e-07	4.62625e-05
GOBP name	phototransduction	15	3.91864e-07	4.53896e-05
GOBP name	response to wounding	81	3.93123e-07	4.46922e-05
GOCC name	membrane-bounded organelle	1435	3.95776e-07	2.12664e-05
GOCC name	ribonucleoprotein complex	175	4.11558e-07	2.07322e-05
GOBP name	negative regulation of catalytic activity	146	4.12321e-07	4.60226e-05
GOBP name	regulation of molecular function	321	5.93459e-07	6.5058e-05
GOBP name	regulation of biological quality	395	7.22774e-07	7.7844e-05
GOBP name	inflammatory response	61	9.1529e-07	9.68787e-05
GOBP name	negative regulation of peptidase activity	62	9.57067e-07	9.95837e-05
GOBP name	immune effector process	72	9.60783e-07	9.83041e-05
GOBP name	cellular macromolecular complex subunit organization	176	1.27913e-06	0.000128731
GOBP name	extracellular matrix organization	57	1.28494e-06	0.000127229
GOBP name	extracellular structure organization	57	1.28494e-06	0.00012521
Keywords	Keratin	37	1.55353e-06	5.43734e-05
GOBP name	tissue homeostasis	36	1.73907e-06	0.000166815
Keywords	Acetylation	912	1.85488e-06	6.08631e-05
Keywords	Proteomicsidentification	11	1.88598e-06	5.82434e-05
GOMF name	peptidase activity	111	1.93979e-06	0.000267691
Keywords	Protease	92	1.95674e-06	5.70715e-05
GOBP name	macromolecule biosynthetic process	225	2.11919e-06	0.000200149
Keywords	Serineproteaseinhibitor	27	2.1563e-06	5.9582e-05
GOBP name	detection of visible light	16	2.26498e-06	0.000207533
GOBP name	detection of light stimulus	16	2.26498e-06	0.000210678
GOBP name	retina homeostasis	22	2.3568e-06	0.00021277
GOBP name	negative regulation of molecular function	166	2.55514e-06	0.000227334
Keywords	Hemostasis	13	2.63668e-06	6.5917e-05
Keywords	Bloodcoagulation	13	2.63668e-06	6.92129e-05
GOCC name	non-membrane-bounded organelle	397	2.7026e-06	0.000121016
GOCC name	intracellular non-membrane-bounded organelle	397	2.7026e-06	0.000128135
GOCC name	secretory granule lumen	21	2.7315e-06	0.000115873
GOBP name	regulation of protein activation cascade	16	3.12985e-06	0.000274488
Pfam	Filament	40	3.5253e-06	0.00223504
Keywords	Intermediatefilament	40	3.5253e-06	8.41264e-05
GOCC name	cytoskeletal part	237	3.6793e-06	0.000148276
GOCC name	proteinaceous extracellular matrix	26	3.76177e-06	0.00014438
Keywords	ImmunoglobulinVregion	13	3.78073e-06	8.62992e-05
GOBP name	homeostatic process	176	4.07453e-06	0.000352303
GOBP name	regulation of catalytic activity	282	4.30839e-06	0.00036735
GOBP name	nucleobase-containing compound metabolic process	379	4.68473e-06	0.000393967
GOBP name	regulation of response to stress	185	4.97424e-06	0.000412661
GOMF name	nucleic acid binding	247	5.02219e-06	0.000639749
GOMF name	antigen binding	31	5.07056e-06	0.000599775
GOCC name	cytosolic large ribosomal subunit	37	5.60466e-06	0.000205334
GOCC name	large ribosomal subunit	37	5.60466e-06	0.000196407
GOBP name	regulation of protein processing	18	6.74911e-06	0.000552437
GOBP name	coagulation	105	7.90491e-06	0.000630237
GOBP name	blood coagulation	105	7.90491e-06	0.00063853
GOBP name	acute inflammatory response	16	8.48514e-06	0.000667824
GOBP name	hemostasis	107	8.49482e-06	0.000660123
GOBP name	acute-phase response	12	9.40841e-06	0.000721978
Keywords	Zymogen	40	1.01079e-05	0.00022111
GOBP name	regulation of humoral immune response	16	1.10636e-05	0.000838512
GOMF name	peptidase activity, acting on L-amino acid peptides	107	1.1496e-05	0.00126916
GOCC name	mitochondrial part	158	1.20107e-05	0.000403358
GOBP name	receptor-mediated endocytosis	59	1.22961e-05	0.000920561
GOBP name	detection of abiotic stimulus	19	1.25144e-05	0.000925613
GOBP name	detection of external stimulus	19	1.31401e-05	0.000960326
Keywords	Glycation	10	1.35879e-05	0.000285346
GOBP name	response to endogenous stimulus	139	1.3649e-05	0.00098578
Keywords	Acutephase	8	1.45684e-05	0.000294171
GOMF name	pattern binding	39	1.46204e-05	0.0014242
GOMF name	polysaccharide binding	39	1.46204e-05	0.00151321
GOCC name	organelle inner membrane	92	1.53788e-05	0.000495812
Keywords	Immunity	56	1.55005e-05	0.000301399
Keywords	Hydrolase	229	1.72812e-05	0.000324023
GOMF name	serine-type peptidase activity	34	1.73635e-05	0.00159745
GOMF name	serine hydrolase activity	34	1.73635e-05	0.00151337
GOBP name	regulation of body fluid levels	116	1.826e-05	0.00130346
GOBP name	protein targeting	135	1.8424e-05	0.00130006
GOBP name	protein-lipid complex assembly	8	1.85262e-05	0.00127789
GOBP name	plasma lipoprotein particle assembly	8	1.85262e-05	0.00129242
KEGG name	Staphylococcus aureus infection	16	1.97714e-05	0.00160148
GOCC name	nucleolus	131	2.24192e-05	0.000694996
GOBP name	regulation of complement activation	14	2.28514e-05	0.00155872
GOBP name	polysaccharide metabolic process	31	2.30163e-05	0.00155271
GOCC name	platelet alpha granule lumen	19	2.42153e-05	0.00072287
GOBP name	regulation of acute inflammatory response	17	2.56016e-05	0.00170835
GOCC name	plasma lipoprotein particle	15	2.9945e-05	0.000832264
GOCC name	protein-lipid complex	15	2.9945e-05	0.000861988
GOBP name	response to external stimulus	180	3.00771e-05	0.00198541
GOBP name	anatomical structure homeostasis	46	3.0423e-05	0.00198688
Keywords	Serineprotease	25	3.33978e-05	0.000604616
GOBP name	regulation of inflammatory response	46	3.35527e-05	0.00216821
Pfam	C1-set	11	3.39011e-05	0.0143289
GOBP name	glycosaminoglycan metabolic process	15	3.88338e-05	0.00248334
GOBP name	intracellular protein transport	197	4.0356e-05	0.00255408
GOBP name	cellular component disassembly at cellular level	138	4.75064e-05	0.00294587
GOBP name	cellular component disassembly	138	4.75064e-05	0.00297593
GOBP name	regulation of immune effector process	63	4.88925e-05	0.00300151
GOBP name	regulation of hydrolase activity	162	5.12052e-05	0.00311237
GOBP name	regulation of metabolic process	571	5.21913e-05	0.0031412
GOCC name	mitochondrial membrane	102	5.2334e-05	0.00140604
GOCC name	Golgi lumen	12	5.38212e-05	0.00139935
GOCC name	mitochondrial inner membrane	84	5.5218e-05	0.0013908
Keywords	Complementpathway	10	5.66099e-05	0.000990673
GOCC name	very-low-density lipoprotein particle	10	5.83395e-05	0.00138299
GOCC name	triglyceride-rich lipoprotein particle	10	5.83395e-05	0.0014249
GOCC name	macromolecular complex	714	6.34627e-05	0.00146146
GOMF name	glycoprotein binding	23	6.43606e-05	0.00532906
GOBP name	multicellular organismal process	308	6.56625e-05	0.00391361
GOBP name	high-density lipoprotein particle remodeling	7	6.65269e-05	0.00392701
GOBP name	regulation of defense response	138	6.81692e-05	0.00398562
Keywords	Mitochondrion	163	6.97967e-05	0.00118204
GOBP name	exocytosis	62	6.99475e-05	0.00405102
GOMF name	cysteine-type endopeptidase inhibitor activity	17	7.01527e-05	0.00553204
GOCC name	high-density lipoprotein particle	11	7.1336e-05	0.00159713
GOBP name	aminoglycan metabolic process	16	7.17021e-05	0.00411383
GOCC name	small ribosomal subunit	33	7.29648e-05	0.00158945
GOBP name	lipoprotein metabolic process	11	7.956e-05	0.00452239
GOCC name	chylomicron	9	8.22574e-05	0.00174472
GOBP name	cellular biosynthetic process	420	8.30387e-05	0.00467683
GOBP name	reproductive process	167	8.4574e-05	0.00472
group	cellular processes and signaling	60	8.66963e-05	0.000346785
GOMF name	endopeptidase activity	78	8.73874e-05	0.00657789
GOMF name	glycosaminoglycan binding	33	8.97215e-05	0.00645994
GOMF name	ATP binding	197	8.97306e-05	0.00619141
GOBP name	regulation of multicellular organismal process	251	9.32374e-05	0.00515662
Keywords	ATP-binding	185	9.45082e-05	0.00155053
COG_category	J	55	9.52345e-05	0.00171422
functions	Translation, ribosomal structure and biogenesis	55	9.52345e-05	0.00171422
GOBP name	secretion by cell	85	0.000100423	0.00550442
GOCC name	organelle part	1108	0.000102518	0.00211871
group	information storage and processing	61	0.000105881	0.000211761
Keywords	Lysosome	50	0.000110118	0.00175187
GOBP name	regulation of lipid transport	15	0.000113442	0.00616303
GOMF name	adenyl nucleotide binding	205	0.000115154	0.0076278
GOMF name	serine-type endopeptidase activity	29	0.000115625	0.00736443
GOBP name	polysaccharide catabolic process	20	0.000117135	0.00630784
GOBP name	vitamin transport	6	0.000121949	0.00650995
GOBP name	regulation of response to external stimulus	80	0.000125782	0.00665669
GOMF name	hydrolase activity, hydrolyzing O-glycosyl compounds	18	0.000129194	0.00792388
GOCC name	anchoring junction	191	0.000130102	0.00262155
KEGG name	Malaria	8	0.000132907	0.0080741
GOBP name	response to hormone stimulus	114	0.000133072	0.00698229
GOBP name	cholesterol homeostasis	10	0.000133986	0.00697069
GOBP name	sterol homeostasis	10	0.000133986	0.00691211
GOBP name	regulation of cholesterol transport	11	0.000134374	0.00687437
GOBP name	regulation of sterol transport	11	0.000134374	0.00681755
Keywords	Mitochondrioninnermembrane	50	0.000134525	0.00207722
Keywords	Heparin-binding	16	0.000143366	0.00215049
GOCC name	Golgi apparatus	117	0.000148761	0.00292443
GOMF name	adenyl ribonucleotide binding	201	0.000150899	0.00892457
GOCC name	cytosolic small ribosomal subunit	32	0.00015181	0.0029133
GOBP name	cellular macromolecule catabolic process	172	0.000153736	0.00773596
GOBP name	positive regulation of phosphate metabolic process	44	0.000153954	0.00768393
GOBP name	positive regulation of phosphorus metabolic process	44	0.000153954	0.00762196
GOBP name	phospholipid efflux	6	0.000154684	0.00759686
GOBP name	response to nutrient	42	0.000155402	0.00757151
GOBP name	chemical homeostasis	109	0.000159291	0.00769991
GOBP name	regulation of cholesterol esterification	7	0.000162355	0.00778671
GOBP name	intracellular transport	276	0.000164168	0.0078126
GOBP name	positive regulation of cholesterol esterification	6	0.000166016	0.00783977
GOBP name	cell-substrate adhesion	20	0.000168552	0.00789877
GOBP name	platelet degranulation	37	0.0001721	0.00800395
GOCC name	organelle lumen	182	0.000175471	0.00328905
GOCC name	keratin filament	22	0.000178941	0.00327787
GOCC name	intracellular organelle part	1094	0.000181629	0.00325318
GOBP name	response to light stimulus	28	0.000197344	0.00910898
GOBP name	plasma lipoprotein particle organization	12	0.000198198	0.00908015
GOBP name	protein-lipid complex subunit organization	12	0.000198198	0.00901289
Keywords	Innateimmunity	41	0.000200039	0.00291724
GOBP name	positive regulation of protein modification process	90	0.000204116	0.00921375
GOBP name	viral reproduction	196	0.00021106	0.00945766
GOCC name	external side of plasma membrane	22	0.00021431	0.00375508
GOBP name	cell adhesion	91	0.000222586	0.00983061
GOBP name	biological adhesion	91	0.000222586	0.00990184
GOBP name	reverse cholesterol transport	6	0.000227077	0.00995731
GOCC name	cell junction	229	0.000236643	0.00405817
GOCC name	membrane-enclosed lumen	194	0.000238422	0.0040035
GOBP name	cell activation	111	0.000264212	0.0115035
GOMF name	nucleotide binding	355	0.000269921	0.0154134
GOBP name	diterpenoid metabolic process	18	0.000270871	0.0116285
GOBP name	retinoid metabolic process	18	0.000270871	0.0117104
KEGG name	ECM-receptor interaction	9	0.000271951	0.0132168
GOBP name	regulation of phosphorylation	110	0.000278678	0.0118806
GOCC name	adherens junction	181	0.000279432	0.00459638
GOBP name	secretion	97	0.000290981	0.0123195
GOCC name	endoplasmic reticulum lumen	44	0.000293819	0.00473636
GOBP name	cell-matrix adhesion	17	0.000299033	0.0125737
KEGG name	African trypanosomiasis	8	0.000301499	0.0122107
GOBP name	positive regulation of phosphorylation	39	0.000311304	0.0130006
GOBP name	response to inorganic substance	93	0.00031215	0.0129479
GOBP name	cellular response to reactive oxygen species	23	0.000317501	0.0130815
Keywords	Lipoprotein	110	0.000321125	0.0045565
GOBP name	biosynthetic process	440	0.000323962	0.0132587
GOBP name	hydrogen peroxide metabolic process	18	0.000335149	0.0136257
GOBP name	response to nutrient levels	63	0.00035027	0.0141468
GOBP name	protein complex subunit organization	209	0.000351508	0.014104
Keywords	Sushi	6	0.000353477	0.00488357
GOCC name	lysosome	58	0.000354185	0.00548987
GOCC name	lytic vacuole	58	0.000354185	0.00559751
GOBP name	regulation of peptidase activity	89	0.000391528	0.0156077
GOCC name	spherical high-density lipoprotein particle	6	0.000412255	0.00626939
KEGG name	Lysosome	39	0.000429794	0.01492
GOBP name	regulation of endopeptidase activity	86	0.000448835	0.0177768
GOBP name	macromolecular complex remodeling	11	0.000451571	0.0176573
GOBP name	protein-lipid complex remodeling	11	0.000451571	0.0175455
GOBP name	plasma lipoprotein particle remodeling	11	0.000451571	0.0177705
GOBP name	positive regulation of protein phosphorylation	35	0.00046095	0.0177973
GOCC name	mitochondrion	234	0.000465945	0.00695466
GOBP name	extracellular matrix disassembly	25	0.000486185	0.0186543
GOCC name	extracellular matrix part	16	0.000491469	0.00720225
Keywords	Age-relatedmaculardegeneration	7	0.000495774	0.00667388
GOBP name	regulation of phosphorus metabolic process	119	0.000496832	0.0188275
GOBP name	regulation of phosphate metabolic process	119	0.000496832	0.0189444
GOBP name	regulation of multicellular organismal development	142	0.000504978	0.0190188
GOBP name	vesicle-mediated transport	221	0.000511044	0.0191299
GOBP name	response to extracellular stimulus	65	0.00051246	0.0190666
Keywords	ImmunoglobulinCregion	6	0.000529189	0.0069456
Keywords	Glycosidase	12	0.000532509	0.00681871
GOBP name	regulation of protein modification process	164	0.000534617	0.0197712
Keywords	Phosphoprotein	936	0.000765059	0.00956323
Keywords	Thrombophilia	6	0.000915142	0.0111732
GOCC name	endocytic vesicle lumen	13	0.000940145	0.0135314
Keywords	Complementalternatepathway	5	0.000944942	0.0112749
GOCC name	vacuole	60	0.000972494	0.0137514
Keywords	Hereditaryhemolyticanemia	16	0.00097427	0.0113665
Keywords	Nucleotide-binding	270	0.00097687	0.0111491
Keywords	3D-structure	1043	0.000978038	0.0109249
GOCC name	cytoplasmic vesicle part	115	0.00103353	0.0143625
GOCC name	cell surface	73	0.00110595	0.0151084
Keywords	Extracellularmatrix	19	0.00111758	0.0122236
Keywords	Transitpeptide	95	0.0011341	0.0121511
GOCC name	cytosol	696	0.00114353	0.0153615
GOCC name	vacuolar lumen	23	0.00123913	0.0161087
GOCC name	lysosomal lumen	23	0.00123913	0.0163728
GOCC name	ribosome	27	0.00134737	0.0172377
GOCC name	vacuolar part	75	0.00140893	0.0177437
GOCC name	plasma membrane	388	0.00142922	0.0177223
COG_category	M	31	0.00165745	0.014917
functions	Cell wall/membrane/envelope biogenesis	31	0.00165745	0.014917
Keywords	Sulfation	7	0.00181014	0.0190064
Keywords	Gamma-carboxyglutamicacid	5	0.00185842	0.0191308
group	metabolism	165	0.00237122	0.00316163
