# Supplementary material for: Salivary proteomics and metaproteomics identifies distinct molecular and taxonomic signatures of type-2 diabetes
Source: Microbiome. 2025 Jan 10;13:5. doi: 10.1186/s40168-024-01997-5 (PMC11720885; doi:10.1186/s40168-024-01997-5)
Supplement: Supplementary file 5 — Additional file 4. Total number of identified bacterial genera and phyla, using orthogonal sequencing techniques. [file 40168_2024_1997_MOESM4_ESM.xlsx]

## Sheet: Summary
Additional file 4
Total number of identified bacterial genera and phyla, using orthogonal sequencing techniques
Row 1 in the sheets 2-4 contains individual anonimity accessions, while columns contain log2-transformed intensity values of corresponding taxonomic class (genus/phylum).
Abbreviation "MS" stands for mass spectrometry and "16S" for 16S rRNA sequencing.
"Patient_accessions" sheet contains patient anonimity identifiers with the corresponding glycaemic status, where column "Patient ID" contains individual anonimity accessions and column "gly_stat" - patient glycaemic status (T2D - type-2-diabetic; CTRL - helathy control)

## Sheet: Genera_MS
10037	10047	10082	10099	10112	10136	10175	10209	10222	10223	10261	10266	10282	10327	10330	10337	10360	10370	10411	10426	10477	10560	10565	10577	10659	10683	10684	10771	10792	10809	Genus
18.6233	18.4529	18.284	NaN	18.2292	14.0218	17.9548	18.7013	17.5273	17.2606	18.0054	18.6133	18.1608	18.5612	15.4133	17.9235	15.5366	18.7857	18.8266	17.3726	17.3561	18.5189	17.5071	18.9674	NaN	18.4724	18.9831	18.0433	19.5938	18.7495	Sporosarcina
17.7042	17.5126	13.8164	17.4313	17.3708	17.5245	17.6361	19.8245	17.0419	16.6188	17.4489	18.457	17.1221	17.7778	16.8575	17.3657	17.4885	16.7772	17.4737	16.9235	17.2882	16.9755	19.6325	17.2187	17.2699	19.8987	17.7818	17.0195	17.0793	18.2603	Peptidiphaga
19.1057	18.6892	18.8775	17.5911	19.0466	18.4435	19.4572	18.141	18.8283	19.4805	17.2002	18.4012	18.0915	18.6199	17.31	19.0777	11.8424	15.1037	15.227	18.916	18.5984	18.2984	18.8469	18.0968	19.3423	18.3639	19.3072	17.3098	17.4995	15.0784	Parascardovia
NaN	NaN	16.2866	NaN	NaN	NaN	NaN	NaN	NaN	NaN	NaN	NaN	NaN	18.4027	NaN	NaN	NaN	NaN	NaN	NaN	NaN	NaN	NaN	19.3139	NaN	NaN	NaN	NaN	16.6677	NaN	Hydrogenivirga
20.4237	20.9693	21.1558	20.7506	20.3086	20.5958	20.4171	20.081	20.5921	20.1835	20.3976	19.995	20.8217	20.1503	20.3288	20.9127	19.8826	20.6928	20.7187	19.4296	20.2871	20.0137	20.8392	20.9567	20.1198	19.9663	20.1226	20.3507	20.7076	20.5643	Treponema
19.983	16.9532	18.9686	17.6941	17.8085	20.0201	19.5874	20.8508	20.5453	18.7826	NaN	19.8513	18.9097	19.8678	19.8218	17.9457	18.6543	19.5207	16.7341	19.1087	NaN	20.0296	19.2533	16.4698	17.0088	17.3741	19.2478	19.8448	19.1857	NaN	Schaalia
18.2502	17.2301	18.2843	16.9388	17.4729	17.2782	14.0674	19.3684	17.8565	17.3785	18.1573	18.1716	17.7327	17.8634	17.6286	18.6474	18.4385	18.0507	17.7958	17.2326	18.9926	18.3236	17.8689	18.7958	19.7068	18.4375	19.4504	17.1728	18.0616	18.6198	Escherichia
18.7953	17.622	NaN	NaN	NaN	NaN	17.4572	18.8796	NaN	NaN	20.7951	19.9677	17.8786	NaN	NaN	14.0458	NaN	NaN	NaN	17.2011	NaN	NaN	17.5827	18.5757	17.8067	16.8271	18.6178	NaN	NaN	NaN	Centipeda
23.2836	23.1156	23.2655	21.0919	23.2683	23.1029	23.0356	22.6552	23.3161	21.9983	23.1472	23.1492	21.7785	23.3649	23.4559	23.0926	23.2715	23.4234	22.7026	23.4284	22.5546	23.4205	20.8667	22.9508	22.1772	23.2776	23.1324	22.9095	23.0535	22.1876	Megasphaera
21.9056	20.7234	20.6242	21.2958	20.99	20.7409	20.2852	21.2385	21.8393	21.2046	21.3196	21.3337	21.0494	21.069	20.3883	21.1577	19.4786	20.7955	20.9187	21.9192	21.1355	20.2764	22.4284	20.846	20.09	20.8012	20.4584	19.3253	20.2203	20.1307	Capnocytophaga
17.0902	19.769	18.2369	NaN	13.5535	19.6628	19.1402	17.5336	16.4993	19.5321	18.483	17.9248	19.4311	NaN	16.6937	19.5648	13.623	16.5819	11.464	NaN	NaN	13.2339	NaN	16.0852	NaN	16.9121	13.5858	NaN	NaN	NaN	Streptomyces
19.5054	19.958	19.8818	19.0763	19.7119	18.3741	18.8263	20.3437	20.0956	16.7004	19.6398	19.2351	18.7933	18.0884	19.1275	19.0203	20.178	18.3243	19.658	19.2954	NaN	19.0726	17.5357	18.0502	18.2288	20.1659	20.0696	18.9655	19.4182	18.6637	Solobacterium
19.0902	NaN	NaN	NaN	NaN	NaN	NaN	NaN	19.8377	NaN	17.1546	18.961	NaN	NaN	NaN	19.555	NaN	NaN	NaN	NaN	NaN	13.5696	18.3574	18.0238	NaN	NaN	NaN	NaN	NaN	17.5607	Parvimonas
NaN	18.8671	17.9757	18.4826	18.9181	NaN	17.3492	NaN	19.1591	18.9403	17.0861	NaN	18.3355	18.2753	17.6755	NaN	17.7895	NaN	18.1116	NaN	NaN	NaN	18.5249	NaN	18.4308	NaN	NaN	15.1986	NaN	17.3499	Bifidobacterium
20.0427	19.6209	16.6522	16.952	17.041	14.0955	18.0644	19.0278	17.0027	17.5029	19.9591	19.9242	17.9329	17.5697	17.2999	20.5748	17.6746	17.7355	17.4588	17.5702	20.5475	16.9968	20.1062	17.4732	16.744	17.1551	17.6648	20.2094	17.773	18.006	Kingella
21.1639	19.2584	18.3594	20.6064	19.025	19.9981	20.092	17.7306	20.4214	19.8587	20.9635	18.0702	20.5962	20.3095	19.6734	18.3331	20.1028	19.2024	19.2257	18.3556	19.8377	17.9547	17.9581	17.2218	20.7748	17.8299	19.1074	19.8902	20.5015	20.8792	Filifactor
24.4062	23.8508	23.983	22.7617	24.3146	24.5542	23.9757	23.7045	24.2256	23.5799	24.6768	24.4914	23.8124	24.3042	23.9793	24.1081	25.2084	23.9971	24.0096	24.3247	24.4203	24.1982	23.115	24.5067	21.5074	24.4014	24.9299	24.232	24.0707	23.6164	Lachnoanaerobaculum
23.0106	22.6001	23.5633	22.8704	23.1999	23.4645	20.667	21.6956	23.5696	22.3025	22.2571	22.2723	22.7151	23.1067	23.2193	23.3898	22.3973	23.5933	23.1694	22.1389	23.2513	23.7839	23.4093	23.2722	22.748	23.2744	23.244	22.7852	22.8601	23.2358	Oribacterium
23.116	20.5389	22.2686	22.0274	19.8219	22.0685	22.4877	22.71	23.177	22.84	23.2431	22.8118	22.1463	22.0457	22.5965	22.558	21.8819	22.2621	22.3127	22.524	22.5614	21.9893	21.0452	21.6665	17.2382	21.5833	21.1667	21.9714	22.397	20.3151	Corynebacterium
24.179	24.0734	24.0695	20.359	21.3743	20.1965	23.4731	23.9427	23.8642	23.7341	21.3158	22.7103	23.3081	23.6198	20.856	24.6522	20.9327	23.5507	18.0294	19.9882	21.5932	22.2786	24.6499	22.1239	19.0113	24.2287	22.385	20.3832	21.5033	22.7147	Lautropia
22.5979	20.8004	22.499	NaN	20.1615	21.1344	21.6388	23.3903	23.5191	20.8678	23.059	23.5524	21.7799	20.6957	22.3737	22.5461	19.3106	21.8623	22.7427	21.7544	21.5987	20.9015	22.6042	20.5625	19.1118	21.7605	21.6417	22.3572	21.7793	20.3827	Tannerella
22.5071	21.8737	22.7579	22.7438	23.1153	22.2403	22.0522	21.3306	22.6728	22.7388	22.7295	22.2904	23.2236	22.6943	22.7657	23.0567	22.7758	22.4998	22.44	22.0295	22.6918	22.7113	22.594	23.0506	21.0749	22.3866	23.2228	22.3481	22.5145	22.4207	Campylobacter
22.1402	21.9311	22.8803	21.7263	22.5022	22.5822	22.5797	22.195	22.228	22.6928	22.8615	22.4387	22.0414	22.8626	22.9484	22.1156	21.8024	22.6147	22.6012	22.4469	22.3081	22.2267	22.2613	22.3058	21.2635	22.4146	22.3538	22.5314	22.3016	19.3053	Selenomonas
26.2829	25.3411	26.3707	25.7757	26.2684	24.3858	26.0994	26.3311	26.5166	25.8326	26.7389	26.1864	25.8505	26.5245	26.7038	26.0287	26.4981	25.9969	26.1756	26.537	25.9016	26.3583	24.3662	26.1927	24.7167	26.1429	26.8237	26.0113	26.2522	24.9525	Leptotrichia
27.5948	27.6606	27.7253	27.3584	27.6586	27.7226	27.5523	27.5188	27.3612	27.5514	27.6358	27.7146	27.6041	27.6818	27.4825	27.6048	27.6109	27.5134	27.7344	27.5248	27.8743	27.7775	27.2049	27.7354	27.127	27.6926	27.7424	27.0908	27.382	27.1668	Veillonella
26.5858	26.6386	26.1207	26.4424	26.2147	26.5557	26.3669	25.9514	26.4238	26.4825	26.0762	26.2433	26.5721	26.5879	26.3625	26.4612	26.4099	26.0311	26.2918	25.5371	25.7903	26.344	26.4957	26.1889	26.5789	26.3338	26.1218	26.1114	25.896	26.4306	Rothia
25.6874	24.8912	25.0986	24.324	23.6577	25.8223	25.583	25.8245	25.9074	25.967	24.8121	25.3574	25.574	25.5647	25.7047	26.0001	24.0811	25.43	25.9015	25.5099	25.4713	25.8376	25.9401	25.6425	24.9222	25.6942	25.5155	25.487	25.4678	25.6231	Fusobacterium
25.2757	25.3349	24.8461	24.6615	25.2544	25.3192	25.1816	24.7651	24.8879	24.8196	25.4463	24.9174	25.539	25.3752	24.7001	24.6147	25.0841	25.1725	24.7303	24.3094	25.6688	25.3235	23.7723	25.1233	24.1562	25.485	25.0766	24.2801	24.0013	25.1087	Streptococcus
25.3998	24.9903	22.6497	24.7321	22.0668	21.7402	24.5775	25.6206	25.6924	22.8742	23.659	22.9305	25.3282	25.3929	23.202	25.7146	23.4736	25.5296	24.5443	21.5942	25.2218	25.7543	25.9465	25.6739	21.3137	25.2871	23.4444	24.5418	24.6044	25.6449	Neisseria
24.457	24.5251	24.2947	24.3257	24.176	24.7194	24.2652	24.4859	24.2521	24.616	23.3169	23.9279	24.2542	24.2981	24.1443	24.608	22.4474	23.7923	24.3502	24.2547	24.2116	24.2458	24.1291	24.2696	24.5489	24.4349	23.8465	24.2415	23.3463	24.241	Haemophilus
24.8128	23.6279	24.7953	23.3229	24.0345	24.1061	24.2375	24.4236	23.9601	24.0337	22.7434	24.9821	24.2462	22.6724	24.0652	24.7691	25.1531	24.2614	25.0673	24.8468	21.4848	24.2046	23.3396	24.1026	24.2879	23.731	25.111	23.9693	24.5696	23.8816	Actinomyces
22.897	22.7332	22.787	20.5675	23.2818	21.8728	23.1255	23.4295	23.2487	23.3941	22.5512	22.8575	22.5557	22.1332	22.4204	23.4026	22.5126	22.1277	22.3171	21.4918	20.6563	23.6388	21.8902	23.4972	22.3649	23.3587	22.8171	21.617	22.8919	23.1636	Alloprevotella
27.9448	27.5301	27.823	27.431	27.7823	27.7311	27.7286	27.5127	27.4092	27.6084	27.8879	27.9138	27.7283	27.802	27.9528	27.5304	27.5767	27.7648	27.5256	27.1457	27.7116	27.8612	27.441	27.8776	27.4021	27.8632	27.7285	27.4415	27.7729	27.2582	Prevotella

## Sheet: Genera_16S
10037	10047	10082	10099	10112	10136	10175	10209	10222	10223	10261	10266	10282	10327	10330	10337	10360	10370	10411	10426	10477	10560	10565	10577	10659	10683	10684	10771	10792	10809	Genus
0	NaN	NaN	NaN	NaN	NaN	NaN	NaN	NaN	NaN	NaN	2	NaN	NaN	NaN	NaN	NaN	NaN	NaN	NaN	NaN	NaN	NaN	NaN	NaN	NaN	NaN	NaN	0	NaN	Peptostreptococcaceae_[XI][G-4]
NaN	NaN	NaN	NaN	NaN	NaN	NaN	NaN	NaN	NaN	NaN	NaN	NaN	NaN	NaN	NaN	NaN	NaN	NaN	NaN	NaN	NaN	NaN	NaN	NaN	NaN	NaN	NaN	NaN	NaN	Lachnospiraceae_[G-9]
1	NaN	NaN	NaN	NaN	NaN	NaN	NaN	NaN	NaN	0	NaN	NaN	NaN	NaN	NaN	NaN	NaN	NaN	NaN	NaN	NaN	NaN	NaN	NaN	NaN	NaN	NaN	0	NaN	Pseudoramibacter
NaN	NaN	NaN	NaN	NaN	NaN	NaN	NaN	NaN	NaN	NaN	NaN	NaN	NaN	NaN	NaN	NaN	NaN	NaN	NaN	NaN	NaN	NaN	NaN	NaN	NaN	NaN	NaN	NaN	NaN	Lactococcus
NaN	NaN	NaN	NaN	NaN	NaN	NaN	NaN	NaN	NaN	NaN	NaN	NaN	NaN	NaN	NaN	NaN	NaN	NaN	NaN	NaN	NaN	NaN	NaN	NaN	NaN	NaN	NaN	NaN	NaN	Bifidobacteriaceae_[G-2]
NaN	NaN	NaN	NaN	NaN	NaN	NaN	NaN	NaN	NaN	NaN	NaN	NaN	NaN	NaN	NaN	NaN	NaN	NaN	NaN	NaN	NaN	NaN	NaN	NaN	NaN	NaN	NaN	NaN	NaN	Simonsiella
NaN	NaN	NaN	NaN	NaN	NaN	NaN	NaN	NaN	NaN	NaN	NaN	NaN	NaN	NaN	NaN	NaN	NaN	NaN	NaN	NaN	NaN	NaN	NaN	NaN	NaN	NaN	NaN	NaN	NaN	Lawsonella
NaN	NaN	3.45943	NaN	NaN	NaN	NaN	NaN	NaN	NaN	NaN	NaN	NaN	NaN	NaN	NaN	NaN	NaN	NaN	NaN	NaN	1.58496	NaN	NaN	NaN	NaN	NaN	NaN	3.58496	NaN	Mobiluncus
2.32193	NaN	NaN	NaN	NaN	NaN	NaN	NaN	NaN	NaN	NaN	NaN	NaN	NaN	NaN	NaN	NaN	NaN	NaN	NaN	NaN	NaN	NaN	NaN	NaN	NaN	NaN	NaN	NaN	2.80735	Moraxella
NaN	NaN	NaN	NaN	NaN	NaN	NaN	NaN	NaN	NaN	NaN	NaN	NaN	NaN	NaN	NaN	NaN	NaN	NaN	NaN	NaN	NaN	NaN	NaN	NaN	NaN	NaN	NaN	NaN	NaN	Saccharibacteria_(TM7)_[G-8]
NaN	NaN	NaN	NaN	NaN	NaN	NaN	NaN	NaN	NaN	NaN	NaN	NaN	NaN	NaN	NaN	NaN	NaN	NaN	NaN	NaN	NaN	NaN	NaN	NaN	NaN	NaN	NaN	NaN	NaN	Bacteroidetes_[G-4]
NaN	NaN	NaN	NaN	NaN	NaN	NaN	NaN	NaN	NaN	0	NaN	NaN	NaN	NaN	NaN	NaN	NaN	NaN	NaN	NaN	NaN	NaN	NaN	NaN	NaN	NaN	NaN	NaN	NaN	Pyramidobacter
NaN	NaN	NaN	NaN	NaN	NaN	NaN	NaN	NaN	NaN	NaN	NaN	NaN	NaN	NaN	NaN	NaN	NaN	NaN	NaN	NaN	NaN	NaN	NaN	NaN	NaN	NaN	NaN	NaN	NaN	Segetibacter
NaN	NaN	NaN	NaN	NaN	NaN	NaN	NaN	NaN	NaN	NaN	NaN	NaN	NaN	NaN	NaN	NaN	NaN	NaN	NaN	NaN	NaN	NaN	NaN	NaN	NaN	NaN	NaN	NaN	NaN	Schlegelella
NaN	NaN	NaN	NaN	NaN	NaN	NaN	NaN	NaN	NaN	NaN	0	NaN	NaN	NaN	NaN	NaN	NaN	NaN	NaN	NaN	NaN	NaN	NaN	NaN	NaN	NaN	NaN	NaN	NaN	Acidovorax
NaN	NaN	NaN	NaN	NaN	NaN	NaN	NaN	NaN	NaN	NaN	NaN	NaN	NaN	NaN	NaN	NaN	NaN	NaN	NaN	NaN	NaN	NaN	NaN	NaN	NaN	NaN	NaN	NaN	NaN	Brevundimonas
NaN	NaN	NaN	NaN	NaN	NaN	NaN	NaN	NaN	NaN	NaN	NaN	NaN	NaN	NaN	NaN	NaN	NaN	NaN	NaN	NaN	NaN	NaN	NaN	NaN	NaN	NaN	NaN	0	NaN	Mollicutes_[G-2]
NaN	NaN	NaN	NaN	NaN	NaN	NaN	NaN	NaN	NaN	NaN	NaN	NaN	NaN	NaN	NaN	NaN	NaN	NaN	NaN	NaN	NaN	NaN	NaN	NaN	NaN	NaN	NaN	NaN	NaN	Proteus
2.32193	0	NaN	2.32193	NaN	3.58496	0	2.32193	1	4.64386	1.58496	3.32193	1	1	1.58496	3.32193	3.70044	2.80735	NaN	3.80735	0	1.58496	NaN	NaN	NaN	1	5.67243	4.39232	4	1.58496	Alloscardovia
NaN	NaN	NaN	NaN	NaN	NaN	NaN	NaN	NaN	NaN	NaN	NaN	NaN	NaN	NaN	NaN	NaN	NaN	NaN	1	NaN	NaN	0	NaN	NaN	NaN	NaN	NaN	NaN	NaN	Staphylococcus
NaN	NaN	NaN	NaN	NaN	NaN	NaN	NaN	NaN	NaN	NaN	NaN	NaN	NaN	NaN	NaN	NaN	NaN	NaN	NaN	NaN	NaN	NaN	NaN	NaN	NaN	NaN	NaN	NaN	NaN	Fastidiosipila
1.58496	NaN	NaN	2	NaN	NaN	NaN	NaN	NaN	5.16993	3	NaN	0	NaN	2.32193	2	4.75489	8.33092	NaN	4.24793	0	1.58496	NaN	1	NaN	3.16992	2.80735	NaN	NaN	NaN	Bifidobacterium
NaN	NaN	NaN	NaN	NaN	NaN	NaN	NaN	NaN	NaN	NaN	NaN	NaN	NaN	NaN	NaN	NaN	NaN	NaN	NaN	NaN	NaN	NaN	NaN	NaN	NaN	NaN	NaN	NaN	NaN	Enterococcus
NaN	NaN	NaN	NaN	NaN	NaN	NaN	NaN	NaN	NaN	NaN	NaN	NaN	NaN	NaN	NaN	NaN	NaN	NaN	NaN	NaN	NaN	NaN	NaN	NaN	NaN	NaN	NaN	NaN	NaN	Delftia
NaN	NaN	NaN	NaN	NaN	NaN	NaN	NaN	NaN	NaN	NaN	NaN	NaN	NaN	NaN	NaN	NaN	NaN	NaN	NaN	NaN	NaN	NaN	NaN	NaN	NaN	NaN	NaN	NaN	NaN	Finegoldia
NaN	NaN	NaN	NaN	NaN	1.58496	NaN	1	NaN	NaN	0	0	NaN	NaN	NaN	NaN	NaN	NaN	NaN	NaN	NaN	NaN	NaN	NaN	NaN	NaN	NaN	NaN	NaN	NaN	Anoxybacillus
NaN	NaN	NaN	NaN	NaN	NaN	NaN	NaN	NaN	NaN	NaN	NaN	NaN	NaN	NaN	NaN	NaN	NaN	NaN	NaN	NaN	NaN	NaN	NaN	NaN	NaN	NaN	NaN	NaN	NaN	Aerococcus
2.80735	NaN	NaN	NaN	NaN	NaN	NaN	NaN	NaN	NaN	NaN	1.58496	NaN	NaN	NaN	NaN	NaN	NaN	NaN	NaN	NaN	NaN	NaN	NaN	NaN	NaN	NaN	NaN	NaN	NaN	Peptoniphilaceae_[G-2]
3.16992	2.80735	NaN	2.80735	3.90689	1	3.80735	3.70044	5.52356	2.32193	3.32193	2	1.58496	2	1	5.24793	2.32193	5.61471	2.58496	2.80735	1	2	5.90689	NaN	0	2.32193	1	2.32193	2.58496	NaN	Eikenella
4.70044	1	5.04439	5.49185	4.52356	4.08746	5.97728	NaN	6.26679	3	5.16993	5.35755	2	3.32193	1	3	5.9542	7.8392	2	2	1.58496	3.16992	5.04439	3.70044	NaN	4.16993	5.24793	3.45943	3.90689	2	Peptidiphaga
NaN	NaN	NaN	NaN	NaN	NaN	NaN	NaN	NaN	NaN	NaN	NaN	NaN	NaN	NaN	NaN	NaN	NaN	NaN	NaN	NaN	NaN	NaN	NaN	NaN	NaN	NaN	NaN	NaN	NaN	Helicobacter
NaN	NaN	NaN	NaN	NaN	NaN	NaN	NaN	2.80735	NaN	NaN	NaN	NaN	NaN	NaN	NaN	NaN	NaN	NaN	NaN	NaN	NaN	NaN	NaN	NaN	NaN	NaN	NaN	NaN	NaN	Peptoniphilaceae_[G-1]
3.16992	4.85798	2.32193	3.45943	NaN	2.80735	1	NaN	NaN	NaN	3.16992	3.16992	3.32193	2	2	NaN	0	3	0	NaN	2.58496	1	4.58496	NaN	NaN	NaN	NaN	1	4.85798	NaN	Bacteroidetes_[G-5]
4	5.04439	1.58496	3.80735	6.33985	3	4.16993	3.90689	7.48382	2	5	5.20945	3	2.32193	3.90689	4.45943	1.58496	5.93074	3.45943	4.45943	3.90689	3.32193	4.90689	4.39232	2.58496	2	4.58496	4.16993	4.39232	3.32193	Tannerella
3	NaN	NaN	NaN	2	NaN	3.16992	NaN	2.80735	NaN	3.45943	NaN	2	NaN	1	NaN	NaN	2.80735	NaN	3.32193	NaN	NaN	0	NaN	0	NaN	1	NaN	NaN	NaN	Olsenella
2.80735	3.80735	NaN	NaN	NaN	0	1.58496	NaN	NaN	3.16992	3.90689	3.45943	NaN	NaN	1.58496	NaN	NaN	NaN	NaN	1	NaN	NaN	NaN	1.58496	NaN	NaN	1	1	1.58496	2.58496	Bulleidia
NaN	NaN	NaN	NaN	NaN	NaN	NaN	NaN	NaN	NaN	2.32193	3	NaN	NaN	NaN	NaN	NaN	NaN	NaN	NaN	NaN	NaN	NaN	NaN	NaN	NaN	NaN	0	3.58496	NaN	Peptostreptococcaceae_[XI][G-6]
NaN	NaN	NaN	NaN	NaN	NaN	NaN	NaN	NaN	NaN	NaN	NaN	NaN	NaN	NaN	NaN	NaN	NaN	NaN	NaN	NaN	NaN	NaN	NaN	NaN	NaN	NaN	NaN	NaN	NaN	Neisseriaceae_[G-1]
NaN	NaN	NaN	NaN	NaN	NaN	NaN	NaN	NaN	NaN	NaN	NaN	NaN	NaN	NaN	NaN	NaN	NaN	NaN	NaN	NaN	NaN	NaN	NaN	NaN	NaN	NaN	NaN	NaN	NaN	Peptostreptococcaceae_[XI][G-3]
NaN	NaN	NaN	NaN	NaN	NaN	NaN	NaN	NaN	NaN	NaN	NaN	NaN	NaN	NaN	NaN	NaN	NaN	NaN	NaN	NaN	NaN	NaN	NaN	NaN	NaN	NaN	NaN	NaN	NaN	Clostridiales_[F-3][G-1]
NaN	NaN	NaN	NaN	NaN	NaN	NaN	NaN	NaN	NaN	NaN	NaN	NaN	NaN	NaN	NaN	NaN	NaN	NaN	NaN	NaN	NaN	NaN	NaN	NaN	NaN	NaN	NaN	NaN	NaN	Arthrospira
NaN	NaN	NaN	NaN	NaN	NaN	NaN	NaN	NaN	NaN	NaN	NaN	NaN	NaN	NaN	NaN	NaN	NaN	NaN	NaN	NaN	NaN	NaN	NaN	NaN	NaN	NaN	NaN	NaN	NaN	Acinetobacter
2	NaN	1	NaN	NaN	NaN	0	NaN	1.58496	NaN	1.58496	NaN	1.58496	1.58496	2.58496	2.58496	1	NaN	NaN	NaN	NaN	4	3.45943	NaN	1	1	NaN	2.32193	5.35755	2.32193	Peptostreptococcaceae_[XI][G-7]
NaN	NaN	NaN	NaN	NaN	NaN	NaN	NaN	NaN	NaN	NaN	NaN	NaN	NaN	NaN	NaN	NaN	NaN	NaN	NaN	NaN	NaN	NaN	NaN	NaN	NaN	NaN	NaN	NaN	NaN	Kocuria
6.82018	3.70044	5.08746	6.50779	6.56986	4.64386	6.02237	8.20457	5.90689	8.25739	6.52356	7.44294	5.08746	5.04439	4.75489	9.21917	6.04439	7.90689	5.16993	6.56986	6.44294	3.70044	7.97728	6.24793	2.58496	5	5.75489	5.2854	6.14975	6.56986	Kingella
4	3.16992	NaN	NaN	NaN	NaN	NaN	NaN	NaN	NaN	4.58496	NaN	NaN	NaN	NaN	NaN	NaN	NaN	0	NaN	NaN	NaN	NaN	NaN	3.16992	NaN	NaN	NaN	4.90689	NaN	Eggerthia
NaN	NaN	NaN	NaN	NaN	NaN	NaN	NaN	NaN	NaN	NaN	NaN	NaN	NaN	NaN	NaN	NaN	2.80735	NaN	NaN	NaN	NaN	NaN	NaN	NaN	NaN	NaN	NaN	NaN	NaN	Gardnerella
2.32193	4	2.58496	3	5.85798	2.32193	2.32193	NaN	4.39232	1	4.64386	3.58496	3.90689	2.32193	NaN	3.90689	2.32193	3	2.32193	2.58496	3.16992	0	4.16993	5.08746	1	1.58496	0	1.58496	0	1.58496	Bacteroidales_[G-2]
3	NaN	1	NaN	NaN	NaN	NaN	NaN	NaN	NaN	NaN	4	NaN	NaN	2.58496	NaN	NaN	NaN	NaN	NaN	NaN	NaN	NaN	NaN	NaN	NaN	NaN	1	2.32193	NaN	Clostridiales_[F-1][G-1]
NaN	NaN	NaN	NaN	NaN	NaN	NaN	NaN	NaN	NaN	NaN	NaN	NaN	NaN	NaN	NaN	NaN	NaN	NaN	NaN	NaN	NaN	NaN	NaN	NaN	NaN	NaN	NaN	NaN	NaN	Bacillus
3.32193	NaN	NaN	NaN	NaN	NaN	NaN	NaN	NaN	1	NaN	3.58496	1	NaN	4	NaN	NaN	NaN	NaN	NaN	0	NaN	NaN	NaN	NaN	NaN	NaN	NaN	NaN	NaN	Peptostreptococcaceae_[XI][G-5]
4.24793	NaN	NaN	NaN	NaN	NaN	NaN	NaN	NaN	NaN	NaN	NaN	NaN	NaN	NaN	NaN	NaN	NaN	NaN	NaN	NaN	NaN	NaN	NaN	NaN	NaN	NaN	NaN	NaN	NaN	Mollicutes_[G-1]
4.58496	7.19967	4.80735	5.9542	6.65821	4.16993	6.72792	6.2854	5.24793	5.78136	4.16993	6.2854	5.67243	6.02237	5.93074	6.20945	4.39232	7.72792	5.78136	3.58496	5.72792	5.72792	7.2384	6.96578	5.75489	4.58496	6.26679	5.20945	3.80735	7.11894	Bergeyella
NaN	NaN	NaN	NaN	NaN	NaN	NaN	NaN	NaN	NaN	NaN	NaN	NaN	NaN	NaN	NaN	NaN	NaN	NaN	NaN	NaN	NaN	NaN	NaN	NaN	NaN	NaN	NaN	NaN	NaN	Saccharibacteria_(TM7)_[G-2]
NaN	NaN	NaN	NaN	0	NaN	NaN	NaN	4.32193	NaN	NaN	NaN	NaN	NaN	NaN	NaN	NaN	NaN	NaN	NaN	NaN	NaN	NaN	NaN	NaN	NaN	NaN	NaN	NaN	NaN	Desulfovibrio
NaN	NaN	NaN	NaN	NaN	NaN	NaN	NaN	NaN	NaN	NaN	NaN	NaN	NaN	NaN	NaN	NaN	NaN	NaN	NaN	NaN	NaN	1	NaN	NaN	NaN	NaN	NaN	0	NaN	Anaerolineae_[G-1]
NaN	NaN	NaN	NaN	NaN	NaN	NaN	NaN	NaN	NaN	NaN	NaN	NaN	NaN	NaN	NaN	NaN	NaN	NaN	NaN	NaN	NaN	NaN	NaN	NaN	NaN	NaN	NaN	NaN	NaN	Eggerthella
NaN	NaN	NaN	NaN	NaN	NaN	NaN	NaN	NaN	NaN	1	NaN	0	NaN	NaN	0	NaN	1	NaN	3.16992	0	NaN	NaN	NaN	2.58496	NaN	0	1.58496	NaN	NaN	Lachnospiraceae_[G-7]
6.12928	3.45943	4.08746	5.12928	5.52356	6.32193	2.32193	3.32193	4.80735	4.08746	3.32193	3	6.59991	4	4.64386	6.39232	1	8.46761	5.88264	6	4.70044	5.39232	6.52356	6.78136	2.58496	5.75489	4.32193	5.24793	5.2854	5.52356	Catonella
4.32193	4.08746	2	0	2	3.45943	0	NaN	3.70044	2	4.58496	4.90689	1.58496	NaN	3.70044	0	0	1.58496	NaN	NaN	NaN	NaN	2	1	0	NaN	2.58496	3.80735	5.32193	NaN	Fretibacterium
NaN	NaN	NaN	NaN	NaN	NaN	NaN	NaN	NaN	NaN	NaN	NaN	NaN	NaN	NaN	NaN	NaN	NaN	NaN	2.32193	NaN	NaN	NaN	NaN	NaN	NaN	NaN	NaN	NaN	NaN	Propionibacterium
NaN	NaN	NaN	NaN	NaN	NaN	NaN	NaN	NaN	NaN	NaN	NaN	NaN	NaN	NaN	NaN	NaN	NaN	NaN	NaN	NaN	NaN	NaN	NaN	NaN	NaN	NaN	NaN	NaN	NaN	Bacteroidetes_[G-6]
NaN	NaN	NaN	NaN	NaN	NaN	NaN	NaN	0	NaN	NaN	NaN	NaN	NaN	NaN	NaN	NaN	NaN	NaN	NaN	NaN	NaN	NaN	NaN	NaN	NaN	NaN	NaN	NaN	NaN	Klebsiella
NaN	NaN	NaN	NaN	1.58496	0	NaN	NaN	NaN	NaN	NaN	NaN	NaN	NaN	NaN	NaN	NaN	NaN	NaN	NaN	NaN	NaN	2.80735	NaN	NaN	NaN	NaN	NaN	1	NaN	Desulfobulbus
NaN	NaN	NaN	NaN	NaN	NaN	NaN	NaN	NaN	NaN	NaN	NaN	NaN	NaN	NaN	NaN	NaN	NaN	NaN	NaN	NaN	NaN	NaN	NaN	NaN	NaN	NaN	NaN	NaN	NaN	Escherichia
3.58496	NaN	1.58496	2.58496	NaN	2.58496	0	NaN	NaN	NaN	4.45943	2.58496	3.16992	3.45943	2.58496	1.58496	2	2.80735	NaN	2.80735	NaN	0	NaN	4.52356	NaN	3.80735	4.16993	NaN	NaN	2.80735	Scardovia
NaN	NaN	NaN	NaN	NaN	NaN	NaN	NaN	NaN	NaN	NaN	NaN	NaN	NaN	NaN	NaN	NaN	NaN	NaN	NaN	NaN	NaN	NaN	NaN	NaN	NaN	NaN	NaN	NaN	NaN	Stenotrophomonas
0	NaN	NaN	NaN	1	NaN	0	1.58496	NaN	NaN	NaN	NaN	1.58496	NaN	NaN	NaN	NaN	NaN	NaN	NaN	NaN	NaN	NaN	NaN	NaN	NaN	4.24793	NaN	1	NaN	Bacteroides
NaN	NaN	NaN	NaN	NaN	NaN	NaN	NaN	NaN	NaN	NaN	NaN	NaN	NaN	NaN	NaN	NaN	NaN	NaN	NaN	NaN	NaN	NaN	NaN	NaN	NaN	NaN	NaN	NaN	NaN	Ignavibacterium
2.32193	NaN	2	1	3.90689	NaN	3.32193	2.80735	3.58496	2	NaN	NaN	2.32193	2	5.08746	3.80735	NaN	6.49185	2.32193	3.70044	NaN	3	3.90689	NaN	NaN	3.32193	4.39232	1.58496	5.64386	1	Butyrivibrio
3.45943	NaN	4.9542	4.24793	3	2.80735	4.45943	NaN	2.58496	NaN	5.85798	3.16992	4.58496	4.80735	6	2	NaN	4.64386	3.32193	8.224	NaN	3.80735	NaN	4.08746	2.80735	3.58496	5.39232	2	3.32193	4	Mitsuokella
4.08746	2	2.80735	3.80735	4	2.32193	3.90689	3.45943	4.52356	3	4.9542	3.32193	3.58496	2.80735	2.32193	4	2	5.97728	3	3.80735	4.75489	2.80735	6.53916	3.16992	NaN	3.45943	4.32193	3.32193	1	NaN	Cardiobacterium
NaN	1	NaN	NaN	NaN	NaN	NaN	NaN	4.24793	2.80735	NaN	1	NaN	0	NaN	2	NaN	1	2	2.58496	NaN	NaN	3.32193	NaN	NaN	1.58496	1	2	1.58496	0	Slackia
NaN	NaN	NaN	NaN	NaN	NaN	NaN	NaN	NaN	NaN	NaN	NaN	NaN	2.32193	NaN	5.70044	NaN	NaN	NaN	NaN	NaN	NaN	NaN	1	NaN	NaN	NaN	5.9542	NaN	1	Sneathia
4.80735	NaN	1	NaN	NaN	2.32193	NaN	NaN	NaN	NaN	4.32193	NaN	3.58496	1.58496	4.16993	NaN	NaN	NaN	NaN	NaN	NaN	0	NaN	NaN	NaN	NaN	NaN	3.58496	5.67243	2.58496	Filifactor
1	1	NaN	NaN	NaN	NaN	0	NaN	1	NaN	2.80735	0	0	NaN	NaN	NaN	NaN	NaN	0	NaN	NaN	NaN	NaN	NaN	NaN	NaN	0	NaN	1.58496	NaN	Erysipelotrichaceae_[G-1]
NaN	2	NaN	NaN	NaN	NaN	NaN	NaN	NaN	1	NaN	NaN	NaN	NaN	NaN	NaN	NaN	NaN	NaN	NaN	NaN	NaN	NaN	NaN	NaN	NaN	NaN	NaN	NaN	NaN	Peptoniphilus
2.58496	NaN	NaN	NaN	NaN	NaN	NaN	NaN	2.80735	NaN	NaN	NaN	NaN	NaN	NaN	NaN	NaN	4.80735	NaN	NaN	NaN	2.58496	NaN	NaN	NaN	NaN	NaN	NaN	NaN	NaN	Ottowia
2.32193	NaN	NaN	NaN	1.58496	NaN	2.32193	2.32193	3.80735	NaN	2	1.58496	NaN	NaN	2.80735	2	1	NaN	1	NaN	1.58496	NaN	NaN	NaN	NaN	1.58496	0	NaN	NaN	NaN	Lachnospiraceae_[G-3]
NaN	NaN	NaN	NaN	NaN	NaN	NaN	NaN	NaN	NaN	NaN	NaN	NaN	NaN	NaN	NaN	NaN	NaN	NaN	1	NaN	NaN	NaN	NaN	NaN	NaN	NaN	NaN	NaN	NaN	Pseudomonas
4.32193	NaN	NaN	NaN	NaN	NaN	NaN	NaN	NaN	NaN	NaN	NaN	NaN	NaN	NaN	NaN	NaN	5.12928	NaN	NaN	NaN	NaN	NaN	NaN	NaN	NaN	NaN	0	NaN	NaN	Gracilibacteria_(GN02)_[G-2]
NaN	NaN	NaN	NaN	NaN	NaN	NaN	NaN	NaN	NaN	NaN	NaN	NaN	NaN	NaN	NaN	NaN	0	0	NaN	NaN	NaN	NaN	0	NaN	NaN	NaN	NaN	NaN	NaN	Ochrobactrum
2	NaN	NaN	2.58496	2.32193	NaN	1	NaN	NaN	5.35755	0	3.90689	NaN	NaN	NaN	NaN	4.32193	4.90689	NaN	3.90689	3.16992	0	0	NaN	NaN	0	2.32193	NaN	NaN	1	Cryptobacterium
NaN	NaN	NaN	NaN	NaN	NaN	NaN	NaN	NaN	NaN	NaN	NaN	NaN	NaN	NaN	NaN	NaN	NaN	NaN	NaN	NaN	NaN	NaN	NaN	NaN	NaN	NaN	NaN	NaN	NaN	Jonquetella
4.70044	5.16993	NaN	NaN	NaN	3.45943	NaN	NaN	2.80735	NaN	3.16992	5.67243	4.85798	0	0	1	NaN	1.58496	NaN	NaN	NaN	0	3.45943	NaN	2.58496	NaN	NaN	2.58496	4.58496	2.58496	Bacteroidetes_[G-3]
3.80735	1	NaN	NaN	3	4.70044	1.58496	0	4.16993	NaN	5.61471	2	1.58496	0	1.58496	3.90689	2.32193	3.45943	0	3.32193	NaN	1	1.58496	3.16992	NaN	NaN	2.58496	NaN	3	NaN	Veillonellaceae_[G-1]
2	1.58496	NaN	0	3.70044	NaN	1.58496	NaN	3.90689	NaN	2.80735	2	NaN	2	NaN	NaN	2.80735	2	NaN	4	NaN	NaN	NaN	0	NaN	NaN	3.45943	NaN	NaN	NaN	Shuttleworthia
NaN	NaN	NaN	NaN	NaN	NaN	NaN	NaN	NaN	NaN	NaN	NaN	NaN	NaN	NaN	NaN	NaN	NaN	NaN	NaN	NaN	NaN	NaN	NaN	NaN	NaN	NaN	NaN	NaN	NaN	Sphingomonas
NaN	NaN	NaN	NaN	NaN	NaN	NaN	NaN	NaN	NaN	NaN	NaN	NaN	NaN	0	NaN	NaN	NaN	NaN	NaN	NaN	NaN	NaN	NaN	NaN	NaN	NaN	NaN	NaN	NaN	Desulfomicrobium
8.09276	6.74147	7.59991	6.39232	6.49185	7.03342	6.90689	4.16993	8.88874	5.72792	10.0566	6.75489	7.87036	7.14975	9.04985	7.41785	8.00562	10.5206	7.49185	9.71425	6.79442	7.27612	7.58496	8.51964	5.58496	8.17991	8.22882	8.65821	8.49185	6	Selenomonas
NaN	NaN	NaN	NaN	NaN	NaN	NaN	NaN	NaN	NaN	2.32193	1	NaN	NaN	NaN	NaN	NaN	NaN	NaN	NaN	NaN	NaN	NaN	NaN	NaN	NaN	NaN	NaN	NaN	NaN	Bacteroidetes_[G-7]
NaN	NaN	NaN	NaN	NaN	NaN	NaN	NaN	NaN	NaN	NaN	NaN	NaN	NaN	NaN	NaN	NaN	NaN	NaN	NaN	NaN	NaN	NaN	NaN	NaN	NaN	NaN	NaN	NaN	NaN	Anaerococcus
NaN	NaN	NaN	NaN	NaN	NaN	NaN	NaN	NaN	NaN	0	NaN	NaN	NaN	NaN	NaN	NaN	NaN	NaN	NaN	NaN	NaN	NaN	NaN	NaN	NaN	NaN	NaN	NaN	NaN	Burkholderia
5.04439	5.52356	1	3	7.61471	2.80735	5.72792	3.45943	7.46761	5.75489	4.9542	6.39232	4.9542	0	3.16992	7.98299	2.80735	4.75489	2	5.24793	1	3.90689	9.17742	3	6.24793	0	4.70044	5.04439	5.42626	5.88264	Parvimonas
NaN	NaN	NaN	NaN	NaN	NaN	NaN	NaN	2	NaN	1	NaN	1	NaN	0	NaN	NaN	NaN	NaN	NaN	0	NaN	NaN	NaN	2.80735	0	NaN	NaN	NaN	NaN	Johnsonella
3.80735	NaN	NaN	NaN	NaN	NaN	2.58496	NaN	3.80735	NaN	NaN	NaN	1	NaN	NaN	NaN	NaN	3.70044	NaN	NaN	NaN	NaN	NaN	NaN	NaN	NaN	NaN	NaN	0	NaN	Gracilibacteria_(GN02)_[G-1]
0	NaN	NaN	NaN	NaN	NaN	NaN	NaN	1.58496	NaN	2.58496	0	NaN	NaN	NaN	NaN	NaN	NaN	NaN	NaN	NaN	NaN	NaN	NaN	NaN	NaN	NaN	NaN	3	NaN	Bacteroidaceae_[G-1]
6.84549	6.49185	4.24793	2.32193	5.16993	6.08746	2.32193	1	5.20945	2	6.82018	9.45121	6.12928	4.32193	5.88264	5.93074	4.45943	5.20945	1	2.58496	4.45943	2	3	1	2	1.58496	5	5.88264	8.47573	NaN	Treponema
5.58496	5.58496	4.85798	4.70044	5.20945	6.89482	5.35755	2.58496	5.58496	5.24793	3.90689	7.19967	5.72792	5.39232	5.45943	5.9542	3.58496	7.55459	5.42626	5.12928	2.80735	4.52356	5.85798	6.16993	6.37504	5	4.70044	4.90689	6.14975	4.52356	Mogibacterium
5.58496	3.32193	3.58496	4.64386	6.67243	NaN	6.83289	5.67243	4.52356	6.2854	NaN	1.58496	4.08746	3	6.6865	6.84549	0	6.16993	NaN	NaN	4.16993	3.32193	6.78136	3.16992	NaN	5.67243	NaN	2.32193	4.16993	3.70044	Abiotrophia
6.49185	6.62936	6.39232	6.88264	6.59991	5	6.42626	5.55459	7.06609	7.17991	6.61471	7.48382	5.64386	5.58496	5.49185	6.44294	5.49185	7.73471	4.90689	7.76155	5.67243	4.75489	6.35755	5.93074	5.83289	5.2854	6.80735	4.80735	5	4.45943	Corynebacterium
2	NaN	NaN	NaN	3.16992	NaN	NaN	NaN	NaN	NaN	NaN	NaN	NaN	NaN	NaN	1	NaN	3.16992	NaN	NaN	NaN	NaN	NaN	NaN	NaN	NaN	NaN	NaN	NaN	NaN	Arachnia
3	1	NaN	2.32193	NaN	2.58496	NaN	0	3.80735	NaN	NaN	0	NaN	1	0	5.12928	0	NaN	NaN	NaN	0	NaN	NaN	NaN	0	NaN	NaN	NaN	2	2.32193	Peptococcus
8.09803	7.6865	6.62936	8.29002	8.72792	8.26209	6.58496	5.45943	7.75489	6.2854	8.35315	7.93664	9.00282	8.31741	7.65105	8.67948	8.12928	10.3476	8.05528	7.91289	8.03892	7.33092	7.79442	8.67948	6.44294	8.72451	8.87958	8.14466	7.6865	8.47167	Campylobacter
6.71425	NaN	NaN	NaN	6.30378	4	4.9542	4.32193	5.85798	3.90689	NaN	4.58496	6.39232	NaN	5.20945	7.85798	NaN	7.56986	5.67243	2.58496	NaN	4.75489	8.18982	3.45943	NaN	5.32193	3.80735	5.83289	5.88264	5.61471	Peptostreptococcus
2	NaN	NaN	1.58496	0	2.32193	NaN	NaN	0	NaN	3	1.58496	1.58496	NaN	2.58496	NaN	4.24793	6.18982	NaN	4	NaN	NaN	NaN	NaN	NaN	NaN	3.16992	0	NaN	2	Lactobacillus
NaN	NaN	NaN	NaN	NaN	NaN	NaN	NaN	NaN	NaN	0	5	NaN	NaN	NaN	NaN	NaN	0	NaN	NaN	NaN	NaN	NaN	NaN	NaN	NaN	2.58496	0	3.58496	NaN	Lachnospiraceae_[G-8]
4.32193	NaN	1	2.32193	3.16992	NaN	4.32193	6.55459	1.58496	NaN	3.90689	NaN	2	1.58496	3.32193	4.85798	0	NaN	NaN	0	0	6.39232	9.29232	3.80735	NaN	5.42626	NaN	2	3.80735	8.47978	Absconditabacteria_(SR1)_[G-1]
0	3.70044	2.58496	2.80735	5.12928	1	2	NaN	5.97728	NaN	5	3.58496	1	2	2.32193	NaN	NaN	NaN	NaN	5.39232	NaN	NaN	1	2.32193	0	1.58496	3.45943	1.58496	3.32193	NaN	Anaeroglobus
8.46352	8.62936	7.70736	5.55459	8.70044	6.20945	8.01123	5.93074	7.22882	6.90689	7.7211	9.51175	9.93221	7.78136	8.76487	9.34207	8.64024	11.2615	5.78136	3.80735	9.40514	6.12928	8.82972	5.93074	6.33985	6.14975	7.62936	7.85798	5.49185	9.07682	Aggregatibacter
6.85798	5.04439	4.80735	5.58496	6.58496	7.62205	6.76818	4.58496	6.58496	5.9542	6.79442	6.90689	6.12928	5.90689	6.20945	6.32193	8.53528	9.03892	6.70044	7.7879	7.09803	6.10852	5.72792	7.29462	6.22882	6.14975	6.02237	6.08746	5.90689	5.80735	Lachnoanaerobaculum
0	0	2.58496	NaN	5.16993	NaN	NaN	NaN	NaN	NaN	0	NaN	NaN	NaN	1	NaN	2	4.90689	NaN	4.9542	NaN	NaN	NaN	2.32193	NaN	NaN	1.58496	NaN	NaN	NaN	Parascardovia
8.79766	8.16491	8.24317	7.67243	6.96578	8.55459	8.45121	7.17991	8.49185	8.25739	7.37504	8.56986	7.32193	7.8009	7.33985	8.45943	9.90388	10.2633	8.51964	10.3718	4.45943	6.42626	7.82018	7.09803	8.88874	7.55459	10.1189	7.32193	7.87036	6.67243	Actinomyces
3.32193	NaN	0	NaN	3.45943	NaN	NaN	NaN	NaN	NaN	3.80735	NaN	1	NaN	1	NaN	1	NaN	NaN	1	NaN	NaN	NaN	NaN	NaN	NaN	NaN	NaN	NaN	NaN	Saccharibacteria_(TM7)_[G-5]
9.68475	10.6528	7.09803	7.33092	10.8258	9.52943	8.93074	9.5157	10.703	7.30378	8.98584	9.88264	9.90539	8.18982	8.99718	11.5241	7.3837	11.7789	9.76818	9.5411	8.70736	9.93369	11.5083	10.0362	9.10591	8.9629	9.38802	9.84078	9.89482	10.6909	Fusobacterium
NaN	NaN	NaN	NaN	NaN	NaN	NaN	NaN	NaN	NaN	NaN	1.58496	NaN	NaN	NaN	NaN	NaN	NaN	NaN	NaN	NaN	NaN	NaN	NaN	NaN	NaN	NaN	NaN	NaN	NaN	Peptostreptococcaceae_[XI][G-2]
4.75489	3.90689	4.24793	5.58496	6.72792	NaN	0	NaN	NaN	NaN	0	NaN	2.80735	NaN	NaN	1	NaN	4.45943	NaN	NaN	NaN	3	3	NaN	NaN	0	NaN	2.80735	NaN	3.70044	Saccharibacteria_(TM7)_[G-3]
5.49185	5.08746	1.58496	3.90689	5.85798	4	3.70044	1.58496	7.52356	5.45943	5.61471	6.59991	4.39232	4.24793	3.90689	6.06609	4.24793	6.06609	0	6.20945	2.58496	4.90689	6	4.39232	1.58496	3.70044	6.49185	5.52356	6	3.32193	Dialister
7.52356	5.93074	4.16993	5.2854	6.42626	4.85798	4.90689	4.85798	6.12928	6.72792	2.58496	6.75489	6.6865	5.67243	5.58496	7.90689	5.83289	8.56224	6.52356	5.35755	NaN	7.70736	8.73132	7.46761	7.56224	6.10852	6.62936	5.75489	8.77149	7.32193	Solobacterium
10.3443	12.0921	9.90989	11.7168	11.06	12.3918	11.0369	11.2414	11.5603	11.5746	9.86882	10.9751	12.3205	11.1046	10.4105	11.42	9.29232	13.1702	10.8665	12.3614	10.9873	10.4656	10.6193	11.4486	12.5157	11.5328	11.1793	10.858	10.1762	12.1808	Haemophilus
NaN	NaN	NaN	NaN	NaN	NaN	NaN	NaN	NaN	NaN	NaN	NaN	NaN	NaN	NaN	NaN	NaN	NaN	NaN	NaN	NaN	NaN	NaN	NaN	NaN	NaN	NaN	NaN	NaN	NaN	Micrococcus
NaN	NaN	3.32193	5.90689	1.58496	NaN	2.58496	4.52356	2.80735	NaN	2.32193	NaN	3.16992	NaN	NaN	3.16992	NaN	5.64386	NaN	NaN	NaN	2.80735	NaN	4.85798	NaN	NaN	NaN	NaN	NaN	2.58496	Saccharibacteria_(TM7)_[G-6]
2.32193	5.39232	2.32193	2	3.58496	1.58496	2	NaN	5.12928	0	3.80735	4.75489	2.80735	NaN	2.58496	NaN	1.58496	1	NaN	3	0	NaN	4.24793	NaN	2.32193	NaN	NaN	2.32193	4.08746	NaN	Peptostreptococcaceae_[XI][G-9]
6.85798	3.58496	8.74147	5.70044	7.94837	2.32193	3.16992	4	5.45943	5.32193	2	4.45943	6.04439	3.80735	3.16992	4.45943	1	7.34873	4.08746	3.45943	1.58496	5.58496	4	6.47573	3.16992	6.08746	4.32193	3.70044	5.20945	3.90689	Saccharibacteria_(TM7)_[G-1]
6.9542	6.96578	6.40939	6.37504	6.39232	7.22882	6.44294	3.90689	6.78136	8.03892	5.61471	7.66534	6.20945	5.72792	6.88264	6.84549	6.83289	9.53333	6.24793	7.30378	4.08746	6.47573	6.2854	7.90087	5.70044	7.11894	6.26679	6.35755	6.06609	5.67243	Atopobium
7.12928	4.45943	3.80735	4.45943	5.12928	6.26679	5.78136	4.45943	6.24793	4.16993	3.58496	7.29462	7.08746	4.08746	6.56986	7.81378	NaN	9.14721	6.78136	6.65821	1	6.40939	6.76818	8.18488	NaN	7.21917	6.53916	5.75489	7.56986	6.78136	Peptostreptococcaceae_[XI][G-1]
7.59991	6.20945	6.2854	7.07682	8.31741	5.67243	7.37504	8.42206	8.46761	5.9542	7.03342	9.23601	7.2854	6.02237	6.33985	8.12928	6.9542	9.25974	5.52356	8.27612	7.26679	5.61471	9.75154	7.08746	3.16992	7.29462	7.73471	6.32193	6.49185	6.71425	Capnocytophaga
7.55459	7.18982	8.27612	6.70044	7.8009	8.89785	8.11894	7.46761	8.46761	8.47978	8.11894	8.67243	8.81057	8.35755	8.53528	8.50383	10.236	11.3021	8.59991	9.224	7.12928	9.17991	7.17991	9.37286	7.86419	8.78136	9.26913	9.05799	9.71253	8.40088	Megasphaera
6.85798	5.12928	4.39232	6.12928	6.52356	9.46557	6.08746	5.16993	7.96	4.90689	5.49185	6.67243	5.93074	5.42626	6.72792	6.90689	8.96	8.21917	7.37504	7	1.58496	6.72792	6.56986	8.45121	7.35755	6.76818	6.40939	4.90689	6.02237	6.9542	Stomatobaculum
9.66	11.2131	8.76487	11.341	11.0028	11.749	10.5236	9.78463	10.2796	11.4858	9.42836	10.7632	10.3652	10.1267	10.5008	10.2095	11.1768	12.2946	10.2082	9.30606	8.16491	8.58496	10.6156	9.29232	10.8595	10.0967	9.52552	10.3663	9.42206	10.5575	Rothia
1	1.58496	NaN	NaN	2	1.58496	NaN	NaN	4	NaN	3	4.08746	2.58496	NaN	3.90689	4.39232	NaN	NaN	NaN	2.58496	0	NaN	1.58496	NaN	NaN	NaN	4.39232	3.32193	5.12928	NaN	Mycoplasma
4.58496	NaN	NaN	3.80735	6.20945	1	2	5.45943	5.67243	5.32193	NaN	6.79442	6.18982	4.39232	5.85798	5.2854	7.17991	4.70044	4.52356	NaN	NaN	5.55459	3.70044	2.32193	4.45943	6.64386	1	6.40939	5.93074	4.75489	Ruminococcaceae_[G-2]
9.17742	10.4179	8.75489	8.52748	10.7074	5.08746	10.0126	10.6239	10.2819	7.97728	6.75489	9.45121	9.88417	5.72792	9.11114	10.7398	7.31288	9.66	9.03617	4	8.09276	9.74651	11.4435	8.96	9.09276	9.02514	8.12928	8.58496	9.00843	11.0875	Porphyromonas
8.97441	9.23601	7.46761	6.16993	8.69	7.67948	9.02514	8.33539	8.96578	8.19476	7.8009	8.87037	8.37938	7.76155	8.03342	10.2609	7.40088	10.3185	6.33985	7.15987	5.88264	7.87036	8.12412	8.9542	7.40088	8.48382	9.46352	8.81057	9.77479	10.3309	Alloprevotella
6.20945	NaN	4.70044	4.45943	6.64386	NaN	3.58496	4.80735	5.08746	2	5.64386	NaN	4.52356	3.45943	2.32193	5.90689	0	5.72792	3	3	NaN	5.04439	5.45943	NaN	0	3.45943	4.80735	6.39232	6.20945	5.2854	Ruminococcaceae_[G-1]
6.12928	NaN	NaN	5.42626	4.9542	5.35755	5.08746	3.16992	6.58496	NaN	NaN	4.16993	3.90689	4.90689	4.64386	5.12928	NaN	9.22641	NaN	5.20945	NaN	4.75489	NaN	5.39232	NaN	5.24793	6.10852	4.85798	5.2854	4.16993	Lachnospiraceae_[G-2]
9.67948	9.67772	9.55267	8.62205	9.22641	10.3443	9.44708	8.79766	10.0835	10.1561	9.66	10.0928	9.56415	9.27146	9.35755	9.73302	8.7211	12.2958	10.4838	9.0954	5	9.15735	9.40939	9.58496	9.98299	8.76818	9.61839	9.45121	9.69523	8.53528	Schaalia
7.73471	5.35755	5.78136	7.08746	7.43463	8.26679	4.85798	5.12928	7.64386	5.88264	7.17991	6.65821	7.86419	7.20945	7.04439	7.90087	5.85798	10.3004	7.8392	7.05528	6.26679	7.55459	9.224	8.71768	7.40088	8.35315	7.63662	7.46761	7.99435	7.49185	Oribacterium
11.4398	10.7499	11.9855	11.5507	10.8803	12.5367	11.9961	11.736	12.2473	12.0861	12.8068	11.9185	12.8453	12.1488	12.1351	11.8533	12.2659	14.7663	12.1833	13.0521	12.8636	11.8634	11.8021	12.8132	12.0109	12.5438	12.8017	12.5248	12.4294	12.1988	Veillonella
11.3614	11.7703	10.3038	11.5608	11.5755	12.2909	11.9399	11.0681	11.3387	12.1092	10.8439	11.4934	12.0698	11.2161	10.8781	11.2975	11.7891	14.0726	10.1228	11.3332	12.3435	11.0928	10.8803	11.5637	11.1843	11.6041	11.584	10.6466	10.5469	11.4574	Streptococcus
NaN	NaN	NaN	NaN	NaN	NaN	1	NaN	NaN	NaN	NaN	NaN	NaN	NaN	NaN	NaN	NaN	NaN	NaN	NaN	NaN	NaN	NaN	NaN	NaN	NaN	NaN	NaN	NaN	NaN	Centipeda
6.22882	5.72792	5.90689	4.24793	7.08746	NaN	6.55459	6.80735	7	7.40088	3.45943	5.67243	6.58496	5.67243	NaN	8.86728	3.90689	8.49586	2.80735	NaN	4.08746	4.9542	8.73132	4.75489	NaN	8.29462	6.02237	2.58496	4	5.2854	Lautropia
12.2021	11.1799	10.9359	10.8218	11.2538	11.0105	11.7887	10.543	11.7436	9.8857	11.5083	11.6987	12.8595	12.2143	12.3412	12.103	12.5929	14.4557	11.1799	12.1734	10.749	12.4735	12.7252	12.599	10.9586	12.4097	11.9458	11.4221	12.2261	11.5836	Prevotella
10.8017	6.9542	6.65821	9.46148	10.5245	5.78136	9.03342	10.643	10.5411	9.35315	9.17742	7.37504	10.2216	8.52748	8.224	11.6416	7.67243	12.8578	8.56986	6.14975	9.60177	10.4818	11.8784	12.0778	4.32193	9.82177	8.55459	9.84549	8.87344	11.3174	Neisseria
7.17991	8.77808	6.83289	8.69697	8.69	9.34207	8.49185	7.2854	8.03342	8.64024	6.30378	7.64386	8.17991	7.20945	7.01123	8.72792	7.45121	10.1699	7.44294	7.49185	8.89178	7.31288	8.71425	8.56986	8.09276	7.44294	8.07146	7.49985	6.98868	8.51175	Granulicatella
7.30378	8.71081	5.32193	8.64386	9.45327	8.78136	9.10329	7.63662	9.07948	8.67243	4.24793	7.98299	7.88264	6.53916	7.35755	9.18488	8.39232	9.57175	7.49185	7.09803	6.91886	6.45943	9.18488	8.69349	7.7211	7.04439	7.7879	7.41785	6.87036	7.96578	Gemella
8.82337	8.07682	8.30378	8.96	9.224	6.71425	9.38802	9.48784	10.2058	8.09803	10.7936	9.30834	9.09276	10.6202	10.1548	9.65105	9.86109	11.9244	8.6865	9.61471	8.38802	9.56033	8.89785	9.72962	9.01959	9.04712	10.6073	9.64566	10.1824	7.61471	Leptotrichia
6.78136	3.32193	3.90689	5.24793	5.2854	3.80735	4.70044	4.52356	6.44294	4	5.35755	3.80735	5	3.70044	4.08746	6.88264	2	5.90689	4.24793	4.85798	2.32193	5.16993	7.12928	5.55459	1	5.32193	6.83289	4.45943	5.35755	4.16993	unknown

## Sheet: Phyla_MS
10037	10047	10082	10099	10112	10136	10175	10209	10222	10223	10261	10266	10282	10327	10330	10337	10360	10370	10411	10426	10477	10560	10565	10577	10659	10683	10684	10771	10792	10809	Phylum
NaN	NaN	79936	NaN	NaN	NaN	NaN	NaN	NaN	NaN	NaN	NaN	NaN	346559	NaN	NaN	NaN	NaN	NaN	NaN	NaN	NaN	NaN	651728	NaN	NaN	NaN	NaN	104107	NaN	Aquificota
1406530	2052930	2336250	1764280	1298670	1584750	1400100	1109110	1580700	1190800	1381280	1044940	1853320	1163740	1316990	1973980	966641	1694920	1725610	706136	1279480	1058550	1876010	2035140	1139350	1024370	1141580	1337080	1712430	1550480	Spirochaetota
135679000	73621500	122697000	78446000	94062000	81254400	122160000	143842000	158938000	125350000	141455000	119353000	110452000	146163000	163995000	135573000	112527000	112168000	138473000	145152000	109200000	145989000	86007200	129078000	59364400	128386000	166747000	114664000	126332000	84147600	Fusobacteriota
293344000	291269000	300462000	221241000	300137000	316250000	269922000	251746000	254522000	256203000	308096000	298403000	284869000	308968000	262131000	274264000	300978000	277856000	292545000	257826000	344275000	323081000	197357000	308852000	184880000	313840000	318965000	205937000	233789000	217992000	Bacillota
93643700	79928800	52280300	57514900	35469100	37459000	61484100	95060800	96528500	54709700	34571500	37235500	82784400	84795200	37585200	117700000	27114200	81671900	52218800	28852100	70551900	88906000	117036000	87651000	30853300	89266000	42689000	52325500	45633700	85458800	Pseudomonadota
141239000	121072000	108708000	106914000	97436400	123537000	114657000	97548500	118634000	120991000	88531600	121840000	126266000	113782000	111698000	128904000	131176000	94707000	123132000	86079200	67710600	110210000	109688000	98434300	122189000	103253000	113123000	94308300	93784000	107724000	Actinomycetota
276446000	204350000	252225000	185074000	244297000	230684000	236093000	216260000	203979000	219980000	265866000	275415000	234292000	242511000	272223000	213404000	207539000	238275000	207435000	158937000	226933000	260096000	198108000	261875000	184440000	260282000	234490000	191517000	241943000	172433000	Bacteroidota

## Sheet: Phyla_16S
10037	10047	10082	10099	10112	10136	10175	10209	10222	10223	10261	10266	10282	10327	10330	10337	10360	10370	10411	10426	10477	10560	10565	10577	10659	10683	10684	10771	10792	10809	Phylum
NaN	NaN	NaN	NaN	NaN	NaN	NaN	NaN	NaN	NaN	NaN	NaN	NaN	NaN	NaN	NaN	NaN	NaN	NaN	NaN	NaN	NaN	NaN	NaN	NaN	NaN	NaN	NaN	NaN	NaN	Cyanobacteria
NaN	NaN	NaN	NaN	NaN	NaN	NaN	NaN	NaN	NaN	NaN	NaN	NaN	NaN	NaN	NaN	NaN	NaN	NaN	NaN	NaN	NaN	1	NaN	NaN	NaN	NaN	NaN	0	NaN	Chloroflexi
NaN	NaN	NaN	NaN	NaN	NaN	NaN	NaN	NaN	NaN	NaN	NaN	NaN	NaN	NaN	NaN	NaN	NaN	NaN	NaN	NaN	NaN	NaN	NaN	NaN	NaN	NaN	NaN	NaN	NaN	Chlorobi
4.32193	4.08746	2	0	2	3.45943	0	NaN	3.70044	2	4.64386	4.90689	1.58496	NaN	3.70044	0	0	1.58496	NaN	NaN	NaN	NaN	2	1	0	NaN	2.58496	3.80735	5.32193	NaN	Synergistetes
5.08746	NaN	NaN	NaN	NaN	NaN	2.58496	NaN	3.80735	NaN	NaN	NaN	1	NaN	NaN	NaN	NaN	5.58496	NaN	NaN	NaN	NaN	NaN	NaN	NaN	NaN	NaN	0	0	NaN	Gracilibacteria_(GN02)
6.84549	6.49185	4.24793	2.32193	5.16993	6.08746	2.32193	1	5.20945	2	6.82018	9.45121	6.12928	4.32193	5.88264	5.93074	4.45943	5.20945	1	2.58496	4.45943	2	3	1	2	1.58496	5	5.88264	8.47573	NaN	Spirochaetes
4.32193	NaN	1	2.32193	3.16992	NaN	4.32193	6.55459	1.58496	NaN	3.90689	NaN	2	1.58496	3.32193	4.85798	0	NaN	NaN	0	0	6.39232	9.29232	3.80735	NaN	5.42626	NaN	2	3.80735	8.47978	Absconditabacteria_(SR1)
7.25739	4.75489	8.85487	7.43463	8.51964	2.32193	4	5.2854	5.67243	5.32193	4.58496	4.45943	6.49185	3.80735	3.45943	5.16993	2	7.93664	4.08746	3.70044	1.58496	6.04439	4.58496	6.97728	3.16992	6.12928	4.32193	4.32193	5.20945	5.16993	Saccharibacteria_(TM7)
12.5677	12.1755	11.3923	11.2767	12.3129	11.23	12.3961	11.9039	12.4976	10.6564	11.7653	12.368	13.1331	12.3351	12.5901	12.9177	12.7013	14.636	11.5727	12.3242	11.1611	12.752	13.4163	12.8754	11.4419	12.6687	12.3622	11.8626	12.6373	12.7305	Bacteroidetes
11.9697	12.3357	10.5236	12.1592	12.2067	12.5125	11.6348	12.1551	12.3343	12.1	11.1013	11.7288	12.9562	11.647	11.1886	12.986	10.6439	14.3678	11.3592	12.4783	11.9226	11.6156	12.7434	12.9155	12.5632	12.2067	11.8138	11.7121	10.9498	13.0084	Proteobacteria
10.3174	10.8765	8.82337	9.36413	11.2366	9.7211	10.1774	10.5018	11.4757	8.75489	11.1561	10.6239	10.5555	10.8696	10.6891	11.8922	10.0993	12.8535	10.3264	10.5784	9.55651	10.7591	11.7271	10.8925	10.0634	10.0056	11.1228	10.7977	11.0478	10.8541	Fusobacteria
11.2046	11.8599	10.7423	11.7595	11.5736	12.3837	11.4372	10.5897	11.584	12.2444	10.8872	11.8416	11.2167	11.0272	11.2615	11.3587	11.9604	13.656	11.5962	11.5517	8.72451	10.2009	11.3955	10.875	11.7541	10.9278	11.5309	11.1886	10.8895	11.0154	Actinobacteria
3.16992	NaN	0	1	0	NaN	1	3.32193	3.80735	NaN	1	1	0	1	NaN	6.49185	NaN	3.58496	1	1	1	4.24793	6.79442	NaN	NaN	NaN	0	2.58496	2.32193	0	unknown
12.8992	12.7237	12.6122	12.8863	12.9067	13.8052	13.2855	12.6569	13.3871	13.3677	13.4531	13.1327	13.7706	12.9931	13.0617	13.2461	13.5082	15.7688	12.8941	13.7888	13.7509	12.9392	13.1969	13.7491	12.9741	13.457	13.6182	13.2333	13.3233	13.2128	Firmicutes

## Sheet: Patient_accessions
Patient ID	gly_stat
10037	T2D
10047	CTRL
10082	T2D
10099	T2D
10112	T2D
10136	T2D
10175	CTRL
10209	T2D
10222	T2D
10223	T2D
10261	T2D
10266	T2D
10282	CTRL
10327	T2D
10330	T2D
10337	CTRL
10360	CTRL
10370	CTRL
10411	T2D
10426	T2D
10477	CTRL
10560	CTRL
10565	CTRL
10577	CTRL
10659	T2D
10683	CTRL
10684	CTRL
10771	CTRL
10792	CTRL
10809	CTRL
