# Supplementary material for: Salivary proteomics and metaproteomics identifies distinct molecular and taxonomic signatures of type-2 diabetes
Source: Microbiome. 2025 Jan 10;13:5. doi: 10.1186/s40168-024-01997-5 (PMC11720885; doi:10.1186/s40168-024-01997-5)
Supplement: Supplementary file 6 — Additional file 5. 2D functional enrichment analysis of all peptides between the two patient groups. [file 40168_2024_1997_MOESM5_ESM.xlsx]

## Sheet: Summary
Additional file 5
2D functional enrichment analysis of all peptides between the two patient groups
The "Term" column contains GO/Unipept peptide annotation term, while column "Name" contains the corresponding term description. "Peptide Count" column contains the number of peptides, enriched for a specific term.
"Enrichment factor" stands for the strength of prevalence of particular term in specified patient group (type-2-diabetic - T2D; healthy controls - HC).

## Sheet: Supplementary_Table_5
Enrichment factor, T2D	Enrichment factor, HC	Term	Name	Peptide count	P-value	Benjamini-Hochberg FDR
0.108264	-0.0622251	GOBP name	regulation of complement activation	177	0	0
0.21047	0.216258	GOCC name	cell part	10777	0	0
0.153649	0.18711	GOCC name	cell junction	2671	0	0
0.237643	0.119874	GOCC name	blood microparticle	766	0	0
0.170373	0.20658	GOCC name	anchoring junction	2452	0	0
0.156836	0.189223	GOCC name	adherens junction	2195	0	0
0.241641	0.287921	GOMF name	structural molecule activity	2149	0	0
0.353495	0.414873	GOBP name	keratinocyte differentiation	456	0	0
0.231755	0.262754	GOMF name	structural constituent of cytoskeleton	841	0	0
0.313922	0.371491	GOBP name	keratinization	356	0	0
0.127503	0.115674	GOMF name	protein binding	5035	0	0
0.202662	0.111411	GOMF name	peptidase regulator activity	544	0	0
0.214951	0.1129	GOMF name	peptidase inhibitor activity	476	0	0
0.148411	0.0883512	GOBP name	coagulation	989	0	0
0.11946	-0.0440133	GOBP name	regulation of acute inflammatory response	197	0	0
0.166092	0.154635	GOBP name	regulation of biological process	6783	0	0
0.15529	0.12366	GOBP name	regulation of biological quality	3051	0	0
0.349065	0.381058	GOBP name	intermediate filament-based process	335	0	0
0.190666	0.0432475	GOBP name	complement activation, classical pathway	163	0	0
0.349065	0.381058	GOBP name	intermediate filament cytoskeleton organization	335	0	0
0.144738	0.147125	GOBP name	protein metabolic process	3576	0	0
0.19659	0.212215	GOBP name	cytoskeleton organization	1477	0	0
0.237201	0.304156	GOCC name	cell-cell contact zone	441	0	0
0.154003	0.179245	GOCC name	cell-substrate adherens junction	1831	0	0
0.251917	0.163614	GOCC name	extracellular region	1554	0	0
0.284147	0.278533	GOCC name	extracellular organelle	8417	0	0
0.10998	0.12012	GOBP name	cellular macromolecule metabolic process	4213	0	0
0.284147	0.278533	GOCC name	extracellular membrane-bounded organelle	8417	0	0
0.109955	0.110913	GOBP name	cellular metabolic process	6071	0	0
0.207667	0.079349	GOCC name	endocytic vesicle lumen	237	0	0
0.28074	0.340986	GOCC name	desmosome	447	0	0
0.18619	0.184602	GOBP name	cellular process	9597	0	0
0.180119	0.204519	GOCC name	cytoskeleton	2342	0	0
0.125442	0.143634	GOBP name	cellular protein metabolic process	2932	0	0
0.149035	0.177135	GOCC name	cytoskeletal part	2569	0	0
0.144753	0.0839666	GOCC name	cytoplasmic vesicle part	992	0	0
0.12162	0.124817	GOCC name	cytoplasmic part	8291	0	0
0.224527	0.110026	GOCC name	cytoplasmic membrane-bounded vesicle lumen	541	0	0
0.111247	0.12737	GOCC name	cytoplasm	5404	0	0
0.15938	0.0378894	GOBP name	protein activation cascade	309	0	0
0.344402	0.412287	GOCC name	cornified envelope	341	0	0
0.127318	0.113678	GOBP name	response to chemical stimulus	3515	0	0
0.154003	0.179245	GOCC name	cell-substrate junction	1831	0	0
0.157068	0.204712	GOCC name	cell-cell junction	1149	0	0
0.282831	0.276408	GOCC name	extracellular region part	8700	0	0
0.17984	0.131269	GOMF name	enzyme regulator activity	1171	0	0
0.387709	0.328286	GOBP name	defense response to bacterium	370	0	0
0.243369	0.28455	GOBP name	tissue development	851	0	0
0.172399	0.106077	GOBP name	exocytosis	667	0	0
0.190586	0.14811	GOBP name	homeostatic process	1335	0	0
0.134043	0.117924	GOBP name	regulation of metabolic process	3859	0	0
0.154789	0.131583	GOBP name	regulation of molecular function	2042	0	0
0.177179	0.123699	GOBP name	secretion by cell	839	0	0
0.180204	0.131805	GOBP name	secretion	918	0	0
0.09662	-0.0718743	GOBP name	regulation of protein activation cascade	196	0	0
0.540398	0.488982	GOBP name	retina homeostasis	324	0	0
0.275299	0.241786	GOBP name	response to wounding	764	0	0
0.202414	0.182062	GOBP name	response to stress	3217	0	0
0.182951	0.164143	GOBP name	response to stimulus	5929	0	0
0.149506	0.0904691	GOBP name	hemostasis	1011	0	0
0.0946233	-0.0653512	GOBP name	regulation of protein processing	191	0	0
0.252465	0.20457	GOBP name	response to other organism	694	0	0
0.171511	0.0940991	GOBP name	regulation of response to external stimulus	569	0	0
0.242378	0.196204	GOBP name	response to inorganic substance	851	0	0
0.126013	0.0912532	GOBP name	regulation of response to stimulus	2309	0	0
0.368763	0.317866	GOBP name	response to bacterium	400	0	0
0.471026	0.418341	GOBP name	tissue homeostasis	393	0	0
0.202066	0.159028	GOBP name	defense response	1765	0	0
0.182772	0.0655249	GOBP name	regulation of lipid metabolic process	257	0	0
0.25792	0.166853	GOBP name	humoral immune response	384	0	0
0.245711	0.177972	GOMF name	enzyme inhibitor activity	740	0	0
0.215006	0.115332	GOMF name	endopeptidase regulator activity	489	0	0
0.214951	0.1129	GOMF name	endopeptidase inhibitor activity	476	0	0
0.159141	0.104859	GOBP name	regulation of body fluid levels	1083	0	0
0.161822	0.130482	GOBP name	multicellular organismal process	2328	0	0
0.144926	0.140026	GOBP name	regulation of cellular process	6219	0	0
0.2846	0.189081	GOBP name	detection of stimulus	277	0	0
0.16659	0.173225	GOBP name	developmental process	4112	0	0
0.235112	0.154566	GOBP name	inflammatory response	448	0	0
0.137601	0.129054	GOMF name	binding	8328	0	0
0.144573	0.110448	GOBP name	immune system process	2244	0	0
0.393925	0.458679	GOBP name	wound healing	250	0	0
0.165994	0.131715	GOBP name	immune response	1448	0	0
0.10479	-0.0574465	GOBP name	regulation of humoral immune response	194	0	0
0.334596	0.391674	GOBP name	epidermal cell differentiation	482	0	0
0.318949	0.371129	GOBP name	epidermis development	621	0	0
0.335889	0.381646	GOBP name	epithelial cell differentiation	766	0	0
0.140804	0.0885076	GOBP name	regulation of immune system process	1414	0	0
0.159165	0.0497626	GOBP name	regulation of inflammatory response	373	0	0
0.211692	0.0789365	GOBP name	regulation of lipid biosynthetic process	191	0	0
0.293907	0.238244	GOCC name	extracellular space	2315	0	0
0.217649	0.175759	GOBP name	response to biotic stimulus	870	0	0
0.127146	0.124541	GOBP name	primary metabolic process	6079	0	0
0.134752	0.159132	GOCC name	non-membrane-bounded organelle	3648	0	0
0.213113	0.239667	GOCC name	nucleus	4078	0	0
0.252848	0.252602	GOCC name	organelle	10238	0	0
0.154637	0.1014	GOCC name	organelle lumen	1390	0	0
0.153354	0.166039	GOBP name	organelle organization	2508	0	0
0.361119	0.414465	Pfam	Filament	703	0	0
0.390627	0.347319	GOBP name	anatomical structure homeostasis	488	0	0
0.337414	0.392175	GOBP name	peptide cross-linking	367	0	0
0.191439	0.034051	Pfam	A2M_recep	153	0	0
0.185382	0.202847	GOBP name	cell differentiation	1781	0	0
0.165688	0.165052	GOCC name	plasma membrane	3458	0	0
0.191439	0.034051	Pfam	A2M_N_2	153	0	0
0.189379	0.266508	Pfam	Plectin	413	0	0
0.191439	0.034051	Pfam	A2M_N	153	0	0
0.126027	0.12194	GOBP name	macromolecule metabolic process	4914	0	0
0.126447	0.137875	GOCC name	protein complex	4177	0	0
0.191439	0.034051	Pfam	A2M_comp	153	0	0
0.191439	0.034051	Pfam	A2M	153	0	0
0.22043	0.153083	GOBP name	platelet degranulation	534	0	0
0.242197	0.138513	GOCC name	secretory granule lumen	322	0	0
0.284147	0.278533	GOCC name	extracellular vesicular exosome	8417	0	0
0.166227	0.152489	GOBP name	biological regulation	7138	0	0
0.279147	0.273136	GOCC name	vesicle	8580	0	0
0.224527	0.110026	GOCC name	vesicle lumen	541	0	0
0.0857951	-0.0494754	KEGG name	Staphylococcus aureus infection	204	0	0
0.148411	0.0883512	GOBP name	blood coagulation	989	0	0
0.1504	0.123219	GOBP name	positive regulation of biological process	3407	0	0
0.142424	0.0894944	GOCC name	membrane-enclosed lumen	1433	0	0
0.155098	0.167217	GOCC name	organelle part	7446	0	0
0.25808	0.25865	GOCC name	membrane-bounded organelle	9931	0	0
0.278866	0.272827	GOCC name	membrane-bounded vesicle	8577	0	0
0.179498	0.205672	GOBP name	cellular component disassembly	1171	0	0
0.179498	0.205672	GOBP name	cellular component disassembly at cellular level	1171	0	0
0.136728	0.0931971	GOBP name	positive regulation of response to stimulus	1352	0	0
0.121636	0.114087	GOBP name	metabolic process	6937	0	0
0.336646	0.393455	GOCC name	intermediate filament	947	0	0
0.167849	0.180699	GOCC name	intracellular membrane-bounded organelle	6434	0	0
0.162595	0.166535	GOBP name	cellular component organization	5192	0	0
0.162251	0.166061	GOBP name	cellular component organization or biogenesis	5196	0	0
0.146432	0.158774	GOBP name	cellular component organization or biogenesis at cellular level	4084	0	0
0.163807	0.175031	GOBP name	cellular developmental process	2313	0	0
0.130431	0.119213	GOBP name	negative regulation of biological process	3198	0	0
0.154003	0.179245	GOCC name	focal adhesion	1831	0	0
0.231488	0.188537	GOBP name	multi-organism process	927	0	0
0.14685	0.159351	GOBP name	cellular component organization at cellular level	4080	0	0
0.134752	0.159132	GOCC name	intracellular non-membrane-bounded organelle	3648	0	0
0.0827672	-0.0845752	KEGG name	Complement and coagulation cascades	240	0	0
0.129493	0.140787	GOCC name	membrane	6611	0	0
0.424016	0.482804	GOCC name	keratin filament	462	0	0
0.152565	0.16479	GOCC name	intracellular organelle part	7260	0	0
0.194839	0.206923	GOCC name	intracellular part	10328	0	0
0.126097	0.104834	GOBP name	positive regulation of cellular process	2840	0	0
0.171486	0.185965	GOCC name	intracellular organelle	7648	0	0
0.136808	0.14949	GOCC name	macromolecular complex	5029	0	0
0.216015	0.0620637	Pfam	Thiol-ester_cl	146	0	0
0.0727454	-0.105649	GOBP name	regulation of lipid storage	114	2.22045e-16	1.66877e-14
0.154239	0.0380579	GOMF name	heparin binding	254	2.22045e-16	3.47399e-14
0.0667091	-0.126325	GOCC name	triglyceride-rich lipoprotein particle	96	2.22045e-16	3.8534e-15
0.0838524	-0.0964201	GOBP name	positive regulation of lipid storage	112	2.22045e-16	1.70947e-14
0.0702782	-0.124492	GOCC name	chylomicron	95	2.22045e-16	3.69926e-15
0.0667091	-0.126325	GOCC name	very-low-density lipoprotein particle	96	2.22045e-16	3.77476e-15
0.111959	0.0704978	GOBP name	vesicle-mediated transport	1608	2.22045e-16	1.68888e-14
0.196859	0.0791915	GOBP name	complement activation	228	4.44089e-16	3.29828e-14
0.0924247	-0.111879	GOMF name	cholesterol transporter activity	84	4.44089e-16	5.87906e-14
0.0924247	-0.111879	GOMF name	sterol transporter activity	84	4.44089e-16	6.36898e-14
0.114206	0.103541	GOBP name	cellular response to stimulus	4091	6.66134e-16	4.88989e-14
0.153839	0.131577	GOBP name	regulation of multicellular organismal process	1772	6.66134e-16	4.72506e-14
0.160632	0.124502	GOBP name	innate immune response	1251	6.66134e-16	4.83368e-14
0.2117	0.150252	GOBP name	negative regulation of hydrolase activity	551	6.66134e-16	4.77875e-14
0.162098	0.0576683	GOMF name	pattern binding	294	6.66134e-16	7.64278e-14
0.162098	0.0576683	GOMF name	polysaccharide binding	294	6.66134e-16	7.1651e-14
0.153016	0.0424536	GOMF name	glycosaminoglycan binding	268	6.66134e-16	8.18869e-14
0.0125855	-0.156146	GOCC name	protein-lipid complex	119	8.88178e-16	1.42279e-14
0.235453	0.145151	GOBP name	negative regulation of endopeptidase activity	314	8.88178e-16	6.23008e-14
0.0125855	-0.156146	GOCC name	plasma lipoprotein particle	119	8.88178e-16	1.45069e-14
0.0684226	-0.122833	GOBP name	cholesterol efflux	92	1.55431e-15	1.07828e-13
0.0761827	-0.115353	GOBP name	plasma lipoprotein particle assembly	91	2.22045e-15	1.52366e-13
0.0761827	-0.115353	GOBP name	protein-lipid complex assembly	91	2.22045e-15	1.50728e-13
0.180517	0.104974	GOBP name	receptor-mediated endocytosis	459	2.88658e-15	1.93861e-13
0.188745	0.13346	GOBP name	platelet activation	656	3.55271e-15	2.36087e-13
0.284221	0.159152	GOBP name	lipoprotein metabolic process	168	3.77476e-15	2.4823e-13
0.0812926	-0.0904346	GOBP name	phototransduction	111	4.21885e-15	2.71771e-13
0.0812926	-0.0904346	GOBP name	phototransduction, visible light	111	4.21885e-15	2.74573e-13
0.128234	0.121285	GOBP name	negative regulation of cellular process	2923	4.88498e-15	3.11504e-13
0.16139	0.119043	GOBP name	cell activation	1007	5.32907e-15	3.36424e-13
0.278732	0.113929	GOBP name	acute inflammatory response	107	5.77316e-15	3.60851e-13
0.112087	0.0971991	GOBP name	establishment of localization	3528	8.21565e-15	5.08484e-13
0.202741	0.258726	GOBP name	translational elongation	437	8.43769e-15	5.17157e-13
0.132098	0.0633526	GOMF name	carbohydrate binding	586	1.5099e-14	1.52856e-12
0.199915	0.0112444	GOBP name	acute-phase response	85	2.13163e-14	1.29394e-12
0.13401	0.142201	GOBP name	anatomical structure development	2156	2.15383e-14	1.29497e-12
0.269202	0.308972	GOBP name	tissue morphogenesis	374	2.55351e-14	1.52079e-12
0.359075	0.292304	GOMF name	antioxidant activity	237	2.77556e-14	2.65374e-12
0.335539	0.367718	GOBP name	intermediate filament organization	280	2.86438e-14	1.68998e-12
0.13481	0.155393	GOBP name	protein complex subunit organization	1556	3.15303e-14	1.84306e-12
0.022469	-0.141692	GOBP name	cholesterol homeostasis	112	3.64153e-14	2.08991e-12
0.022469	-0.141692	GOBP name	sterol homeostasis	112	3.64153e-14	2.10908e-12
0.141839	0.120086	GOBP name	regulation of catalytic activity	1793	3.77476e-14	2.14685e-12
0.775284	-0.453632	InterPro_	IPR029032 (100%)	2	3.95239e-14	1.5197e-10
0.775284	-0.453632	InterPro - names_	AhpD-like (100%)	2	3.95239e-14	1.5114e-10
0.775284	-0.453632	GO (molecular function) - names_	peroxidase activity (12%)	2	3.95239e-14	1.19402e-10
0.775284	-0.453632	GO (molecular function)_	GO:0004601 (12%)	2	3.95239e-14	1.1952e-10
0.201778	0.200517	GOMF name	calcium ion binding	957	5.57332e-14	5.04825e-12
0.198051	0.105746	GOMF name	serine-type endopeptidase inhibitor activity	292	5.59552e-14	4.81495e-12
0.0740024	-0.0856352	GOBP name	detection of visible light	117	7.10543e-14	3.96961e-12
0.0740024	-0.0856352	GOBP name	detection of light stimulus	117	7.10543e-14	4.00505e-12
0.0898509	0.0975119	GOCC name	cytosol	5279	9.65894e-14	1.51809e-12
0.252221	0.302384	KEGG name	Arrhythmogenic right ventricular cardiomyopathy (ARVC)	340	1.01252e-13	8.20144e-12
0.389623	0.136238	GOCC name	haptoglobin-hemoglobin complex	42	1.02141e-13	1.57561e-12
0.121263	0.104273	GOMF name	cation binding	2560	1.03695e-13	8.49804e-12
0.10079	0.130857	GOCC name	mitochondrion	1596	1.15685e-13	1.75211e-12
0.118466	-0.0677816	GOBP name	complement activation, alternative pathway	84	1.24789e-13	6.91047e-12
0.147401	-0.00532839	GOBP name	protein-lipid complex remodeling	123	1.30784e-13	7.05676e-12
0.147401	-0.00532839	GOBP name	plasma lipoprotein particle remodeling	123	1.30784e-13	7.17949e-12
0.147401	-0.00532839	GOBP name	macromolecular complex remodeling	123	1.30784e-13	7.1176e-12
0.194658	0.246873	GOBP name	cellular macromolecular complex disassembly	444	1.32117e-13	7.06823e-12
0.194658	0.246873	GOBP name	macromolecular complex disassembly	444	1.32117e-13	7.00884e-12
0.099742	-0.125867	GOBP name	bicarbonate transport	57	1.4011e-13	7.37096e-12
0.104542	0.0875511	GOBP name	transport	3400	1.40998e-13	7.35638e-12
0.120055	0.103367	GOMF name	ion binding	2576	1.6831e-13	1.31664e-11
0.197564	0.250368	GOBP name	protein complex disassembly	428	1.72751e-13	8.86646e-12
0.197564	0.250368	GOBP name	cellular protein complex disassembly	428	1.72751e-13	8.93914e-12
0.0956559	-0.104256	GOBP name	lipoprotein biosynthetic process	72	1.8141e-13	9.23584e-12
0.222635	0.181663	GOBP name	regulation of endopeptidase activity	589	2.06724e-13	1.04404e-11
0.312826	0.444981	GOMF name	structural constituent of epidermis	98	2.33591e-13	1.74787e-11
0.22204	0.184358	GOBP name	regulation of peptidase activity	610	2.87326e-13	1.43959e-11
0.188344	0.218458	GOBP name	cell junction organization	685	2.89324e-13	1.43819e-11
0.298649	0.151849	GOBP name	organic anion transport	110	3.2041e-13	1.58027e-11
0.119931	0.0475287	GOBP name	regulation of immune effector process	494	3.59934e-13	1.76145e-11
0.146427	-0.00151789	GOBP name	plasma lipoprotein particle organization	126	3.70148e-13	1.7975e-11
0.146427	-0.00151789	GOBP name	protein-lipid complex subunit organization	126	3.70148e-13	1.78378e-11
0.174474	0.146448	GOBP name	regulation of hydrolase activity	1026	3.72591e-13	1.78194e-11
0.0828889	-0.0983584	Pfam	ANATO	85	4.18332e-13	6.15413e-11
0.12058	0.10528	GOMF name	metal ion binding	2525	4.2788e-13	3.06826e-11
0.115819	0.117173	GOBP name	regulation of cellular metabolic process	2987	4.33653e-13	2.05839e-11
0.203804	0.111332	GOCC name	platelet alpha granule lumen	266	4.53859e-13	6.75116e-12
-0.00877241	-0.230281	GOCC name	intermediate-density lipoprotein particle	55	5.36238e-13	7.8366e-12
0.19849	0.25897	KEGG name	Ribosome	354	5.72653e-13	3.47887e-11
0.660922	0.627439	GOBP name	detection of chemical stimulus involved in sensory perception of taste	79	6.06182e-13	2.81384e-11
0.660922	0.627439	GOBP name	detection of chemical stimulus involved in sensory perception of bitter taste	79	6.06182e-13	2.85584e-11
0.660922	0.627439	GOBP name	detection of chemical stimulus involved in sensory perception	79	6.06182e-13	2.83469e-11
0.0833631	-0.110585	KEGG name	Vitamin digestion and absorption	73	6.38156e-13	3.10144e-11
0.115639	0.107994	GOBP name	regulation of macromolecule metabolic process	3034	6.4837e-13	2.98771e-11
0.195155	0.256112	GOBP name	viral transcription	354	6.92113e-13	3.16617e-11
-0.0203671	-0.176481	GOBP name	male gamete generation	109	7.02771e-13	3.169e-11
-0.0203671	-0.176481	GOBP name	spermatogenesis	109	7.02771e-13	3.14652e-11
-0.0203671	-0.176481	GOBP name	gamete generation	109	7.02771e-13	3.19179e-11
0.0805859	-0.0814701	GOMF name	lipid transporter activity	104	7.76046e-13	5.3423e-11
0.102976	-0.0523485	GOBP name	sterol transport	113	7.79821e-13	3.46691e-11
0.102976	-0.0523485	GOBP name	cholesterol transport	113	7.79821e-13	3.44266e-11
0.197054	0.257459	GOMF name	structural constituent of ribosome	352	8.20899e-13	5.43372e-11
0.42313	0.342953	KEGG name	Salivary secretion	148	9.51461e-13	3.85342e-11
-0.00343787	-0.228868	GOBP name	lipoprotein transport	52	9.78995e-13	4.29194e-11
0.0690414	0.00796576	GOBP name	chemical homeostasis	727	9.8721e-13	4.29811e-11
0.172318	0.230224	GOBP name	nuclear-transcribed mRNA catabolic process, nonsense-mediated decay	414	9.90985e-13	4.28499e-11
0.159443	0.227233	GOCC name	costamere	358	1.09135e-12	1.5674e-11
0.163617	0.217421	GOBP name	RNA catabolic process	470	1.11555e-12	4.7908e-11
0.239256	0.0559899	GOBP name	regulation of triglyceride metabolic process	76	1.14087e-12	4.86641e-11
0.142868	0.109499	GOBP name	negative regulation of molecular function	1186	1.14952e-12	4.87044e-11
0.21516	0.154094	GOBP name	negative regulation of peptidase activity	421	1.15374e-12	4.85572e-11
0.0841629	0.0303989	GOBP name	regulation of immune response	889	1.16529e-12	4.87184e-11
0.0730512	-0.0736892	GOBP name	regulation of steroid metabolic process	125	1.16995e-12	4.85915e-11
0.168998	0.222761	GOBP name	mRNA catabolic process	455	1.2359e-12	5.0995e-11
0.135678	0.137977	GOCC name	plasma membrane part	1943	1.32805e-12	1.87502e-11
0.179566	0.230447	GOCC name	sarcolemma	454	1.32938e-12	1.84562e-11
0.113067	0.10297	GOBP name	regulation of primary metabolic process	3016	1.33671e-12	5.47964e-11
0.00166631	-0.22472	GOBP name	triglyceride mobilization	51	1.36025e-12	5.54015e-11
0.0320179	-0.115436	GOBP name	lipid homeostasis	122	1.43596e-12	5.81105e-11
0.163059	0.218972	GOBP name	nuclear-transcribed mRNA catabolic process	443	1.69709e-12	6.82402e-11
0.218358	0.261221	GOBP name	cell-cell junction organization	412	1.89648e-12	7.57753e-11
0.216239	0.165975	GOBP name	response to metal ion	490	1.92135e-12	7.62861e-11
0.105795	-0.0561252	GOMF name	lipoprotein particle receptor binding	100	2.10765e-12	1.34343e-10
-0.281609	-0.507765	GOBP name	tetrapyrrole biosynthetic process	41	2.15694e-12	8.45762e-11
-0.281609	-0.507765	GOBP name	porphyrin-containing compound biosynthetic process	41	2.15694e-12	8.51048e-11
0.186633	0.246222	GOBP name	translational termination	361	2.2653e-12	8.82767e-11
0.00530173	-0.213475	GOBP name	artery morphogenesis	53	3.00626e-12	1.15723e-10
0.00530173	-0.213475	GOBP name	blood vessel morphogenesis	53	3.00626e-12	1.16433e-10
0.140971	0.145939	GOBP name	protein modification process	1655	3.44325e-12	1.31741e-10
0.00983988	-0.206378	GOBP name	positive regulation of macrophage derived foam cell differentiation	54	3.53051e-12	1.34266e-10
-0.0148127	-0.227969	GOCC name	low-density lipoprotein particle	55	3.60556e-12	4.92366e-11
0.258939	0.403422	GOBP name	regulation of epidermal cell differentiation	86	3.8598e-12	1.4591e-10
0.169065	0.214463	GOBP name	cellular component disassembly involved in apoptosis	518	4.10605e-12	1.54295e-10
-0.00198756	-0.214989	GOBP name	regulation of macrophage derived foam cell differentiation	55	4.24394e-12	1.58532e-10
0.142336	0.106999	GOBP name	negative regulation of catalytic activity	1070	4.47908e-12	1.66332e-10
0.150603	0.137591	GOBP name	regulation of cell death	1477	4.81015e-12	1.77582e-10
-0.302075	-0.498248	GOCC name	spectrin-associated cytoskeleton	49	5.33174e-12	7.16344e-11
0.0202278	-0.194517	GOBP name	lipoprotein catabolic process	54	5.36327e-12	1.96851e-10
0.35511	0.318477	GOBP name	positive regulation of sequence-specific DNA binding transcription factor activity	241	5.54556e-12	2.02365e-10
0.179445	0.180258	GOBP name	regulation of cell proliferation	1006	6.02896e-12	2.1874e-10
0.108754	0.0694585	GOBP name	regulation of response to stress	1221	6.28742e-12	2.26814e-10
0.165908	0.218474	GOBP name	viral infectious cycle	444	6.30962e-12	2.26322e-10
0.0126738	-0.143827	GOBP name	plasma lipoprotein particle clearance	101	6.55542e-12	2.3381e-10
0.100686	0.0509201	GOBP name	positive regulation of immune system process	886	7.24243e-12	2.56862e-10
0.243423	0.296908	GOBP name	adherens junction organization	287	7.24332e-12	2.55458e-10
0.0173109	-0.206324	Pfam	Vitellogenin_N	49	7.64233e-12	8.43204e-10
0.0173109	-0.206324	GOCC name	mature chylomicron	49	7.64233e-12	1.01049e-10
0.0173109	-0.206324	Pfam	DUF1943	49	7.64233e-12	9.19859e-10
0.0173109	-0.206324	Pfam	DUF1081	49	7.64233e-12	7.78342e-10
0.0173109	-0.206324	Pfam	ApoB100_C	49	7.64233e-12	1.01184e-09
0.0173109	-0.206324	GOMF name	lipase binding	49	7.64233e-12	4.6973e-10
0.0173109	-0.206324	GOCC name	chylomicron remnant	49	7.64233e-12	9.94697e-11
0.159692	0.0997954	GOBP name	immune effector process	514	7.79332e-12	2.73329e-10
0.193843	0.260525	GOBP name	regulation of RNA splicing	291	7.9321e-12	2.76659e-10
0.25673	0.226259	GOBP name	response to oxidative stress	446	8.52451e-12	2.95688e-10
0.231583	0.274198	GOMF name	protein binding, bridging	358	8.95195e-12	5.31252e-10
0.225353	0.26841	GOMF name	binding, bridging	369	8.98814e-12	5.1562e-10
-0.247239	-0.293304	GO (cellular component) - names_	membrane (100%)	310	9.49352e-12	6.81635e-09
0.136768	0.141869	GOBP name	macromolecule modification	1676	1.03546e-11	3.57206e-10
0.117924	-0.0582776	GOBP name	positive regulation of apoptotic cell clearance	79	1.03759e-11	3.55996e-10
0.144425	0.193735	GOBP name	viral reproductive process	529	1.07201e-11	3.65816e-10
0.178715	0.129895	GOBP name	ion transport	579	1.31555e-11	4.46508e-10
0.317797	0.398448	GOBP name	ventricular compact myocardium morphogenesis	144	1.3727e-11	4.63415e-10
0.294649	0.406469	GOBP name	regulation of epidermis development	108	1.42582e-11	4.78786e-10
0.0906274	-0.0377261	GOBP name	retinoid metabolic process	147	1.48417e-11	4.95744e-10
0.0906274	-0.0377261	GOBP name	diterpenoid metabolic process	147	1.48417e-11	4.93134e-10
0.278488	0.239235	GOBP name	response to reactive oxygen species	351	1.54634e-11	5.11102e-10
0.0753784	-0.0874782	Pfam	NTR	91	1.61953e-11	1.53161e-09
0.139529	0.0933275	GOBP name	membrane invagination	774	1.62301e-11	5.3365e-10
0.589412	0.55837	GOBP name	detection of stimulus involved in sensory perception	87	1.62501e-11	5.31539e-10
0.114621	0.144942	GOBP name	apoptosis	1115	1.6477e-11	5.36183e-10
0.362979	0.34469	GOMF name	antigen binding	231	1.68101e-11	9.33232e-10
0.200856	0.363576	GOBP name	regulation of keratinocyte differentiation	73	1.7162e-11	5.5561e-10
0.0432681	-0.154206	GOBP name	regulation of cholesterol biosynthetic process	61	1.88847e-11	6.0826e-10
-0.201416	-0.206514	GO (molecular function)_	GO:0005524 (100%)	728	1.91731e-11	2.89897e-08
-0.201416	-0.206514	GO (molecular function) - names_	ATP binding (100%)	728	1.91731e-11	2.8961e-08
0.315389	0.394426	GOBP name	protein localization to adherens junction	145	2.16882e-11	6.95013e-10
0.166253	0.221801	GOBP name	establishment of protein localization in endoplasmic reticulum	394	2.19618e-11	6.93223e-10
0.166253	0.221801	GOBP name	cotranslational protein targeting to membrane	394	2.19618e-11	6.96707e-10
0.166253	0.221801	GOBP name	protein targeting to ER	394	2.19618e-11	6.89774e-10
0.166253	0.221801	GOBP name	SRP-dependent cotranslational protein targeting to membrane	394	2.19618e-11	7.00225e-10
0.208268	0.275253	GOCC name	T-tubule	260	2.23963e-11	2.87017e-10
0.128311	-0.0400734	GOBP name	regulation of apoptotic cell clearance	83	2.53078e-11	7.9093e-10
0.131627	0.0785531	GOBP name	endocytosis	656	2.63722e-11	8.20138e-10
0.118618	0.128951	GOBP name	macromolecular complex subunit organization	1936	2.72262e-11	8.42545e-10
0.220245	0.279731	GOCC name	fascia adherens	276	2.85014e-11	3.59723e-10
0.112873	0.141481	GOBP name	programmed cell death	1171	2.8896e-11	8.89856e-10
0.119452	0.0815169	GOMF name	receptor binding	1099	3.00242e-11	1.61474e-09
0.202271	0.175461	GOCC name	cell surface	670	3.01827e-11	3.75257e-10
0.172823	0.0517226	GOBP name	detection of abiotic stimulus	150	3.11082e-11	9.53331e-10
0.124623	0.0961256	GOBP name	response to external stimulus	1398	3.1809e-11	9.70098e-10
0.285872	0.352278	GOMF name	protein kinase C binding	185	3.46132e-11	1.80513e-09
0.211012	0.134522	GOMF name	iron ion binding	285	3.47757e-11	1.76027e-09
0.171134	0.0514008	GOBP name	detection of external stimulus	152	3.83145e-11	1.16288e-09
0.148755	0.195197	GOBP name	establishment of protein localization to organelle	521	3.93454e-11	1.18846e-09
0.00621689	-0.18074	GOBP name	regulation of steroid biosynthetic process	65	4.18092e-11	1.25686e-09
0.307103	0.254513	GOBP name	response to hydrogen peroxide	254	4.39415e-11	1.31471e-09
0.000288541	-0.200131	GOBP name	very-low-density lipoprotein particle assembly	56	4.88953e-11	1.45602e-09
0.358553	0.107647	GOMF name	hemoglobin binding	34	4.96478e-11	2.44126e-09
0.361248	0.309411	GOBP name	cellular response to hydrogen peroxide	195	5.16338e-11	1.53035e-09
0.172461	0.145515	GOBP name	cell adhesion	860	5.18052e-11	1.52825e-09
0.172461	0.145515	GOBP name	biological adhesion	860	5.18052e-11	1.52115e-09
0.626234	-0.243428	InterPro_	IPR003779 (100%)	3	5.41391e-11	1.04082e-07
0.626234	-0.243428	InterPro - names_	Carboxymuconolactone decarboxylase-like (100%)	3	5.41391e-11	1.03514e-07
0.114755	0.0796825	GOBP name	cellular membrane organization	1216	5.66429e-11	1.65549e-09
0.133882	0.11257	GOBP name	regulation of developmental process	1454	6.09559e-11	1.77334e-09
-0.245663	-0.29815	GO (cellular component)_	GO:0016021 (100%)	262	6.1517e-11	4.6999e-08
0.144843	-0.0143939	GOBP name	low-density lipoprotein particle remodeling	88	6.98446e-11	2.02261e-09
0.569217	0.597911	GOMF name	phospholipase A2 inhibitor activity	79	7.60709e-11	3.63661e-09
0.114343	0.0906546	GOBP name	regulation of localization	1735	8.68097e-11	2.50242e-09
0.387688	0.400967	Pfam	Annexin	175	9.28229e-11	8.19316e-09
0.149376	0.133408	GOCC name	cytoplasmic vesicle	1265	9.61233e-11	1.17751e-09
0.14589	0.139776	GOBP name	regulation of programmed cell death	1406	1.08341e-10	3.1089e-09
0.145855	0.140118	GOBP name	regulation of apoptosis	1399	1.20842e-10	3.45191e-09
0.100235	0.0428119	GOMF name	transporter activity	610	1.24495e-10	5.79071e-09
0.092607	0.139484	GOBP name	translation	691	1.24883e-10	3.55129e-09
0.0170887	-0.179373	GOBP name	sperm motility	56	1.32835e-10	3.76049e-09
0.151767	0.135312	GOCC name	cytoplasmic membrane-bounded vesicle	1195	1.43158e-10	1.72827e-09
0.0924905	-0.0245586	GOBP name	terpenoid metabolic process	159	1.46565e-10	4.13063e-09
0.327288	0.270811	GOBP name	cellular response to reactive oxygen species	210	1.50721e-10	4.22889e-09
0.0450919	-0.156926	GOCC name	endosome lumen	53	1.52969e-10	1.82033e-09
0.150029	0.132629	GOBP name	cellular component movement	1203	1.54756e-10	4.32288e-09
0.103508	0.159889	GOBP name	translational initiation	484	1.63036e-10	4.53412e-09
0.155463	-0.100703	GOMF name	oxygen transporter activity	33	1.63135e-10	7.38829e-09
0.155463	-0.100703	Pfam	Globin	33	1.63135e-10	1.34994e-08
0.15681	-0.0811177	GOCC name	hemoglobin complex	38	1.8411e-10	2.16005e-09
0.0981247	0.0544187	GOBP name	regulation of defense response	946	2.033e-10	5.62909e-09
0.256453	0.277131	GOCC name	basolateral plasma membrane	350	2.17216e-10	2.51307e-09
0.17624	0.140426	GOBP name	cell migration	666	2.19521e-10	6.05169e-09
0.149399	0.0780686	GOBP name	leukocyte migration	354	2.20845e-10	6.06171e-09
0.2754	0.32053	GOMF name	scaffold protein binding	233	2.27623e-10	1.00446e-08
0.348788	0.361256	GOMF name	calcium-dependent phospholipid binding	207	2.27877e-10	9.80443e-09
0.136778	-0.0581805	GOBP name	negative regulation of protein activation cascade	56	2.28038e-10	6.23205e-09
0.258043	0.312604	GOCC name	intercalated disc	224	2.40903e-10	2.74893e-09
0.279038	0.353228	GOBP name	ventricular cardiac muscle tissue morphogenesis	157	2.45161e-10	6.67113e-09
0.279038	0.353228	GOBP name	cardiac muscle tissue morphogenesis	157	2.45161e-10	6.6425e-09
0.279038	0.353228	GOBP name	muscle tissue morphogenesis	157	2.45161e-10	6.61411e-09
0.0212576	-0.160005	GOBP name	fertilization	64	2.47829e-10	6.65763e-09
0.199389	0.178673	GOBP name	cell-cell adhesion	656	2.72926e-10	7.30077e-09
0.172827	0.10705	GOBP name	organic substance transport	363	2.82935e-10	7.53658e-09
0.0690463	-0.0622564	GOBP name	positive regulation of phagocytosis	123	2.83225e-10	7.5126e-09
0.326545	0.366018	GOBP name	molting cycle	188	2.90793e-10	7.68107e-09
0.136884	0.123241	GOBP name	positive regulation of metabolic process	1460	2.95641e-10	7.77658e-09
0.175143	-0.0188295	GOBP name	positive regulation vascular endothelial growth factor production	55	3.31571e-10	8.6855e-09
0.0586227	-0.0939915	GOBP name	acylglycerol catabolic process	90	3.38467e-10	8.8295e-09
0.0586227	-0.0939915	GOBP name	neutral lipid catabolic process	90	3.38467e-10	8.79317e-09
0.0586227	-0.0939915	GOBP name	glycerol ether catabolic process	90	3.38467e-10	8.75713e-09
0.116076	0.0902877	GOBP name	membrane organization	1476	3.6149e-10	9.31463e-09
0.144573	0.272783	GOBP name	regulation of epithelial cell differentiation	104	4.20142e-10	1.07819e-08
0.468685	0.431999	GOBP name	defense response to fungus	116	4.65295e-10	1.18923e-08
0.180577	0.139794	GOBP name	extracellular structure organization	565	4.70267e-10	1.19229e-08
0.180577	0.139794	GOBP name	extracellular matrix organization	565	4.70267e-10	1.1971e-08
0.171261	0.136475	GOBP name	cell motility	680	4.70838e-10	1.18896e-08
0.414788	0.310115	Pfam	V-set	95	5.16245e-10	4.02064e-08
0.122704	0.147846	GOBP name	RNA biosynthetic process	1015	5.67052e-10	1.42621e-08
0.197293	0.206468	GOCC name	pigment granule	619	5.76593e-10	6.49057e-09
0.197293	0.206468	GOCC name	melanosome	619	5.76593e-10	6.40403e-09
0.095482	0.0352544	GOMF name	substrate-specific transporter activity	526	5.84054e-10	2.4516e-08
0.110632	0.134011	GOBP name	cell death	1232	5.99599e-10	1.50209e-08
0.110632	0.134011	GOBP name	death	1232	5.99599e-10	1.49615e-08
0.0154569	-0.0953462	GOBP name	multicellular organismal reproductive process	165	6.01428e-10	1.49481e-08
0.134153	0.0850906	GOBP name	positive regulation of developmental process	620	6.03267e-10	1.4935e-08
0.165453	-0.0190971	GOBP name	regulation of vascular endothelial growth factor production	59	6.03951e-10	1.48935e-08
0.154083	0.198542	GOCC name	cell-cell adherens junction	460	6.51636e-10	7.14227e-09
0.0975443	0.0468674	GOBP name	positive regulation of immune response	700	6.8097e-10	1.67275e-08
0.607794	0.656359	GOBP name	positive regulation of vesicle fusion	58	6.96316e-10	1.70382e-08
0.205317	0.255288	GOCC name	intermediate filament cytoskeleton	299	7.72985e-10	8.36229e-09
0.0247849	-0.0822906	GOBP name	cholesterol metabolic process	175	8.03313e-10	1.95804e-08
0.130122	0.162348	GOCC name	contractile fiber part	746	8.86206e-10	9.46423e-09
-0.0393634	-0.21206	GOBP name	regulation of cholesterol storage	64	9.31013e-10	2.25191e-08
-0.0393634	-0.21206	GOBP name	positive regulation of cholesterol storage	64	9.31013e-10	2.26057e-08
0.0247301	-0.080438	GOBP name	sterol metabolic process	180	9.41361e-10	2.26825e-08
0.429838	0.308398	Pfam	Transferrin	77	9.67842e-10	7.11902e-08
0.182268	-0.0265001	GOBP name	negative regulation of complement activation	45	9.81764e-10	2.35661e-08
0.138218	0.185226	GOBP name	protein targeting to membrane	466	1.06495e-09	2.5466e-08
0.0817101	0.100053	GOBP name	nucleobase-containing compound metabolic process	2212	1.09888e-09	2.61781e-08
0.112797	0.115332	GOBP name	catabolic process	2066	1.21541e-09	2.88453e-08
0.293181	0.244394	GOBP name	cellular response to oxidative stress	238	1.43996e-09	3.40467e-08
-0.0108877	-0.183025	GOBP name	response to prostaglandin stimulus	64	1.44829e-09	3.4116e-08
0.115463	0.131057	GOBP name	regulation of RNA metabolic process	1413	1.55042e-09	3.63859e-08
0.222915	0.0462732	GOBP name	positive regulation of B cell mediated immunity	59	1.70693e-09	3.97634e-08
0.222915	0.0462732	GOBP name	positive regulation of immunoglobulin mediated immune response	59	1.70693e-09	3.99107e-08
0.137083	0.106828	GOMF name	transition metal ion binding	949	1.83638e-09	7.52478e-08
0.127194	-0.0943686	GOBP name	regulation of complement activation, lectin pathway	39	1.88807e-09	4.36608e-08
0.127194	-0.0943686	GOBP name	negative regulation of complement activation, lectin pathway	39	1.88807e-09	4.38214e-08
0.482953	0.455633	GOBP name	monocarboxylic acid transport	103	1.90927e-09	4.39898e-08
0.234258	0.0448993	GOBP name	positive regulation of glucose transport	51	2.02321e-09	4.64455e-08
0.304111	0.227346	GOBP name	hydrogen peroxide metabolic process	165	2.05791e-09	4.7071e-08
0.23477	0.0531348	KEGG name	African trypanosomiasis	55	2.07695e-09	7.20997e-08
0.0760154	0.0999812	GOBP name	nucleic acid metabolic process	1740	2.09199e-09	4.76776e-08
0.0624838	0.0937699	GOBP name	gene expression	1387	2.21605e-09	5.03236e-08
0.00068251	-0.171258	GOBP name	cellular response to prostaglandin stimulus	63	2.24892e-09	5.08869e-08
0.0829196	-0.074973	GOBP name	regulation of cholesterol metabolic process	76	2.39022e-09	5.3891e-08
0.146792	0.139105	GOBP name	anatomical structure morphogenesis	1156	2.92955e-09	6.58157e-08
0.175652	0.084642	GOBP name	extracellular matrix disassembly	195	2.98979e-09	6.69311e-08
0.0997406	0.00561006	GOBP name	response to light stimulus	207	3.10765e-09	6.93237e-08
0.414076	0.348655	GOBP name	detection of chemical stimulus	116	3.22492e-09	7.16864e-08
0.312646	0.287887	GOMF name	calcium-dependent protein binding	236	3.4058e-09	1.36311e-07
0.117304	0.109831	GOMF name	enzyme binding	1857	3.49404e-09	1.36665e-07
0.089815	0.0926342	GOCC name	membrane part	3268	3.49719e-09	3.68755e-08
0.413312	0.377251	GOBP name	response to fungus	132	3.9615e-09	8.77507e-08
0.268444	0.184521	GOBP name	anion transport	165	4.01278e-09	8.85758e-08
0.108399	0.103573	GOBP name	regulation of gene expression	2216	4.14429e-09	9.11598e-08
0.482361	0.44284	GOCC name	basement membrane	97	4.19273e-09	4.36568e-08
0.44404	0.462247	GOMF name	phospholipase inhibitor activity	108	4.25241e-09	1.62631e-07
0.102787	0.117084	GOBP name	regulation of nucleobase-containing compound metabolic process	1692	4.27041e-09	9.36081e-08
0.213224	0.17827	GOMF name	endopeptidase activity	431	4.32454e-09	1.61794e-07
0.0828545	0.0805452	GOMF name	catalytic activity	4328	4.34601e-09	1.59138e-07
0.338044	0.262611	GOBP name	hydrogen peroxide catabolic process	141	4.48914e-09	9.8062e-08
0.411048	0.372267	GOBP name	cell killing	131	4.69593e-09	1.02225e-07
-0.117433	-0.255839	GOBP name	tetrapyrrole metabolic process	83	4.73038e-09	1.02622e-07
-0.117433	-0.255839	GOBP name	porphyrin-containing compound metabolic process	83	4.73038e-09	1.0227e-07
0.330802	0.562427	GOBP name	nail development	26	4.86911e-09	1.0491e-07
0.0570459	-0.0892498	GOBP name	triglyceride catabolic process	85	4.9251e-09	1.05756e-07
0.247428	0.0582934	GOMF name	C5a anaphylatoxin chemotactic receptor binding	48	5.38419e-09	1.93046e-07
0.247428	0.0582934	GOBP name	regulation of triglyceride biosynthetic process	48	5.38419e-09	1.14832e-07
0.247428	0.0582934	GOMF name	C5L2 anaphylatoxin chemotactic receptor binding	48	5.38419e-09	1.89106e-07
0.247428	0.0582934	GOBP name	positive regulation of activation of membrane attack complex	48	5.38419e-09	1.15222e-07
0.108311	0.133619	GOBP name	cellular macromolecular complex subunit organization	1042	5.51713e-09	1.17272e-07
0.0659915	-0.0367937	GOBP name	isoprenoid metabolic process	171	5.96404e-09	1.26346e-07
0.0542083	-0.0830917	GOBP name	glycerolipid catabolic process	95	6.5519e-09	1.38335e-07
0.0795085	0.0277674	GOBP name	activation of immune response	634	6.55632e-09	1.37967e-07
0.0580668	-0.0973328	GOMF name	low-density lipoprotein particle receptor binding	74	6.62376e-09	2.2799e-07
0.418198	0.381943	GOBP name	organic acid transport	125	6.86232e-09	1.4345e-07
0.418198	0.381943	GOBP name	carboxylic acid transport	125	6.86232e-09	1.43926e-07
0.251049	0.240561	GOBP name	maintenance of location	361	6.91559e-09	1.44086e-07
0.114931	0.146574	GOBP name	protein targeting	775	7.00062e-09	1.45378e-07
0.277458	0.00250431	GOBP name	gas transport	23	7.2342e-09	1.49736e-07
0.277458	0.00250431	GOBP name	oxygen transport	23	7.2342e-09	1.49247e-07
-0.07461	-0.223507	GOBP name	post-embryonic development	74	7.66677e-09	1.57656e-07
0.269085	0.091827	GOBP name	regulation of activation of membrane attack complex	52	7.71699e-09	1.58173e-07
0.149708	0.123889	GOMF name	lipid binding	845	7.79497e-09	2.63042e-07
0.200616	0.0454234	GOBP name	regulation of immunoglobulin mediated immune response	70	7.80464e-09	1.59452e-07
0.200616	0.0454234	GOBP name	regulation of B cell mediated immunity	70	7.80464e-09	1.58938e-07
0.0913756	0.0154872	GOBP name	steroid metabolic process	298	8.4682e-09	1.71896e-07
0.405307	0.385039	GOMF name	lipase inhibitor activity	134	9.66646e-09	3.19923e-07
0.241964	0.0600299	GOBP name	regulation of acute inflammatory response to antigenic stimulus	50	9.70866e-09	1.95194e-07
0.241964	0.0600299	GOBP name	regulation of type IIa hypersensitivity	50	9.70866e-09	1.93958e-07
0.241964	0.0600299	GOBP name	positive regulation of acute inflammatory response to antigenic stimulus	50	9.70866e-09	1.90344e-07
0.241964	0.0600299	GOBP name	regulation of type II hypersensitivity	50	9.70866e-09	1.94574e-07
0.241964	0.0600299	GOBP name	positive regulation of inflammatory response to antigenic stimulus	50	9.70866e-09	1.92134e-07
0.241964	0.0600299	GOBP name	positive regulation of hypersensitivity	50	9.70866e-09	1.96445e-07
0.241964	0.0600299	GOBP name	positive regulation of acute inflammatory response	50	9.70866e-09	1.92738e-07
0.241964	0.0600299	GOBP name	positive regulation of type II hypersensitivity	50	9.70866e-09	1.91534e-07
0.241964	0.0600299	GOBP name	positive regulation of myeloid leukocyte mediated immunity	50	9.70866e-09	1.90937e-07
0.241964	0.0600299	GOBP name	regulation of hypersensitivity	50	9.70866e-09	1.93346e-07
0.241964	0.0600299	GOBP name	positive regulation of type IIa hypersensitivity	50	9.70866e-09	1.95817e-07
-0.0584907	-0.212896	GOBP name	low-density lipoprotein particle clearance	69	9.81754e-09	1.91883e-07
0.412358	0.389448	GOMF name	fatty acid binding	129	9.90338e-09	3.21579e-07
0.109884	0.041747	GOBP name	cation homeostasis	347	9.95771e-09	1.94022e-07
0.161958	0.150289	GOBP name	response to abiotic stimulus	856	1.1016e-08	2.13981e-07
0.0962769	0.103179	GOBP name	cellular component assembly	2290	1.1949e-08	2.31393e-07
0.104262	-0.0651981	GOBP name	blood coagulation, intrinsic pathway	60	1.22239e-08	2.35993e-07
0.123396	-0.112016	GOMF name	interleukin-8 binding	31	1.27256e-08	3.91085e-07
0.123396	-0.112016	GOMF name	tumor necrosis factor binding	31	1.27256e-08	3.98196e-07
0.123396	-0.112016	GOMF name	C-X-C chemokine binding	31	1.27256e-08	4.0557e-07
-0.00242494	-0.164418	GOBP name	response to selenium ion	64	1.34124e-08	2.58147e-07
0.14738	0.112011	GOBP name	positive regulation of transport	674	1.45538e-08	2.79266e-07
0.11556	-0.0933823	GOMF name	oxygen binding	39	1.48347e-08	4.47904e-07
0.173527	0.144353	GOMF name	peptidase activity	603	1.54552e-08	4.58594e-07
0.102363	0.100874	GOBP name	establishment of localization in cell	2294	1.54771e-08	2.96082e-07
0.115383	0.0897433	GOBP name	regulation of transport	1185	1.80549e-08	3.44353e-07
0.186821	0.200088	GOBP name	macromolecule localization	536	1.86958e-08	3.55501e-07
0.181687	0.201127	GOBP name	protein localization	513	1.88969e-08	3.58247e-07
0.51012	0.446111	GOMF name	toxin binding	74	1.94637e-08	5.67746e-07
0.202794	0.046272	GOBP name	positive regulation of humoral immune response	65	2.00418e-08	3.78814e-07
0.108974	0.10465	GOBP name	cellular response to chemical stimulus	1970	2.00584e-08	3.77997e-07
0.0694121	0.0953314	GOBP name	RNA metabolic process	1480	2.01468e-08	3.78531e-07
0.0808318	0.120489	GOBP name	mRNA metabolic process	723	2.05667e-08	3.85275e-07
0.176013	0.18656	GOBP name	localization	619	2.0601e-08	3.84775e-07
0.143611	-0.0845394	GOMF name	chemokine binding	32	2.07338e-08	5.94714e-07
0.323187	0.200426	GOCC name	Golgi lumen	81	2.08028e-08	2.13935e-07
0.15657	-0.0196245	GOBP name	negative regulation of humoral immune response	53	2.16103e-08	4.02436e-07
0.363753	0.30721	GOBP name	antibacterial humoral response	135	2.2952e-08	4.26165e-07
0.239167	0.210951	GOBP name	regulation of sequence-specific DNA binding transcription factor activity	343	2.29829e-08	4.25487e-07
0.519347	0.548377	GOBP name	regulation of vesicle fusion	69	2.38869e-08	4.40931e-07
0.202576	0.166867	GOBP name	response to radiation	416	2.4729e-08	4.55143e-07
0.0667245	-0.0708541	KEGG name	Fat digestion and absorption	87	2.67068e-08	8.11219e-07
0.357253	0.34725	GOCC name	cell periphery	162	2.75599e-08	2.79968e-07
0.120526	-0.0472864	GOBP name	negative regulation of protein processing	58	2.79136e-08	5.12263e-07
0.361436	0.310464	GOBP name	antimicrobial humoral response	139	3.08856e-08	5.65162e-07
0.171707	0.143765	GOMF name	peptidase activity, acting on L-amino acid peptides	593	3.55253e-08	1.00228e-06
0.21965	0.0459969	GOBP name	regulation of inflammatory response to antigenic stimulus	51	3.66429e-08	6.68574e-07
-0.123121	-0.248603	GOBP name	nervous system development	87	3.66445e-08	6.66677e-07
0.143795	0.128804	GOBP name	negative regulation of apoptosis	975	3.77167e-08	6.84212e-07
0.222045	0.155335	GOBP name	positive regulation of protein phosphorylation	220	4.03316e-08	7.29551e-07
0.522251	0.429188	GOBP name	response to mercury ion	59	4.25793e-08	7.68009e-07
0.308815	0.26051	GOBP name	positive regulation of NF-kappaB transcription factor activity	180	4.3021e-08	7.73765e-07
0.126385	0.0943395	GOBP name	regulation of phosphorus metabolic process	823	4.42789e-08	7.94126e-07
0.126385	0.0943395	GOBP name	regulation of phosphate metabolic process	823	4.42789e-08	7.91877e-07
0.286517	0.333234	GOBP name	hemidesmosome assembly	159	5.01116e-08	8.93657e-07
0.141255	0.126885	GOBP name	negative regulation of cell death	996	5.09343e-08	9.0577e-07
0.0950656	0.10535	GOBP name	regulation of nitrogen compound metabolic process	1895	5.18212e-08	9.18954e-07
0.0970166	0.111079	GOBP name	cellular component assembly at cellular level	1591	5.26038e-08	9.30218e-07
0.195606	0.130949	GOBP name	positive regulation of phosphate metabolic process	249	5.79923e-08	1.01979e-06
0.195606	0.130949	GOBP name	positive regulation of phosphorus metabolic process	249	5.79923e-08	1.02264e-06
0.107348	0.0969994	GOBP name	regulation of biosynthetic process	1802	5.94302e-08	1.04218e-06
0.141161	0.126115	GOBP name	negative regulation of programmed cell death	978	6.0202e-08	1.05278e-06
0.124196	0.0908038	GOBP name	regulation of phosphorylation	787	6.42421e-08	1.12033e-06
0.0660013	0.0991825	GOCC name	ribonucleoprotein complex	987	6.48378e-08	6.50722e-07
0.208271	0.0461475	KEGG name	Malaria	56	6.95855e-08	1.87881e-06
-0.294833	-0.531803	GOCC name	intrinsic to internal side of plasma membrane	22	7.08655e-08	7.02749e-07
0.1547	-0.0067108	GOBP name	regulation of glucose transport	58	7.58268e-08	1.31872e-06
0.12769	0.0824172	GOBP name	positive regulation of multicellular organismal process	535	7.62223e-08	1.32195e-06
0.254716	0.186342	GOBP name	positive regulation of response to external stimulus	179	7.76448e-08	1.34294e-06
0.0805637	0.0569307	GOBP name	regulation of protein metabolic process	1793	7.8137e-08	1.34776e-06
0.110532	0.106928	GOBP name	regulation of cellular biosynthetic process	1725	8.0544e-08	1.38549e-06
0.0811622	0.0695718	GOBP name	signal transduction	3033	8.85506e-08	1.51908e-06
0.201829	0.137264	GOBP name	positive regulation of phosphorylation	236	8.88156e-08	1.51949e-06
0.129414	0.097447	GOBP name	regulation of protein phosphorylation	764	8.914e-08	1.52092e-06
0.287298	0.18157	GOBP name	positive regulation of inflammatory response	97	9.43163e-08	1.6049e-06
0.123506	0.0426397	GOBP name	lipid transport	215	9.49763e-08	1.61179e-06
0.201677	0.178806	GOBP name	response to extracellular stimulus	446	9.53437e-08	1.61369e-06
0.151428	0.0620506	GOBP name	negative regulation of defense response	170	1.0205e-07	1.72258e-06
0.232017	0.0784774	GOBP name	positive regulation of G-protein coupled receptor protein signaling pathway	59	1.02058e-07	1.71811e-06
0.140373	0.159804	GOBP name	protein oligomerization	705	1.05123e-07	1.765e-06
0.155619	0.0574753	GOBP name	cell-substrate adhesion	143	1.05973e-07	1.77456e-06
0.462705	0.493523	GOBP name	hair cycle	77	1.06155e-07	1.77289e-06
0.127404	0.102731	GOBP name	regulation of multicellular organismal development	934	1.08318e-07	1.80424e-06
0.18988	0.15476	GOBP name	transmembrane transport	417	1.17749e-07	1.95618e-06
0.411026	0.279071	Pfam	Mucin2_WxxW	55	1.19531e-07	8.32939e-06
0.216562	0.0585538	GOBP name	positive regulation of protein activation cascade	56	1.26422e-07	2.09476e-06
0.216562	0.0585538	GOBP name	positive regulation of complement activation	56	1.26422e-07	2.08928e-06
0.122995	0.11054	GOBP name	positive regulation of cellular metabolic process	1252	1.30639e-07	2.15332e-06
0.218775	0.178892	GOCC name	extracellular matrix	312	1.3377e-07	1.31095e-06
0.0945773	0.00236215	GOBP name	positive regulation of endocytosis	171	1.34817e-07	2.2164e-06
0.125078	0.113146	GOBP name	positive regulation of molecular function	1212	1.40405e-07	2.30228e-06
0.0770274	-0.0188465	GOBP name	regulation of phagocytosis	160	1.40424e-07	2.29663e-06
0.125208	0.0621266	GOBP name	cellular cation homeostasis	318	1.43391e-07	2.33909e-06
0.54458	0.472547	GOBP name	circadian sleep/wake cycle process	56	1.48308e-07	2.41306e-06
0.214895	0.0592782	GOBP name	positive regulation of protein processing	57	1.49089e-07	2.41954e-06
0.282522	0.301288	GOBP name	morphogenesis of an epithelium	202	1.6206e-07	2.62329e-06
0.0997919	0.0327899	GOCC name	early endosome	305	1.62422e-07	1.57323e-06
0.117431	0.115814	GOBP name	cellular response to stress	1418	1.6452e-07	2.6563e-06
-0.343532	-0.646682	GOBP name	maintenance of apical/basal cell polarity	13	1.64794e-07	2.64718e-06
-0.343532	-0.646682	GOBP name	maintenance of epithelial cell apical/basal polarity	13	1.64794e-07	2.65394e-06
0.10378	0.140098	GOBP name	cellular process involved in reproduction	592	1.70457e-07	2.73121e-06
0.199251	0.118691	GOMF name	protease binding	171	1.72977e-07	4.8015e-06
0.24275	0.223509	GOBP name	regulation of multi-organism process	307	1.76132e-07	2.81499e-06
0.143996	0.0587365	GOBP name	iron ion homeostasis	180	1.78003e-07	2.83771e-06
0.0986584	0.106136	GOBP name	cellular catabolic process	1752	1.81349e-07	2.88377e-06
0.392741	0.313141	GOBP name	organ or tissue specific immune response	88	1.83305e-07	2.90026e-06
0.392741	0.313141	GOBP name	innate immune response in mucosa	88	1.83305e-07	2.90755e-06
0.392741	0.313141	GOBP name	mucosal immune response	88	1.83305e-07	2.89301e-06
0.448496	0.383238	GOBP name	disruption of cells of other organism involved in symbiotic interaction	79	1.84949e-07	2.91168e-06
0.448496	0.383238	GOBP name	killing of cells in other organism involved in symbiotic interaction	79	1.84949e-07	2.90443e-06
0.0747242	-0.00173859	GOBP name	G-protein coupled receptor protein signaling pathway	245	1.86757e-07	2.92555e-06
0.53019	0.457211	GOBP name	rhythmic behavior	57	2.08747e-07	3.26194e-06
0.53019	0.457211	GOBP name	circadian behavior	57	2.08747e-07	3.25388e-06
0.13654	0.0819662	GOCC name	endoplasmic reticulum lumen	369	2.09015e-07	2.00126e-06
0.0944905	0.0880235	GOBP name	response to organic substance	2256	2.11924e-07	3.29526e-06
0.319688	0.195845	GOBP name	O-glycan processing	69	2.14698e-07	3.3302e-06
0.106317	0.0715695	GOBP name	alcohol metabolic process	801	2.29076e-07	3.54451e-06
-0.386894	-0.666451	Pfam	Death	14	2.53371e-07	1.67731e-05
0.0886225	0.0650668	GOBP name	regulation of signal transduction	1472	2.65148e-07	4.09261e-06
0.133433	0.0151512	GOBP name	inorganic anion transport	97	2.94458e-07	4.53393e-06
0.137734	0.163328	GOMF name	protein kinase binding	575	2.9897e-07	8.16709e-06
-0.310357	-0.597638	GOBP name	maintenance of cell polarity	14	3.07563e-07	4.72419e-06
0.426268	0.423168	GOBP name	response to zinc ion	95	3.14016e-07	4.81161e-06
0.193959	0.16851	GOBP name	response to nutrient levels	427	3.21475e-07	4.91398e-06
0.145534	0.10269	GOBP name	regulation of vesicle-mediated transport	459	3.27081e-07	4.98759e-06
0.100179	0.0050159	KEGG name	Leishmaniasis	150	3.32285e-07	8.07451e-06
-0.333488	-0.616542	GOBP name	establishment or maintenance of epithelial cell apical/basal polarity	14	3.44274e-07	5.23711e-06
0.414257	0.352996	GOBP name	killing of cells of other organism	88	3.47413e-07	5.27216e-06
0.135379	0.0595627	KEGG name	Systemic lupus erythematosus	213	3.59162e-07	7.93422e-06
0.288808	0.291874	GOBP name	cellular response to extracellular stimulus	202	3.66091e-07	5.54228e-06
0.310253	0.276189	GOMF name	monocarboxylic acid binding	169	3.89504e-07	1.0474e-05
0.311868	0.249472	GOCC name	extracellular matrix part	133	4.0927e-07	3.87412e-06
0.347551	0.299025	GOMF name	cysteine-type endopeptidase inhibitor activity	126	4.16526e-07	1.10283e-05
0.553064	0.484412	GOBP name	sodium-independent organic anion transport	51	4.40716e-07	6.59298e-06
0.553064	0.484412	GOBP name	positive regulation of circadian sleep/wake cycle, sleep	51	4.40716e-07	6.60864e-06
0.553064	0.484412	GOBP name	bile acid and bile salt transport	51	4.40716e-07	6.5774e-06
0.553064	0.484412	GOBP name	positive regulation of circadian sleep/wake cycle, non-REM sleep	51	4.40716e-07	6.62438e-06
0.553064	0.484412	GOBP name	response to platinum ion	51	4.40716e-07	6.64019e-06
0.553064	0.484412	GOBP name	positive regulation of circadian rhythm	51	4.40716e-07	6.65607e-06
0.220768	0.39102	GOBP name	hair follicle development	37	4.44931e-07	6.62465e-06
0.190821	0.249838	GOCC name	large ribosomal subunit	183	4.66997e-07	4.37089e-06
0.190821	0.249838	GOCC name	cytosolic large ribosomal subunit	183	4.66997e-07	4.32232e-06
0.468694	0.488711	GOBP name	intermediate filament bundle assembly	71	4.69008e-07	6.9667e-06
0.358159	0.237695	Pfam	VWC	62	4.84189e-07	3.0527e-05
0.34666	0.304433	GOBP name	positive regulation of behavior	130	4.85338e-07	7.19235e-06
-0.0424132	-0.161993	GOBP name	cellular response to lipid	89	4.87885e-07	7.21316e-06
0.21227	0.148526	GOBP name	reactive oxygen species metabolic process	202	4.938e-07	7.28355e-06
0.529833	0.459474	GOBP name	modification by organism of cell membrane in other organism involved in symbiotic interaction	54	5.09195e-07	7.38977e-06
0.529833	0.459474	GOBP name	cytolysis by symbiont of host cells	54	5.09195e-07	7.37282e-06
0.529833	0.459474	GOBP name	modification by symbiont of host structure	54	5.09195e-07	7.49312e-06
0.529833	0.459474	GOBP name	modification of cellular component in other organism involved in symbiotic interaction	54	5.09195e-07	7.4757e-06
0.529833	0.459474	GOBP name	killing by symbiont of host cells	54	5.09195e-07	7.45835e-06
0.529833	0.459474	GOBP name	modification of structure of other organism involved in symbiotic interaction	54	5.09195e-07	7.3058e-06
0.529833	0.459474	GOBP name	modification by symbiont of host cell membrane	54	5.09195e-07	7.4068e-06
0.529833	0.459474	GOBP name	cytolysis in other organism	54	5.09195e-07	7.44109e-06
0.529833	0.459474	GOBP name	hemolysis by symbiont of host erythrocytes	54	5.09195e-07	7.32244e-06
0.529833	0.459474	GOBP name	modification by symbiont of host cellular component	54	5.09195e-07	7.4239e-06
0.529833	0.459474	GOBP name	cytolysis in other organism involved in symbiotic interaction	54	5.09195e-07	7.28923e-06
0.529833	0.459474	GOBP name	hemolysis in other organism	54	5.09195e-07	7.27274e-06
0.529833	0.459474	GOBP name	disruption by symbiont of host cells	54	5.09195e-07	7.33916e-06
0.529833	0.459474	GOBP name	hemolysis in other organism involved in symbiotic interaction	54	5.09195e-07	7.35595e-06
0.234365	0.265989	GOBP name	regulation of epithelial cell proliferation	220	5.83332e-07	8.31282e-06
0.0750757	0.0924792	GOMF name	nucleic acid binding	1659	5.97529e-07	1.5581e-05
0.174454	0.172214	GOBP name	positive regulation of cell proliferation	556	6.01836e-07	8.55719e-06
0.231369	0.166669	GOMF name	serine hydrolase activity	180	6.02805e-07	1.5484e-05
0.231369	0.166669	GOMF name	serine-type peptidase activity	180	6.02805e-07	1.52563e-05
0.514318	0.457247	GOMF name	immunoglobulin binding	59	6.05765e-07	1.5109e-05
0.194672	0.0961429	GOBP name	cell-matrix adhesion	116	6.20405e-07	8.80138e-06
0.310229	0.263794	GOBP name	regulation of behavior	150	6.20921e-07	8.78896e-06
-0.16119	-0.15933	GO (cellular component) - names_	cytoplasm (100%)	651	6.3964e-07	0.000229631
-0.16119	-0.15933	GO (cellular component)_	GO:0005737 (100%)	651	6.3964e-07	0.000244343
0.194585	0.0307111	GOBP name	reverse cholesterol transport	47	6.83875e-07	9.65839e-06
0.267803	0.269799	GOBP name	cellular response to external stimulus	224	7.29485e-07	1.02796e-05
0.393248	0.230945	GOCC name	basal part of cell	38	7.4074e-07	6.78062e-06
0.147448	0.111558	GOBP name	regulation of cytokine production	502	7.6893e-07	1.08113e-05
0.0537418	-0.108856	GOBP name	negative regulation of innate immune response	49	7.71419e-07	1.08221e-05
0.0718357	-0.117791	GOMF name	interleukin-1 binding	36	7.83161e-07	1.92546e-05
0.419954	0.254498	GOMF name	iron ion transmembrane transporter activity	35	9.00735e-07	2.18333e-05
0.419954	0.254498	GOMF name	ferric iron transmembrane transporter activity	35	9.00735e-07	2.12351e-05
0.419954	0.254498	GOMF name	trivalent inorganic cation transmembrane transporter activity	35	9.00735e-07	2.15301e-05
0.45069	0.349077	GOBP name	regulation of toll-like receptor 4 signaling pathway	55	9.0323e-07	1.26432e-05
0.529088	0.459893	GOBP name	regulation of circadian sleep/wake cycle	52	9.03667e-07	1.25658e-05
0.529088	0.459893	GOBP name	regulation of circadian sleep/wake cycle, sleep	52	9.03667e-07	1.26214e-05
0.529088	0.459893	GOBP name	regulation of circadian sleep/wake cycle, non-REM sleep	52	9.03667e-07	1.25935e-05
-0.24951	-0.246319	GO (molecular function) - names_	metal ion binding (100%)	258	9.5028e-07	0.000956932
-0.24951	-0.246319	GO (molecular function)_	GO:0046872 (100%)	258	9.5028e-07	0.000957882
0.118002	0.107867	GOBP name	positive regulation of macromolecule metabolic process	1193	9.56996e-07	1.32781e-05
0.508111	0.469198	Pfam	C1-set	61	9.65725e-07	5.81191e-05
0.401439	0.343089	GOBP name	modification of morphology or physiology of other organism involved in symbiotic interaction	87	9.8373e-07	1.35892e-05
0.401439	0.343089	GOBP name	modification of morphology or physiology of other organism	87	9.8373e-07	1.3619e-05
0.0729234	-0.0818489	GOCC name	fibrinogen complex	53	1.0254e-06	9.28436e-06
0.0612325	0.0438251	GOBP name	small molecule metabolic process	2815	1.06535e-06	1.46846e-05
0.12615	0.148898	GOMF name	kinase binding	631	1.16532e-06	2.71015e-05
0.396678	0.233539	GOMF name	ferric iron binding	36	1.2456e-06	2.85823e-05
0.0332529	0.063985	GOMF name	RNA binding	1166	1.28491e-06	2.90965e-05
0.524101	0.458037	GOBP name	maintenance of mitochondrion location	52	1.28901e-06	1.76903e-05
0.524101	0.458037	GOBP name	maintenance of organelle location	52	1.28901e-06	1.77289e-05
0.165343	0.11399	GOMF name	glycoprotein binding	299	1.29232e-06	2.88842e-05
0.221241	-0.0760083	GOBP name	nitric oxide transport	14	1.29817e-06	1.77773e-05
0.0817276	0.062527	GOBP name	regulation of signaling	1721	1.35676e-06	1.85395e-05
0.524419	0.297758	GOBP name	negative regulation of hydrogen peroxide catabolic process	19	1.37965e-06	1.87307e-05
0.524419	0.297758	GOBP name	regulation of hydrogen peroxide catabolic process	19	1.37965e-06	1.8771e-05
0.524419	0.297758	GOBP name	negative regulation of hydrogen peroxide metabolic process	19	1.37965e-06	1.88116e-05
0.0675426	0.0802739	GOCC name	organelle membrane	2320	1.42347e-06	1.275e-05
0.20947	0.258038	GOCC name	small ribosomal subunit	183	1.4284e-06	1.26581e-05
0.131843	0.0710663	GOBP name	metal ion homeostasis	276	1.4325e-06	1.94064e-05
0.135505	0.16596	GOCC name	lysosomal membrane	454	1.47417e-06	1.29262e-05
0.0999447	0.0531633	GOBP name	ion homeostasis	473	1.4792e-06	1.99961e-05
0.0305093	-0.0806391	GOBP name	negative regulation of immune response	99	1.5869e-06	2.14062e-05
0.11703	0.0942827	GOBP name	carbohydrate metabolic process	899	1.61696e-06	2.17651e-05
-0.126926	-0.10912	GO (biological process)_	GO:0006412 (100%)	883	1.61792e-06	0.00313553
-0.126926	-0.10912	GO (biological process) - names_	translation (100%)	883	1.61792e-06	0.00313553
-0.176346	-0.188998	GO (molecular function)_	GO:0003735 (100%)	434	1.64642e-06	0.00124469
-0.176346	-0.188998	GO (molecular function) - names_	structural constituent of ribosome (100%)	434	1.64642e-06	0.00124346
0.12509	0.0628461	GOBP name	cellular metal ion homeostasis	269	1.65104e-06	2.21766e-05
0.238609	0.174055	GOMF name	serine-type endopeptidase activity	161	1.65158e-06	3.64407e-05
0.590941	0.650334	GOBP name	tongue morphogenesis	35	1.66008e-06	2.22507e-05
0.647057	0.642239	GOBP name	protein nitrosylation	36	1.70096e-06	2.27022e-05
0.647057	0.642239	GOBP name	peptidyl-cysteine S-nitrosylation	36	1.70096e-06	2.27503e-05
0.183255	0.103751	GOMF name	tetrapyrrole binding	153	1.72336e-06	3.7543e-05
0.0788972	0.046499	GOBP name	lipid metabolic process	931	1.75133e-06	2.33251e-05
0.0830901	-0.0482991	GOBP name	regulation of myeloid leukocyte mediated immunity	70	1.85711e-06	2.4682e-05
0.160645	0.10742	GOBP name	response to molecule of bacterial origin	285	1.8687e-06	2.47838e-05
0.176141	0.176992	GOBP name	cell communication	488	1.87061e-06	2.47572e-05
0.159836	-0.0102801	GOBP name	positive regulation of cholesterol esterification	41	1.91488e-06	2.52901e-05
0.196071	0.159746	GOBP name	aging	314	1.9293e-06	2.54273e-05
0.475592	0.411716	GOBP name	modification by symbiont of host morphology or physiology	60	1.94533e-06	2.55852e-05
-0.0757766	-0.199039	Pfam	VWA	72	1.96622e-06	0.000113186
0.338831	0.338047	KEGG name	Carbon fixation in photosynthetic organisms	129	2.10523e-06	4.26308e-05
0.211597	0.184438	GOCC name	lytic vacuole	309	2.10604e-06	1.82743e-05
0.211597	0.184438	GOCC name	lysosome	309	2.10604e-06	1.80859e-05
0.0655188	-0.0148242	GOBP name	negative regulation of immune system process	185	2.12375e-06	2.78737e-05
0.103195	0.121633	GOBP name	cellular macromolecule catabolic process	913	2.21727e-06	2.90407e-05
0.153679	0.16911	GOBP name	cell junction assembly	518	2.24158e-06	2.92983e-05
0.220168	0.153015	Pfam	Serpin	163	2.25285e-06	0.000124282
0.460137	0.466778	GOMF name	MHC protein binding	68	2.25418e-06	4.8493e-05
0.0300475	-0.102793	GOCC name	high-density lipoprotein particle	67	2.26845e-06	1.92818e-05
0.00348269	-0.0816271	GOBP name	response to carbohydrate stimulus	162	2.31343e-06	3.01749e-05
0.191957	0.117042	GOBP name	cellular iron ion homeostasis	158	2.31412e-06	3.01218e-05
-0.0828455	-0.332423	GOBP name	integrin activation	18	2.31695e-06	3.00965e-05
0.441164	0.364019	Pfam	Serum_albumin	62	2.3454e-06	0.000124212
0.327175	0.342289	GOCC name	protein-DNA complex	127	2.44511e-06	2.05735e-05
0.794401	0.793897	GOMF name	arachidonic acid binding	23	2.44593e-06	5.13347e-05
0.794401	0.793897	GOMF name	icosatetraenoic acid binding	23	2.44593e-06	5.07162e-05
0.794401	0.793897	GOMF name	icosanoid binding	23	2.44593e-06	5.19684e-05
0.0644905	0.074138	GOBP name	cellular nitrogen compound metabolic process	2872	2.46555e-06	3.19611e-05
0.0932742	0.0706494	GOBP name	locomotion	1180	2.63587e-06	3.40988e-05
0.453283	0.422597	GOBP name	gland development	71	2.65514e-06	3.42779e-05
-0.069706	-0.271947	GOMF name	arylesterase activity	27	2.72358e-06	5.5801e-05
0.101558	0.076438	GOCC name	intracellular organelle lumen	963	2.77456e-06	2.31121e-05
0.211312	0.257501	GOCC name	cytosolic small ribosomal subunit	178	2.80727e-06	2.3153e-05
0.119727	0.0960265	GOBP name	regulation of anatomical structure morphogenesis	806	2.82268e-06	3.63664e-05
0.297212	0.201518	GOBP name	renal system process	82	2.90132e-06	3.73035e-05
0.212803	0.120351	GOBP name	positive regulation of lymphocyte mediated immunity	108	2.90939e-06	3.73312e-05
0.212803	0.120351	GOBP name	positive regulation of leukocyte mediated immunity	108	2.90939e-06	3.72555e-05
0.159684	0.121232	KEGG name	Phagosome	384	2.9269e-06	5.47104e-05
0.0527542	0.0751356	GOBP name	intracellular transport	1507	3.05168e-06	3.89985e-05
0.24358	0.136074	GOBP name	protein O-linked glycosylation	80	3.08668e-06	3.93661e-05
0.0593829	0.0854501	GOBP name	intracellular protein transport	1108	3.11661e-06	3.96677e-05
0.12691	0.107464	GOBP name	cellular carbohydrate metabolic process	805	3.16299e-06	4.01769e-05
-0.0180178	-0.113546	GOBP name	response to lipid	122	3.25067e-06	4.12078e-05
0.67402	0.726205	Pfam	Cornifin	27	3.28678e-06	0.000167373
0.137579	-0.0115105	GOMF name	cytokine binding	51	3.30808e-06	6.6979e-05
0.0670586	0.0742888	GOBP name	nitrogen compound metabolic process	2964	3.39731e-06	4.29804e-05
0.110309	0.0846458	GOBP name	positive regulation of cellular component organization	833	3.57052e-06	4.50813e-05
0.0848433	0.0830034	GOMF name	hydrolase activity	2245	3.59435e-06	7.19289e-05
0.124521	0.15405	GOCC name	vacuolar membrane	477	3.5955e-06	2.93633e-05
0.52323	0.361179	GOBP name	negative regulation of oxidoreductase activity	27	3.66506e-06	4.61827e-05
0.543153	0.402773	GOBP name	regulation of hydrogen peroxide metabolic process	30	3.7264e-06	4.68621e-05
0.238855	0.228242	GOMF name	receptor activity	253	3.73141e-06	7.38133e-05
0.193071	0.0976054	GOBP name	positive regulation of adaptive immune response based on somatic recombination of immune receptors built from immunoglobulin superfamily domains	105	3.87664e-06	4.86546e-05
0.18185	0.103069	GOMF name	heme binding	145	3.89624e-06	7.6198e-05
0.273444	0.274167	GOBP name	cellular response to nutrient levels	187	3.97501e-06	4.97902e-05
0.0805458	0.0482369	GOBP name	positive regulation of signaling	851	4.23191e-06	5.29031e-05
0.216355	0.179761	GOBP name	interspecies interaction between organisms	251	4.26066e-06	5.31572e-05
0.0789836	0.0463511	GOBP name	positive regulation of cell communication	848	4.281e-06	5.33056e-05
0.0686437	0.0151736	GOBP name	positive regulation of cell differentiation	381	4.29247e-06	5.33433e-05
0.147449	-0.0211697	GOBP name	phospholipid efflux	39	4.3504e-06	5.3957e-05
0.197023	0.0208293	GOBP name	high-density lipoprotein particle assembly	35	4.39112e-06	5.43552e-05
0.169869	0.143011	GOBP name	negative regulation of multicellular organismal process	420	4.62049e-06	5.70824e-05
0.167175	0.0805616	GOBP name	regulation of adaptive immune response based on somatic recombination of immune receptors built from immunoglobulin superfamily domains	128	4.65693e-06	5.74203e-05
0.512074	0.539486	GOBP name	protein heterotetramerization	48	4.67722e-06	5.75581e-05
0.203705	0.193877	KEGG name	Glycolysis / Gluconeogenesis	342	4.71358e-06	8.18142e-05
0.20856	0.186641	GOBP name	alcohol biosynthetic process	309	4.73227e-06	5.81223e-05
0.168061	0.150351	GOBP name	glucose metabolic process	480	4.74267e-06	5.81369e-05
0.202927	0.17675	GOCC name	vacuole	312	4.80581e-06	3.88664e-05
0.173145	0.136942	GOBP name	homotypic cell-cell adhesion	346	4.81926e-06	5.89612e-05
0.0781817	0.0448554	GOBP name	positive regulation of signal transduction	813	5.09165e-06	6.21733e-05
0.131819	-0.0257735	GOBP name	regulation of cholesterol esterification	44	5.24311e-06	6.38991e-05
0.198054	0.162563	GOBP name	response to nutrient	285	5.50449e-06	6.69554e-05
-0.0321098	-0.129905	GOBP name	cellular response to tumor necrosis factor	109	5.56271e-06	6.75334e-05
0.0957199	0.0720709	GOBP name	regulation of protein modification process	1022	5.60571e-06	6.79249e-05
0.595102	0.626253	GOCC name	Schmidt-Lanterman incisure	35	5.63695e-06	4.51498e-05
0.157356	0.106531	GOBP name	regulation of endocytosis	277	5.73123e-06	6.93128e-05
0.494833	0.479524	GOBP name	peptidyl-cysteine modification	56	5.78639e-06	6.9846e-05
0.212401	0.190933	GOBP name	monosaccharide biosynthetic process	294	5.79463e-06	6.9812e-05
0.282797	0.210945	GOMF name	copper ion binding	108	6.01507e-06	0.000116314
0.79685	0.798224	GOMF name	Toll-like receptor 4 binding	21	6.11885e-06	0.000117006
0.79685	0.798224	GOBP name	chemokine production	21	6.11885e-06	7.32985e-05
0.79685	0.798224	GOBP name	neutrophil aggregation	21	6.11885e-06	7.34378e-05
0.79685	0.798224	GOBP name	sequestering of zinc ion	21	6.11885e-06	7.35777e-05
0.180336	0.0889814	GOBP name	positive regulation of adaptive immune response	111	6.18192e-06	7.39138e-05
0.322632	0.274915	GOBP name	regulation of tumor necrosis factor production	114	6.39126e-06	7.62723e-05
0.116766	0.027303	GOMF name	steroid binding	129	6.4377e-06	0.00012175
0.157786	0.0741777	GOBP name	regulation of adaptive immune response	134	6.69212e-06	7.9712e-05
0.132908	0.117897	GOBP name	positive regulation of protein metabolic process	744	6.76323e-06	8.04073e-05
0.319896	0.171595	GOMF name	transition metal ion transmembrane transporter activity	40	6.8067e-06	0.00012733
0.0894048	0.0977494	GOBP name	regulation of macromolecule biosynthetic process	1486	7.10483e-06	8.43098e-05
0.105969	0.0750685	GOBP name	cellular homeostasis	683	7.29018e-06	8.63469e-05
-0.0389093	-0.134018	GOCC name	clathrin-coated endocytic vesicle membrane	111	7.40852e-06	5.87743e-05
0.467855	0.473688	GOBP name	peptidyl-proline modification	59	7.68157e-06	9.08122e-05
0.407279	0.360744	GOBP name	negative regulation of protein secretion	75	8.01944e-06	9.46294e-05
-0.346681	-0.341668	GO (cellular component) - names_	plasma membrane (100%)	110	8.13715e-06	0.00194749
0.0883161	0.0973303	GOBP name	regulation of cellular macromolecule biosynthetic process	1457	8.55839e-06	0.000100801
0.266531	0.245446	GOBP name	gluconeogenesis	183	8.96969e-06	0.000105448
0.250789	0.220256	GOMF name	chaperone binding	194	9.07174e-06	0.000167876
0.240681	0.062245	GOBP name	positive regulation of lipid catabolic process	31	9.21625e-06	0.000107945
0.240681	0.062245	GOBP name	regulation of digestive system process	31	9.21625e-06	0.000108145
0.240681	0.062245	GOBP name	regulation of intestinal cholesterol absorption	31	9.21625e-06	0.000107745
0.360011	0.308054	GOCC name	specific granule	89	9.27224e-06	7.28658e-05
0.505584	0.522619	GOMF name	RAGE receptor binding	48	9.27361e-06	0.000169786
0.157498	0.134828	GOBP name	regulation of protein transport	475	9.32028e-06	0.00010876
0.254396	0.177636	Pfam	Trypsin	108	9.50432e-06	0.000466064
0.0259435	-0.125412	GOBP name	regulation of tube size	45	9.74611e-06	0.000113519
0.0259435	-0.125412	GOBP name	regulation of blood vessel size	45	9.74611e-06	0.00011331
-0.174295	-0.400059	Pfam	Ank	18	9.77727e-06	0.000462325
0.678324	0.670177	GOBP name	leukocyte aggregation	28	9.9842e-06	0.000115864
0.025768	-0.145487	Pfam	Sushi	35	1.00088e-05	0.000456952
0.606207	0.645672	GOBP name	hepatocyte differentiation	31	1.00995e-05	0.000115295
0.606207	0.645672	GOBP name	arachidonic acid secretion	31	1.00995e-05	0.00011488
0.606207	0.645672	GOBP name	prolactin secretion	31	1.00995e-05	0.000116347
0.606207	0.645672	GOBP name	neurogenesis	31	1.00995e-05	0.000115087
0.606207	0.645672	GOMF name	double-stranded DNA-dependent ATPase activity	31	1.00995e-05	0.000182961
0.606207	0.645672	GOBP name	regulation of prostaglandin biosynthetic process	31	1.00995e-05	0.00011656
0.606207	0.645672	GOBP name	neutrophil homeostasis	31	1.00995e-05	0.000114262
0.606207	0.645672	GOBP name	icosanoid secretion	31	1.00995e-05	0.000115714
0.606207	0.645672	GOBP name	positive regulation of neutrophil apoptosis	31	1.00995e-05	0.000114673
0.606207	0.645672	GOBP name	positive regulation of prostaglandin biosynthetic process	31	1.00995e-05	0.000116135
0.606207	0.645672	GOBP name	icosanoid transport	31	1.00995e-05	0.000115924
0.606207	0.645672	GOBP name	regulation of neutrophil apoptosis	31	1.00995e-05	0.000116774
0.606207	0.645672	GOBP name	gliogenesis	31	1.00995e-05	0.000116988
0.606207	0.645672	GOBP name	endocrine pancreas development	31	1.00995e-05	0.000115504
0.606207	0.645672	GOBP name	positive regulation of myeloid cell apoptosis	31	1.00995e-05	0.000114467
0.575282	0.615711	GOBP name	alpha-beta T cell differentiation	34	1.01093e-05	0.000114168
0.102987	0.110013	GOBP name	protein complex assembly	1132	1.01492e-05	0.000114415
-0.0317434	-0.123369	GOBP name	response to tumor necrosis factor	117	1.01849e-05	0.000114612
-0.345147	-0.337519	GO (cellular component)_	GO:0005886 (100%)	109	1.02255e-05	0.00260409
0.22187	0.116328	Pfam	C8	77	1.02406e-05	0.000451951
0.22187	0.116328	Pfam	VWD	77	1.02406e-05	0.000437372
0.22187	0.116328	Pfam	TIL	77	1.02406e-05	0.000423704
0.180461	0.0107297	GOBP name	regulation of lipid catabolic process	35	1.02463e-05	0.000115098
0.691986	0.672025	GOCC name	immunoglobulin complex, circulating	27	1.04808e-05	8.15933e-05
0.691986	0.672025	GOCC name	immunoglobulin complex	27	1.04808e-05	8.08378e-05
0.25419	0.237304	GOBP name	hexose biosynthetic process	200	1.07256e-05	0.000120267
0.18934	0.0299648	GOCC name	spherical high-density lipoprotein particle	39	1.08496e-05	8.29145e-05
0.123994	0.145673	GOCC name	vacuolar part	542	1.0994e-05	8.32542e-05
0.228747	0.089771	GOBP name	phosphatidylcholine metabolic process	48	1.11951e-05	0.000125309
0.108889	0.0676107	GOBP name	cellular ion homeostasis	448	1.13546e-05	0.00012687
0.424747	0.359087	GOBP name	positive regulation of fatty acid biosynthetic process	61	1.1437e-05	0.000127565
0.424747	0.359087	GOBP name	positive regulation of fatty acid metabolic process	61	1.1437e-05	0.00012734
-0.36577	-0.537988	GOMF name	spectrin binding	22	1.19941e-05	0.00021502
-0.334559	-0.492997	GOCC name	neuron projection membrane	26	1.23992e-05	9.22188e-05
-0.334559	-0.492997	GOCC name	axolemma	26	1.23992e-05	9.30496e-05
0.132778	0.142552	GOBP name	protein folding	641	1.24187e-05	0.000138027
0.118074	-0.0331668	GOBP name	high-density lipoprotein particle remodeling	44	1.2719e-05	0.000141116
0.647137	0.63972	GOBP name	regulation of respiratory burst	30	1.28368e-05	0.000142174
0.160907	0.114479	GOBP name	regulation of angiogenesis	276	1.33947e-05	0.000148092
0.187084	0.144603	GOBP name	response to lipopolysaccharide	252	1.34989e-05	0.000148984
0.393823	0.329323	GOBP name	positive regulation of lipid biosynthetic process	68	1.38557e-05	0.000152655
0.183526	0.118168	GOBP name	positive regulation of angiogenesis	165	1.39561e-05	0.000153492
0.165985	0.0878502	GOBP name	regulation of lymphocyte mediated immunity	136	1.3966e-05	0.000153335
0.0735813	0.0743989	GOBP name	biosynthetic process	2607	1.40039e-05	0.000153483
0.012945	-0.0602537	GOBP name	acylglycerol metabolic process	187	1.40579e-05	0.000153809
0.012945	-0.0602537	GOBP name	neutral lipid metabolic process	187	1.40579e-05	0.000153543
0.012945	-0.0602537	GOBP name	triglyceride metabolic process	187	1.40579e-05	0.000153277
0.246201	0.0955696	GOBP name	vitamin transport	40	1.40587e-05	0.000153022
0.413457	0.334521	Pfam	Cystatin	57	1.40924e-05	0.000565404
0.202006	0.162982	GOBP name	interaction with host	239	1.43798e-05	0.000156247
0.176018	0.014142	GOMF name	phosphatidylcholine-sterol O-acyltransferase activator activity	37	1.48662e-05	0.00026376
0.13702	0.132041	GOMF name	DNA binding	689	1.51379e-05	0.000265841
0.224634	0.102477	GOBP name	endodermal cell differentiation	58	1.58089e-05	0.00017148
0.155762	0.0435449	GOMF name	cholesterol binding	74	1.59437e-05	0.000277163
0.155762	0.0435449	GOMF name	sterol binding	74	1.59437e-05	0.000274391
0.572955	0.618	GOBP name	prostate gland development	32	1.62811e-05	0.000176299
0.211971	0.201489	GOBP name	maintenance of location in cell	279	1.63695e-05	0.000176953
0.60761	0.66646	GOBP name	negative regulation of receptor internalization	27	1.67481e-05	0.000180737
0.60761	0.66646	GOCC name	pinosome	27	1.67481e-05	0.000122379
0.60761	0.66646	GOCC name	macropinosome	27	1.67481e-05	0.000123462
0.404794	0.466795	GOBP name	desmosome assembly	51	1.7091e-05	0.000184122
0.523538	0.541831	GOBP name	acid secretion	42	1.71086e-05	0.000183998
0.0546016	0.0781564	GOBP name	viral reproduction	1140	1.76014e-05	0.000188975
0.458514	0.461358	GOBP name	sequestering of metal ion	57	1.76197e-05	0.000188851
0.0897257	0.0502161	GOBP name	cellular chemical homeostasis	511	1.8291e-05	0.000195714
0.0854092	0.0790917	GOBP name	regulation of cellular component organization	1827	1.84592e-05	0.00019718
0.0692597	0.0399015	GOBP name	negative regulation of response to stimulus	926	1.86234e-05	0.000198597
0.585169	0.623592	GOBP name	positive regulation of receptor activity	31	2.00429e-05	0.000213374
0.112496	0.115219	GOMF name	oxidoreductase activity	955	2.05784e-05	0.000350647
-0.218877	-0.24025	GO (cellular component)_	GO:0009279 (100%)	205	2.07298e-05	0.0039594
-0.218877	-0.24025	GO (cellular component) - names_	cell outer membrane (100%)	205	2.07298e-05	0.003721
0.179157	0.155929	GOBP name	cellular carbohydrate biosynthetic process	347	2.07889e-05	0.000220944
0.148221	0.128102	GOBP name	regulation of establishment of protein localization	503	2.14532e-05	0.00022762
0.367889	0.399741	GOBP name	negative regulation of endocytosis	74	2.15269e-05	0.000228019
0.0715461	0.0741803	GOBP name	cellular biosynthetic process	2517	2.18363e-05	0.000230909
0.0106934	-0.101679	GOMF name	complement binding	75	2.18579e-05	0.000368798
0.0296242	-0.0400349	GOBP name	organic ether metabolic process	199	2.18625e-05	0.000230413
0.0296242	-0.0400349	GOBP name	glycerol ether metabolic process	199	2.18625e-05	0.000230799
-0.27193	-0.391373	GOBP name	hemopoiesis	41	2.32988e-05	0.000245142
0.129877	0.114186	GOBP name	positive regulation of cellular protein metabolic process	674	2.39552e-05	0.00025163
0.265271	0.30035	GOBP name	negative regulation of epithelial cell proliferation	123	2.43951e-05	0.000255825
0.886085	0.852576	GOCC name	polymeric IgA immunoglobulin complex	15	2.62153e-05	0.000186644
0.886085	0.852576	GOCC name	IgA immunoglobulin complex, circulating	15	2.62153e-05	0.000180474
0.886085	0.852576	GOCC name	IgA immunoglobulin complex	15	2.62153e-05	0.000183507
0.886085	0.852576	GOCC name	dimeric IgA immunoglobulin complex	15	2.62153e-05	0.000185062
0.886085	0.852576	GOCC name	secretory IgA immunoglobulin complex	15	2.62153e-05	0.00018989
0.886085	0.852576	GOCC name	secretory dimeric IgA immunoglobulin complex	15	2.62153e-05	0.000188253
0.886085	0.852576	GOCC name	monomeric IgA immunoglobulin complex	15	2.62153e-05	0.000181978
0.195016	0.19935	GOBP name	response to oxygen levels	298	2.75893e-05	0.000288842
0.0432957	0.00765005	GOBP name	cellular lipid metabolic process	731	2.83163e-05	0.000295961
0.0955172	0.0587018	GOCC name	endosome	520	2.83425e-05	0.000193519
0.31612	0.224429	GOBP name	regulation of toll-like receptor signaling pathway	65	2.84775e-05	0.000297154
0.0987875	0.107097	GOBP name	macromolecule catabolic process	1055	2.92399e-05	0.000304606
-0.0459014	-0.212169	GOCC name	other organism cell	32	2.92902e-05	0.000198364
0.119277	0.118185	GOCC name	actin cytoskeleton	845	2.94768e-05	0.000198017
0.309905	0.283068	GOMF name	oxidoreductase activity, acting on peroxide as acceptor	118	3.04974e-05	0.000509574
-0.140448	-0.310315	GOBP name	regulation of organ growth	28	3.05363e-05	0.000317588
0.0360244	-0.282125	GOCC name	basal lamina	9	3.07089e-05	0.000204644
0.0360244	-0.282125	GOBP name	calcium-independent cell-matrix adhesion	9	3.07089e-05	0.000318857
0.0360244	-0.282125	Pfam	fn1	9	3.07089e-05	0.00119584
0.0841113	-0.0620911	GOBP name	regulation of vasoconstriction	43	3.20025e-05	0.000331743
0.150292	0.0904942	GOCC name	endocytic vesicle	195	3.20142e-05	0.000211649
-0.673774	-0.00382857	GO (molecular function) - names_	sorbitol-6-phosphate 2-dehydrogenase activity (31%)	2	3.23975e-05	0.0195746
-0.673774	-0.00382857	GO (molecular function) - names_	3-oxoacyl-[acyl-carrier-protein] reductase (NADPH) activity (28%)	2	3.23975e-05	0.0163121
-0.673774	-0.00382857	GO (molecular function)_	GO:0009010 (31%)	2	3.23975e-05	0.019594
-0.673774	-0.00382857	GO (molecular function)_	GO:0004316 (28%)	2	3.23975e-05	0.0163283
0.519405	0.528214	GOBP name	regulation of myeloid cell apoptosis	41	3.26004e-05	0.000337387
0.0828398	-0.101302	Pfam	Carb_anhydrase	27	3.29894e-05	0.00124794
0.0828398	-0.101302	GOMF name	carbonate dehydratase activity	27	3.29894e-05	0.000545911
0.129682	0.100116	GOBP name	positive regulation of protein modification process	480	3.41791e-05	0.000353147
0.395057	0.351359	GOBP name	negative regulation of cytokine secretion	69	3.45988e-05	0.000356899
0.15046	0.014751	GOBP name	positive regulation of steroid metabolic process	48	3.50463e-05	0.000360926
0.131641	0.151695	KEGG name	Protein processing in endoplasmic reticulum	457	3.55914e-05	0.000576581
0.318969	0.264345	GOBP name	leukocyte cell-cell adhesion	92	3.57959e-05	0.000368045
-0.089911	-0.253768	GOBP name	detection of molecule of bacterial origin	31	3.61336e-05	0.000370912
0.0664864	-0.05848	GOBP name	regulation of blood pressure	58	3.69286e-05	0.000378459
0.194203	0.143038	GOBP name	regulation of protein secretion	185	3.6984e-05	0.000378412
0.219736	0.262331	GOBP name	cellular response to oxygen levels	139	3.73536e-05	0.000381575
0.192934	0.198957	GOBP name	response to hypoxia	290	3.75137e-05	0.000382592
0.100401	0.106244	GOBP name	reproductive process	1059	3.75623e-05	0.000382469
0.1456	0.105749	GOCC name	stored secretory granule	319	3.78353e-05	0.000248164
0.221185	0.263837	GOBP name	cellular response to hypoxia	137	3.89922e-05	0.000396389
0.357556	0.306918	GOBP name	regulation of fatty acid biosynthetic process	78	3.95622e-05	0.000401537
-0.0693747	-0.226302	GOBP name	detection of biotic stimulus	34	3.95819e-05	0.000401092
0.101083	0.103282	GOBP name	regulation of transcription, DNA-dependent	1116	3.95914e-05	0.000400546
0.278411	0.309089	GOBP name	signal release	113	4.05948e-05	0.00041004
0.367793	0.358611	GOCC name	internal side of plasma membrane	83	4.07972e-05	0.000265501
0.30635	0.250275	GOBP name	positive regulation of lipid metabolic process	95	4.10834e-05	0.000414312
0.055129	-0.073372	GOBP name	regulation of sterol transport	54	4.22624e-05	0.000424844
0.055129	-0.073372	GOBP name	regulation of cholesterol transport	54	4.22624e-05	0.000425522
0.0868396	0.0777202	GOBP name	regulation of cellular protein metabolic process	1528	4.23427e-05	0.000424975
0.558215	0.611701	GOCC name	myelin sheath adaxonal region	29	4.2809e-05	0.000276434
0.274276	0.203081	GOBP name	regulation of macrophage activation	92	4.28967e-05	0.000429852
0.656247	0.664799	GOMF name	Toll-like receptor binding	25	4.32139e-05	0.000708297
0.498178	0.508102	GOBP name	long-chain fatty acid transport	43	4.33081e-05	0.000433287
0.177271	0.0616816	GOMF name	collagen binding	61	4.51132e-05	0.000732451
0.0755394	0.0815666	GOBP name	establishment of protein localization	1815	4.54936e-05	0.000454432
0.240455	0.0613005	GOBP name	regulation of very-low-density lipoprotein particle remodeling	26	4.58015e-05	0.000456064
0.240455	0.0613005	GOBP name	negative regulation of very-low-density lipoprotein particle remodeling	26	4.58015e-05	0.000456785
0.240455	0.0613005	GOMF name	high-density lipoprotein particle receptor binding	26	4.58015e-05	0.000736676
0.143752	0.128032	GOBP name	hexose metabolic process	517	4.69254e-05	0.00046652
0.331194	0.341389	GOBP name	fibrinolysis	95	4.70407e-05	0.000466931
0.224038	0.0517591	GOBP name	regulation of triglyceride catabolic process	28	4.97861e-05	0.000492632
0.224038	0.0517591	GOBP name	triglyceride homeostasis	28	4.97861e-05	0.000493406
0.0522452	-0.0382198	GOBP name	regulation of cell-cell adhesion	107	5.07341e-05	0.000501228
0.238459	0.0798177	GOBP name	positive regulation of lipoprotein lipase activity	32	5.14365e-05	0.000507373
0.284755	0.329404	KEGG name	Dilated cardiomyopathy	90	5.38683e-05	0.000818125
0.200122	0.0596324	GOBP name	regulation of lipoprotein lipase activity	41	5.4705e-05	0.000538772
0.0648855	0.0444891	GOBP name	regulation of cell communication	1414	5.56051e-05	0.000546783
0.416511	0.463893	GOCC name	mast cell granule	48	5.57745e-05	0.000357386
0.345788	0.294669	GOBP name	regulation of fatty acid metabolic process	79	5.59446e-05	0.000549266
0.184588	0.133163	GOMF name	vitamin binding	185	5.65284e-05	0.00090079
-0.00389938	-0.111368	GOMF name	growth factor binding	73	5.69743e-05	0.000899567
0.305456	0.281192	GOMF name	peroxidase activity	114	5.71568e-05	0.000894245
0.199679	0.0445594	GOMF name	phosphatidylcholine binding	34	5.79521e-05	0.000898518
0.194221	0.0776838	GOBP name	ethanolamine-containing compound metabolic process	57	5.83119e-05	0.00057162
0.52302	0.553882	GOBP name	regulation of receptor internalization	35	5.86424e-05	0.000573969
0.12189	0.118829	GOBP name	proteolysis	751	5.91183e-05	0.00057773
0.553891	0.526393	GOBP name	negative regulation of growth of symbiont in host	35	5.96317e-05	0.000580949
0.553891	0.526393	GOBP name	regulation of growth of symbiont in host	35	5.96317e-05	0.000581847
-0.268376	-0.62293	GOBP name	phosphocreatine metabolic process	6	6.20917e-05	0.000602128
-0.268376	-0.62293	GOBP name	phosphocreatine biosynthetic process	6	6.20917e-05	0.000603983
-0.268376	-0.62293	GOBP name	phosphagen biosynthetic process	6	6.20917e-05	0.000603054
0.421611	0.469932	GOBP name	keratinocyte migration	46	6.36654e-05	0.000616441
0.164096	0.142716	GOBP name	negative regulation of transport	364	6.5174e-05	0.000630082
0.190934	0.0435145	GOMF name	quaternary ammonium group binding	37	6.66284e-05	0.00102382
0.188328	0.163222	KEGG name	Amoebiasis	272	6.76788e-05	0.000967409
-0.0366412	-0.193057	GOCC name	other organism part	33	6.83092e-05	0.000434363
0.12432	0.12166	GOBP name	positive regulation of biosynthetic process	705	6.97752e-05	0.000673533
0.230294	0.0621995	GOBP name	high-density lipoprotein particle clearance	28	7.01591e-05	0.000676205
0.387969	0.40267	GOBP name	peptide transport	65	7.13973e-05	0.000687091
0.44415	0.358324	GOBP name	negative regulation of tumor necrosis factor (ligand) superfamily member 11 production	41	7.14848e-05	0.000679644
0.44415	0.358324	GOBP name	iron assimilation	41	7.14848e-05	0.000682729
0.44415	0.358324	GOBP name	negative regulation of ATPase activity	41	7.14848e-05	0.000680669
0.44415	0.358324	GOCC name	phagocytic vesicle lumen	41	7.14848e-05	0.000451113
0.44415	0.358324	GOBP name	iron assimilation by chelation and transport	41	7.14848e-05	0.000681698
0.44415	0.358324	GOBP name	regulation of tumor necrosis factor (ligand) superfamily member 11 production	41	7.14848e-05	0.000683763
0.44415	0.358324	GOBP name	positive regulation of osteoblast proliferation	41	7.14848e-05	0.000684801
0.44415	0.358324	GOBP name	negative regulation of lipopolysaccharide-mediated signaling pathway	41	7.14848e-05	0.000685842
0.44415	0.358324	GOBP name	positive regulation of toll-like receptor 4 signaling pathway	41	7.14848e-05	0.000686886
0.426274	0.345506	GOBP name	regulation of lipopolysaccharide-mediated signaling pathway	45	7.18275e-05	0.000681875
0.227585	0.186033	GOBP name	negative regulation of cytokine production	162	7.22518e-05	0.000684873
0.311349	0.353388	GOMF name	alpha-catenin binding	78	7.28914e-05	0.00111014
0.21565	0.0532343	Pfam	Apolipoprotein	30	7.33722e-05	0.00269847
0.133242	0.126145	GOBP name	regulation of locomotion	608	7.3415e-05	0.000694855
0.551415	0.562177	GOBP name	chronic inflammatory response	33	7.34795e-05	0.000694425
0.284521	0.265765	GOBP name	negative regulation of coagulation	129	7.38661e-05	0.000697036
0.299777	0.281719	GOBP name	negative regulation of blood coagulation	116	7.66277e-05	0.000722016
0.127142	0.022592	GOBP name	regulation of heterotypic cell-cell adhesion	73	7.79946e-05	0.0007338
0.127142	0.022592	GOBP name	regulation of cell-cell adhesion involved in gastrulation	73	7.79946e-05	0.000732708
0.221116	0.168562	GOCC name	proteinaceous extracellular matrix	142	8.10803e-05	0.000507819
0.470477	0.501047	GOBP name	negative regulation of receptor-mediated endocytosis	41	8.20445e-05	0.000769609
-0.00587837	-0.0685241	GOBP name	system development	206	8.23748e-05	0.000771561
0.504934	0.513081	GOBP name	myeloid cell homeostasis	39	8.26132e-05	0.000772647
0.318664	0.321897	GOBP name	response to mechanical stimulus	99	8.26597e-05	0.000771939
0.0283971	-0.0237582	GOBP name	glycerolipid metabolic process	307	8.31295e-05	0.00077518
0.249972	0.122296	GOBP name	renal absorption	43	8.43252e-05	0.00078517
0.179403	0.171379	GOBP name	positive regulation of cellular component movement	325	8.5161e-05	0.000791784
0.232422	0.250533	GOBP name	response to ionizing radiation	163	8.53977e-05	0.000792817
-0.0384939	-0.126564	GOBP name	circulatory system process	99	8.58578e-05	0.000795918
0.281301	0.256835	GOBP name	circadian rhythm	127	8.63124e-05	0.000798959
0.0757998	0.106004	GOCC name	mitochondrial membrane	531	8.67401e-05	0.000539213
0.179301	0.161359	GOMF name	substrate-specific transmembrane transporter activity	310	8.68946e-05	0.0013118
0.158108	0.137692	GOBP name	positive regulation of cell death	379	8.87145e-05	0.000819992
0.0857228	0.0848771	GOBP name	macromolecular complex assembly	1492	9.02173e-05	0.000832663
0.277011	0.290007	GOMF name	MHC class II protein complex binding	122	9.11421e-05	0.0013522
0.277011	0.290007	GOMF name	MHC protein complex binding	122	9.11421e-05	0.00136396
0.407704	0.433835	GOBP name	peptide hormone secretion	54	9.17976e-05	0.000844779
0.407704	0.433835	GOBP name	peptide secretion	54	9.17976e-05	0.000846012
0.0607453	-0.0323015	GOBP name	negative regulation of immune effector process	94	9.21371e-05	0.000846668
0.507167	0.525009	GOBP name	positive regulation of fibroblast proliferation	37	9.21985e-05	0.000846002
0.123916	0.120341	GOBP name	positive regulation of cellular biosynthetic process	686	9.35111e-05	0.000856801
0.137802	0.135195	GOBP name	regulation of cell migration	547	9.52768e-05	0.000871714
0.12788	0.057213	GOBP name	positive regulation of immune effector process	143	9.57019e-05	0.000874336
0.0634186	0.0828307	GOMF name	nucleoside-triphosphatase activity	1054	9.58272e-05	0.00140956
0.214801	0.161425	GOBP name	cell chemotaxis	142	9.6304e-05	0.000878565
0.542151	0.571421	GOCC name	gamma-catenin-TCF7L2 complex	31	9.67524e-05	0.000596998
0.542151	0.571421	GOBP name	endothelial cell-cell adhesion	31	9.67524e-05	0.000881382
0.542151	0.571421	GOMF name	structural constituent of cell wall	31	9.67524e-05	0.00141111
0.542151	0.571421	GOBP name	detection of mechanical stimulus	31	9.67524e-05	0.000880112
0.40318	0.311702	GOBP name	response to host immune response	43	9.85543e-05	0.000893927
0.40318	0.311702	GOBP name	response to immune response of other organism involved in symbiotic interaction	43	9.85543e-05	0.000895213
0.341451	0.378114	GOBP name	hormone secretion	68	9.91369e-05	0.000897921
0.448951	0.472622	GOBP name	negative regulation of interleukin-8 secretion	45	0.000103211	0.000933484
0.420237	0.367234	Pfam	LBP_BPI_CETP	52	0.000104038	0.00372288
0.114038	0.0432734	GOBP name	negative regulation of response to external stimulus	146	0.000104924	0.000947615
0.247854	0.224147	GOBP name	positive regulation of growth	158	0.000105918	0.000955232
0.271416	0.188937	GOBP name	leukocyte migration involved in inflammatory response	72	0.000106483	0.000958957
0.403877	0.260754	GOBP name	negative regulation of reactive oxygen species metabolic process	27	0.000109193	0.00098196
0.22923	0.274392	GOBP name	molting cycle process	111	0.000109743	0.000985504
0.22923	0.274392	GOBP name	hair cycle process	111	0.000109743	0.000984105
0.104323	0.0355472	GOBP name	regulation of leukocyte mediated immunity	156	0.000110311	0.000987793
-0.0804401	-0.214962	Pfam	fn3	40	0.000110533	0.0038512
0.209026	0.126126	GOBP name	multicellular organismal catabolic process	87	0.000110836	0.000991091
0.0604457	0.017649	GOBP name	regulation of system process	414	0.000112011	0.00100018
0.00286754	-0.116967	GOBP name	stem cell differentiation	54	0.000116914	0.00104249
0.331478	0.281879	GOBP name	regulation of symbiosis, encompassing mutualism through parasitism	78	0.000119927	0.00106785
0.0992725	0.044024	GOCC name	endocytic vesicle membrane	229	0.000119983	0.000734898
0.532909	0.55499	KEGG name	p53 signaling pathway	32	0.000121183	0.00163597
0.0423981	0.0694538	GOCC name	mitochondrial part	830	0.00012293	0.00074745
0.220912	0.237839	KEGG name	Pathogenic Escherichia coli infection	173	0.00012329	0.00157682
0.415279	0.445314	GOBP name	insulin secretion	49	0.000126456	0.00112439
0.638161	0.608962	GOBP name	immunoglobulin transcytosis in epithelial cells mediated by polymeric immunoglobulin receptor	24	0.000128529	0.00113961
0.638161	0.608962	GOMF name	polymeric immunoglobulin binding	24	0.000128529	0.00185881
0.638161	0.608962	GOMF name	polymeric immunoglobulin receptor activity	24	0.000128529	0.00184332
0.638161	0.608962	GOBP name	immunoglobulin transcytosis in epithelial cells	24	0.000128529	0.00114122
0.276423	0.219785	GOBP name	ossification	95	0.000130963	0.00115956
-0.247705	-0.405981	Pfam	ZU5	23	0.000132525	0.00449907
0.154874	0.125172	GOBP name	response to steroid hormone stimulus	318	0.000133753	0.00118261
0.290561	0.224857	GOBP name	regulation of oxidoreductase activity	80	0.000133887	0.00118214
0.292226	0.122562	GOBP name	negative regulation of cytokine secretion involved in immune response	24	0.000134089	0.00118227
0.292226	0.122562	GOMF name	high-density lipoprotein particle binding	24	0.000134089	0.00190716
0.432372	0.450324	GOMF name	MHC class I protein binding	48	0.000134477	0.001897
0.10966	0.080793	GOMF name	phospholipid binding	506	0.000134824	0.00188644
0.429574	0.363518	GOBP name	antifungal humoral response	45	0.000139692	0.00122995
0.270566	0.10758	GOBP name	positive regulation of triglyceride metabolic process	26	0.000146173	0.00128344
0.270566	0.10758	GOBP name	positive regulation of triglyceride catabolic process	26	0.000146173	0.00128522
0.156184	0.115926	GOCC name	apical plasma membrane	248	0.000146601	0.000884918
0.467886	0.430456	GOBP name	negative regulation of growth of symbiont involved in interaction with host	43	0.000148369	0.0013009
0.467886	0.430456	GOBP name	modulation of growth of symbiont involved in interaction with host	43	0.000148369	0.0012991
0.135714	0.122196	GOBP name	regulation of cellular catabolic process	511	0.000149668	0.00130867
0.0606291	0.0795228	GOMF name	hydrolase activity, acting on acid anhydrides, in phosphorus-containing anhydrides	1069	0.000150335	0.00205338
0.0606291	0.0795228	GOMF name	pyrophosphatase activity	1069	0.000150335	0.0020865
0.0606291	0.0795228	GOMF name	hydrolase activity, acting on acid anhydrides	1069	0.000150335	0.00206981
0.0901702	0.0816715	GOMF name	identical protein binding	1212	0.000150391	0.00203797
0.0774231	-0.0624256	GOBP name	positive regulation of developmental growth	39	0.000151873	0.0013261
0.132172	0.119333	GOBP name	monosaccharide metabolic process	540	0.000152921	0.00133342
0.128483	0.11349	GOBP name	regulation of protein localization	554	0.000152995	0.00133222
0.745335	0.737177	GOBP name	glomerular filtration	17	0.000154381	0.00134244
0.258078	0.253938	GOBP name	response to starvation	143	0.000156325	0.00135747
0.0506701	0.0181429	GOBP name	response to hormone stimulus	681	0.000157718	0.00136769
0.110049	0.071946	GOMF name	enzyme activator activity	362	0.000162818	0.00218914
0.152673	0.131303	GOBP name	carbohydrate biosynthetic process	366	0.000166791	0.00144438
-0.0211922	-0.088399	GOBP name	polysaccharide metabolic process	159	0.000169197	0.0014632
0.123935	0.0846102	GOBP name	platelet aggregation	314	0.000169573	0.00146445
0.164651	0.145419	GOMF name	transmembrane transporter activity	328	0.000172128	0.00229638
0.157306	0.144082	GOBP name	regulation of growth	378	0.000172758	0.00148992
0.222859	0.233962	GOBP name	transcription initiation from RNA polymerase II promoter	173	0.000173563	0.00149482
-0.0900604	-0.231218	GOBP name	opsonization	34	0.000174617	0.00150185
0.266395	0.255228	GOBP name	cellular response to starvation	133	0.000175977	0.00151149
0.411561	0.424929	GOBP name	fatty acid transport	52	0.000176051	0.00151007
-0.264978	-0.41663	GOMF name	cytoskeletal adaptor activity	23	0.000178576	0.00236407
0.458334	0.498001	GOCC name	catenin-TCF7L2 complex	37	0.00017999	0.00107864
0.458334	0.498001	GOBP name	regulation of cell fate commitment	37	0.00017999	0.00153967
0.458334	0.498001	GOBP name	regulation of cell fate specification	37	0.00017999	0.00154176
0.0445468	0.0716145	GOCC name	nucleolus	768	0.000184949	0.00110045
0.5976	0.569981	GOMF name	immunoglobulin receptor activity	26	0.000189871	0.00249441
0.0333378	0.0475041	GOCC name	nuclear part	2565	0.000190509	0.00112549
0.0576923	-0.0148769	GOCC name	external side of plasma membrane	140	0.000193939	0.00113768
0.111447	0.0238305	GOBP name	regulation of lipase activity	92	0.000194173	0.00165875
0.183566	0.238303	Pfam	Arm	112	0.000195408	0.00646801
0.273114	0.305374	KEGG name	Hypertrophic cardiomyopathy (HCM)	94	0.00020105	0.00244275
0.216455	0.228771	GOBP name	transcription initiation, DNA-dependent	177	0.000202071	0.00172388
0.261813	0.282759	GOBP name	positive regulation of defense response to virus by host	114	0.00020271	0.00172467
0.261813	0.282759	GOBP name	regulation of defense response to virus by host	114	0.00020271	0.001727
0.295549	0.176213	GOBP name	phosphatidylcholine biosynthetic process	39	0.000207432	0.00176248
0.256833	0.215866	GOBP name	leukocyte chemotaxis	118	0.000209612	0.0017786
0.0694526	-0.0489208	GOBP name	phospholipid transport	52	0.000214213	0.0018152
0.018911	-0.192469	GOBP name	triglyceride-rich lipoprotein particle remodeling	16	0.000220739	0.00186799
-0.249068	-0.48339	GOMF name	chemokine activity	11	0.000222088	0.00289555
0.388217	0.381876	GOBP name	leukocyte mediated cytotoxicity	60	0.000222746	0.00188246
0.0986714	0.0811417	GOBP name	regulation of cell differentiation	782	0.000223704	0.00188802
0.135723	0.132939	GOBP name	peptidyl-amino acid modification	503	0.000225742	0.00190268
0.286811	0.255037	GOBP name	positive regulation of binding	104	0.000226589	0.00190728
0.255531	0.0966863	GOBP name	peptidyl-methionine modification	26	0.000228661	0.00192216
-0.133612	-0.312433	GOMF name	heparan sulfate proteoglycan binding	20	0.000230817	0.00298674
0.688508	0.671667	GOBP name	positive regulation of respiratory burst	19	0.00023235	0.00195056
0.0914365	-0.0460589	GOBP name	positive regulation of vasoconstriction	38	0.000233413	0.00195689
0.373251	0.369965	GOBP name	autophagy	64	0.000237897	0.00199184
0.0976668	0.123822	GOBP name	response to unfolded protein	436	0.000239582	0.00200328
0.337745	0.388131	GOBP name	membrane budding	54	0.0002462	0.0020559
0.0980946	0.0882633	GOBP name	oxidation-reduction process	935	0.000246891	0.00205895
0.101852	0.110875	GOBP name	transmembrane receptor protein tyrosine kinase signaling pathway	741	0.000247936	0.00206494
0.106632	-0.0317468	GOBP name	negative regulation of endothelial cell apoptosis	37	0.000250954	0.00208732
0.106632	-0.0317468	Pfam	Fib_alpha	37	0.000250954	0.00810398
0.104488	0.0490335	GOMF name	G-protein-coupled receptor binding	202	0.000253706	0.00325842
-0.0515972	-0.263868	GOBP name	regulation of heart growth	15	0.000265672	0.00220682
0.293961	0.283697	GOBP name	negative regulation of proteolysis	103	0.000266342	0.00220949
0.0602605	0.0739732	GOBP name	cellular macromolecule biosynthetic process	1371	0.000268992	0.00222854
0.154697	0.146856	GOBP name	positive regulation of organelle organization	376	0.000271301	0.00224472
0.17467	0.164092	GOBP name	positive regulation of cell migration	292	0.000274087	0.0022648
0.17467	0.164092	GOBP name	positive regulation of cell motility	292	0.000274087	0.00226184
0.0546048	0.0823746	GOMF name	ATPase activity	630	0.000276376	0.00352328
0.11974	0.117966	GOBP name	regulation of cellular component movement	629	0.000281225	0.00231772
0.102421	0.125839	GOBP name	response to topologically incorrect protein	446	0.000281772	0.0023192
0.371411	0.292513	GOBP name	response to host	46	0.000290783	0.00238715
0.371411	0.292513	GOBP name	response to host defenses	46	0.000290783	0.00238405
0.371411	0.292513	GOBP name	response to defenses of other organism involved in symbiotic interaction	46	0.000290783	0.00239026
0.122854	-0.0315925	Pfam	fn2	29	0.000293996	0.00926788
0.222963	0.204413	GOBP name	nicotinamide nucleotide metabolic process	173	0.000295174	0.00241065
0.222963	0.204413	GOBP name	pyridine nucleotide metabolic process	173	0.000295174	0.00241377
0.222963	0.204413	GOBP name	pyridine-containing compound metabolic process	173	0.000295174	0.0024169
0.344039	0.290254	GOBP name	positive regulation of osteoblast differentiation	63	0.00029578	0.00241248
0.566806	0.532692	KEGG name	Intestinal immune network for IgA production	27	0.000299607	0.00346688
0.369599	0.290668	GOBP name	bone morphogenesis	46	0.000303592	0.002473
0.155196	-0.184023	GOBP name	negative regulation of monocyte differentiation	6	0.000310085	0.00252263
0.125525	0.122794	GOBP name	regulation of cell motility	563	0.000316011	0.00256754
-0.200337	-0.433556	GOBP name	regulation of norepinephrine secretion	11	0.000318249	0.00258239
0.102052	0.0645533	GOCC name	endosomal part	355	0.000323038	0.00188176
0.606601	0.605013	Pfam	Pro_isomerase	23	0.000325949	0.0100362
0.113378	-0.0203923	GOMF name	protein-lipid complex binding	38	0.00032617	0.00412749
0.113378	-0.0203923	GOMF name	lipoprotein particle binding	38	0.00032617	0.00409736
-0.0149708	-0.114584	GOBP name	vascular process in circulatory system	67	0.000326336	0.00264462
0.325665	0.366866	GOMF name	phosphatidylinositol-4,5-bisphosphate binding	60	0.000329006	0.00410304
0.344026	0.382892	GOBP name	response to X-ray	56	0.000330822	0.00267754
0.16633	0.150581	GOBP name	positive regulation of locomotion	303	0.000335856	0.0027148
0.209181	0.189103	GOBP name	protein heterooligomerization	190	0.000336751	0.00271855
0.0800942	0.0858954	GOCC name	cell projection	1229	0.000337775	0.00195393
0.138568	-0.00623469	GOBP name	substrate adhesion-dependent cell spreading	32	0.000339879	0.0027403
-0.0203672	-0.0934539	GOBP name	plasma membrane organization	122	0.00034621	0.00278779
0.335439	0.292152	GOBP name	bile acid metabolic process	69	0.000347293	0.00279294
0.21954	0.200961	GOBP name	oxidoreduction coenzyme metabolic process	174	0.000347682	0.00279251
0.105787	0.0955462	GOBP name	regulation of cellular localization	762	0.000347762	0.00278961
0.0136724	-0.232208	KEGG name	Small cell lung cancer	11	0.000360659	0.00398365
0.258931	0.245719	GOBP name	positive regulation of cell growth	127	0.000362387	0.00290324
0.210422	0.0504541	GOBP name	regulation of Cdc42 protein signal transduction	25	0.000367592	0.0029412
0.203978	0.252838	GOBP name	rRNA processing	102	0.000371457	0.00296837
0.101093	0.0639535	GOCC name	endosome membrane	354	0.000375325	0.00215618
0.058099	0.0713698	GOBP name	macromolecule biosynthetic process	1398	0.000385503	0.00307671
0.12807	0.0386594	GOBP name	regulation of gastrulation	78	0.000400849	0.00319515
0.240165	0.203356	GOBP name	negative regulation of cellular catabolic process	125	0.000401861	0.00319918
0.163984	0.1789	GOCC name	extrinsic to plasma membrane	258	0.000402	0.0022936
0.155629	0.179858	GOBP name	regulation of cysteine-type endopeptidase activity involved in apoptotic process	234	0.000403444	0.0032037
0.155629	0.179858	GOBP name	regulation of cysteine-type endopeptidase activity	234	0.000403444	0.00320773
0.0541768	0.0283871	GOBP name	response to endogenous stimulus	866	0.000404656	0.00320929
0.115372	0.100125	GOBP name	regulation of transferase activity	582	0.000406969	0.00322358
0.0756336	0.0496996	GOBP name	heterocycle metabolic process	694	0.000408766	0.00323376
0.211695	0.19419	GOMF name	kinase regulator activity	183	0.000411643	0.00509667
0.467274	0.447444	Pfam	An_peroxidase	38	0.000422127	0.0127022
0.124641	0.107224	GOBP name	regulation of secretion	484	0.000428575	0.00338623
0.0682786	0.0736358	GOBP name	protein transport	1646	0.0004304	0.00339639
0.10217	0.103866	GOCC name	perinuclear region of cytoplasm	793	0.000432036	0.0024482
0.479953	0.499221	GOBP name	negative regulation of receptor catabolic process	33	0.000446957	0.00351826
0.479953	0.499221	GOBP name	negative regulation of low-density lipoprotein particle receptor catabolic process	33	0.000446957	0.00352265
0.184621	0.122625	GOBP name	negative regulation of inflammatory response	114	0.000452432	0.00355691
0.112739	0.110614	GOBP name	small molecule biosynthetic process	664	0.000455174	0.00357402
0.148652	0.154328	GOCC name	extrinsic to membrane	350	0.000457223	0.00257342
0.250898	0.26674	Pfam	S_100	115	0.000460827	0.0135586
0.297933	0.381143	GOBP name	regulation of cell aging	40	0.000463731	0.00363669
0.353006	0.293148	GOBP name	negative regulation of response to biotic stimulus	54	0.000466779	0.00365605
0.347356	0.306754	GOBP name	removal of superoxide radicals	63	0.000468351	0.00366381
0.335231	0.33638	GOCC name	nucleosome	71	0.000473135	0.00264511
0.145245	0.0317175	GOBP name	regulation of production of molecular mediator of immune response	48	0.000477438	0.00373028
0.417828	0.448689	GOBP name	alpha-beta T cell activation	40	0.0004798	0.0037441
0.0578418	-0.0999033	GOBP name	positive regulation of axon extension	26	0.000479968	0.00374079
0.235338	0.099023	GOBP name	negative regulation of lipase activity	31	0.000487879	0.00379776
0.198779	0.168931	GOBP name	negative regulation of protein transport	179	0.000489338	0.00380442
0.194533	0.127943	GOBP name	positive regulation of nitric oxide biosynthetic process	99	0.000490839	0.0038114
0.176673	0.106102	GOBP name	multicellular organismal metabolic process	98	0.000495118	0.0038399
-0.457575	-0.45626	Pfam	IBN_N	38	0.000496679	0.0142957
0.195529	0.129851	GOBP name	regulation of nitric oxide biosynthetic process	100	0.000499476	0.00386895
0.447685	0.460902	GOBP name	natural killer cell mediated cytotoxicity	38	0.000500771	0.00387422
0.447685	0.460902	GOBP name	natural killer cell mediated immunity	38	0.000500771	0.00386948
0.2065	0.165973	GOBP name	protein localization in membrane	145	0.000505114	0.00389827
0.195673	0.243979	GOBP name	rRNA metabolic process	103	0.000508045	0.0039161
0.196732	0.0923849	GOMF name	alcohol binding	51	0.000514244	0.00632153
0.0667717	0.0166065	GOBP name	response to virus	244	0.000514749	0.00396294
0.498086	0.493995	GOMF name	cis-trans isomerase activity	32	0.000518035	0.00632297
0.498086	0.493995	GOBP name	protein peptidyl-prolyl isomerization	32	0.000518035	0.00398338
0.498086	0.493995	GOMF name	peptidyl-prolyl cis-trans isomerase activity	32	0.000518035	0.00627844
0.223123	0.206264	GOBP name	glucose catabolic process	160	0.000518047	0.00397863
0.0574168	-0.0616118	GOBP name	regulation of endothelial cell apoptosis	45	0.000536295	0.00411377
0.0197924	-0.0430437	GOCC name	clathrin coated vesicle membrane	162	0.00053711	0.00298275
0.221653	0.149806	GOBP name	collagen catabolic process	80	0.00054437	0.00417064
0.0477713	-0.00291224	GOBP name	positive regulation of cytokine production	246	0.000549751	0.00420676
0.321798	0.311353	GOBP name	regulation of interleukin-8 production	77	0.000552688	0.00422411
0.780842	0.759355	GOMF name	protein transmembrane transporter activity	13	0.000557321	0.00666076
0.780842	0.759355	GOMF name	macromolecule transmembrane transporter activity	13	0.000557321	0.00670734
0.352379	0.369983	GOBP name	adherens junction assembly	58	0.000564169	0.00430665
0.374512	0.350913	GOBP name	negative regulation of multi-organism process	56	0.000580799	0.00442824
0.1612	0.180422	GOBP name	cell-substrate junction assembly	232	0.000581299	0.0044267
0.192032	0.182729	GOBP name	regulation of proteolysis	216	0.000582567	0.00443102
0.214529	-0.18161	GOMF name	2,3-bisphosphoglycerate-dependent phosphoglycerate mutase activity	4	0.000583801	0.00692911
0.424454	0.361192	GOMF name	scavenger receptor activity	38	0.000585084	0.00689678
0.265349	0.274517	GOCC name	late endosome membrane	105	0.000586581	0.00323591
0.176873	0.170695	GOBP name	regulation of response to biotic stimulus	255	0.000587085	0.00446001
0.141072	0.0822641	GOCC name	late endosome	141	0.000594825	0.0032598
0.218333	0.205816	GOMF name	protein kinase regulator activity	165	0.000608659	0.00712587
0.402521	0.405092	Pfam	Ldh_1_C	47	0.000620111	0.0171047
0.402521	0.405092	Pfam	Ldh_1_N	47	0.000620111	0.0174687
0.178453	0.0826322	GOMF name	metal ion transmembrane transporter activity	59	0.000621485	0.00722686
0.225658	0.0771217	GOBP name	regulation of cytokine secretion involved in immune response	26	0.000623192	0.00472862
0.0914394	0.100476	GOBP name	enzyme linked receptor protein signaling pathway	780	0.000626798	0.00475027
0.265267	0.244478	GOMF name	transmembrane signaling receptor activity	109	0.000637052	0.00735817
0.298594	0.323877	GOBP name	hormone transport	73	0.000637063	0.00482228
0.157903	0.238529	GOBP name	mitotic nuclear envelope reassembly	64	0.000641785	0.0048522
0.0766887	0.0649744	GOBP name	negative regulation of metabolic process	1211	0.000646829	0.00488449
-0.147322	-0.222127	GOBP name	hemopoietic or lymphoid organ development	74	0.000651049	0.00491048
0.272765	0.245746	GOBP name	NADP metabolic process	100	0.000656697	0.00494717
0.356321	0.375161	KEGG name	Phototransduction - fly	55	0.000658754	0.00695988
-0.200873	-0.151552	GOMF name	translation initiation factor activity	125	0.000660691	0.00758033
0.119146	0.0917265	GOBP name	positive regulation of transferase activity	379	0.000665316	0.00500613
0.0617063	-0.00405198	GOBP name	regeneration	141	0.000666504	0.0050091
0.181604	0.142445	GOBP name	regulation of wound healing	169	0.000669057	0.0050223
0.11125	0.0528069	GOBP name	regulation of G-protein coupled receptor protein signaling pathway	156	0.000677116	0.00507676
-0.182407	-0.309744	GOCC name	muscle myosin complex	29	0.00068405	0.00372427
0.297083	0.30403	GOBP name	response to estradiol stimulus	83	0.000692964	0.00518942
0.195999	0.127639	GOBP name	regulation of reactive oxygen species metabolic process	90	0.000703899	0.00526506
-0.178072	-0.281053	GOCC name	sarcoplasmic reticulum	41	0.000704657	0.00381155
0.21426	0.170799	GOMF name	pyridoxal phosphate binding	125	0.000707819	0.00801418
0.21426	0.170799	GOMF name	vitamin B6 binding	125	0.000707819	0.00806726
-0.0180495	-0.072811	GOBP name	in utero embryonic development	194	0.000712717	0.00531842
-0.0180495	-0.072811	GOBP name	chordate embryonic development	194	0.000712717	0.00532472
-0.0180495	-0.072811	GOBP name	embryo development ending in birth or egg hatching	194	0.000712717	0.00531214
0.214513	0.204129	GOBP name	regulation of binding	167	0.00071739	0.00534066
0.212527	0.212056	GOBP name	substantia nigra development	167	0.000724397	0.00538648
0.220773	0.161043	GOBP name	negative regulation of viral reproduction	93	0.000739867	0.00549503
0.445328	0.342216	GOBP name	positive regulation of Rho protein signal transduction	26	0.000747422	0.00554463
0.092608	0.0513058	GOBP name	regulation of leukocyte activation	288	0.000748734	0.00554784
0.0402846	-0.0482823	GOBP name	regulation of lipid transport	77	0.000760232	0.00562643
0.0176966	-0.273245	GOBP name	negative regulation of wound healing	7	0.000760442	0.00562139
-0.308802	-0.468025	GOBP name	regulation of catecholamine secretion	16	0.000762505	0.00563005
0.157024	0.143327	GOMF name	carboxylic acid binding	302	0.00076906	0.00865067
0.238357	0.11963	GOBP name	protein oxidation	36	0.000772359	0.00569615
0.257475	0.261374	GOCC name	smooth endoplasmic reticulum	110	0.00077363	0.00415764
0.17647	0.168081	GOBP name	alcohol catabolic process	243	0.00080881	0.00595801
0.269405	0.357188	GOBP name	positive regulation of cell aging	38	0.000814801	0.00598817
0.269405	0.357188	GOBP name	sterol regulatory element binding protein import into nucleus	38	0.000814801	0.00599515
0.269405	0.357188	GOBP name	establishment or maintenance of microtubule cytoskeleton polarity	38	0.000814801	0.00598121
0.269405	0.357188	GOCC name	nuclear lamina	38	0.000814801	0.00435083
0.00785636	-0.0231608	GOCC name	Golgi apparatus	636	0.000820573	0.00435374
0.0165221	-0.0931526	GOBP name	positive regulation of heterotypic cell-cell adhesion	49	0.000824003	0.00604173
0.156175	0.118872	GOBP name	negative regulation of catabolic process	204	0.000846932	0.00620265
0.378336	0.427177	GOBP name	complement activation, lectin pathway	38	0.000851245	0.00622701
0.0908364	0.00799966	GOBP name	cellular biogenic amine metabolic process	84	0.000851827	0.00622406
0.186894	0.0878509	KEGG name	Mineral absorption	52	0.000871076	0.00881964
0.00428703	-0.10211	GOBP name	positive regulation of cell-cell adhesion	51	0.00089415	0.00652574
0.239534	0.331243	GOBP name	negative regulation of release of cytochrome c from mitochondria	39	0.000900279	0.00656289
0.349371	0.328251	GOMF name	peroxiredoxin activity	60	0.000902518	0.0100859
0.292727	0.253233	GOBP name	regulation of ATPase activity	77	0.000908441	0.00661475
0.540861	0.523603	GOBP name	peptidyl-cysteine S-trans-nitrosylation	25	0.000925139	0.00672857
0.130519	0.132572	GOMF name	molecular transducer activity	422	0.000928121	0.0102391
0.130519	0.132572	GOMF name	signal transducer activity	422	0.000928121	0.0103051
0.295453	0.323398	GOBP name	regulation of fibroblast proliferation	68	0.000945169	0.00686634
0.0404332	-0.0798846	GOCC name	contractile fiber	40	0.000956014	0.00504025
0.255564	0.203403	GOBP name	neutrophil chemotaxis	83	0.000961216	0.00697489
0.0565013	-0.0545598	GOCC name	platelet alpha granule	47	0.000963898	0.00504985
-0.0863565	-0.207966	GOBP name	glycosaminoglycan metabolic process	35	0.00096524	0.00699605
0.191065	0.138047	GOBP name	phagosome maturation	116	0.000968584	0.00701224
0.436392	0.461627	GOBP name	anatomical structure arrangement	34	0.000968715	0.00700516
0.0613712	0.0199007	GOBP name	regulation of cell activation	316	0.000986229	0.00712364
-0.0143795	-0.0868104	GOBP name	polysaccharide catabolic process	106	0.000997649	0.0071979
0.00717467	-0.116573	KEGG name	ECM-receptor interaction	37	0.00100209	0.00974027
0.324632	0.333136	GOBP name	regulation of receptor-mediated endocytosis	65	0.0010048	0.00724119
0.41017	0.314563	GOBP name	positive regulation of Ras protein signal transduction	29	0.00100963	0.00726775
0.41017	0.314563	GOBP name	positive regulation of small GTPase mediated signal transduction	29	0.00100963	0.00725947
0.112238	0.101548	GOBP name	monocarboxylic acid metabolic process	567	0.00101112	0.00726191
0.183283	0.159388	GOBP name	response to estrogen stimulus	196	0.00101129	0.00725485
0.157291	0.0188729	GOMF name	apolipoprotein receptor binding	29	0.00101686	0.0111466
0.261835	0.113435	GOCC name	discoidal high-density lipoprotein particle	23	0.00103133	0.00536935
0.183373	0.193386	GOBP name	cell-cell junction assembly	193	0.00104708	0.00750308
0.220514	0.225382	GOBP name	establishment of protein localization in plasma membrane	141	0.00106235	0.00760384
0.188409	0.158158	GOBP name	regulation of coagulation	171	0.0010633	0.00760205
0.125393	0.117904	KEGG name	Regulation of actin cytoskeleton	463	0.00106431	0.00994716
0.299036	0.311138	GOBP name	protein folding in endoplasmic reticulum	74	0.00106525	0.00760737
0.31685	0.276789	GOBP name	cellular response to superoxide	65	0.00107211	0.00763907
0.31685	0.276789	GOBP name	response to oxygen radical	65	0.00107211	0.00762186
0.31685	0.276789	GOBP name	cellular response to oxygen radical	65	0.00107211	0.00763046
0.31685	0.276789	GOBP name	response to superoxide	65	0.00107211	0.0076477
0.144949	0.122222	GOBP name	regulation of transmembrane transport	293	0.00107725	0.00764983
0.262971	0.21605	GOBP name	positive regulation of peptide secretion	83	0.00107861	0.00765088
0.595337	0.57146	GOCC name	pentameric IgM immunoglobulin complex	20	0.00111356	0.00569077
0.595337	0.57146	GOCC name	IgM immunoglobulin complex, circulating	20	0.00111356	0.00576147
0.595337	0.57146	GOCC name	IgM immunoglobulin complex	20	0.00111356	0.0057259
0.142809	0.178575	GOCC name	lateral plasma membrane	168	0.00113259	0.0057527
0.0999759	0.0848468	GOBP name	regulation of catabolic process	629	0.00114735	0.00812934
0.441399	0.433388	GOBP name	collagen fibril organization	36	0.00114874	0.00813003
0.0710828	-0.211334	GOBP name	regulation of monocyte differentiation	7	0.00115063	0.00813428
0.0729831	0.00534345	KEGG name	Chagas disease (American trypanosomiasis)	120	0.00115682	0.0104114
0.152391	0.134394	GOMF name	ion transmembrane transporter activity	285	0.00116104	0.0126465
0.0254609	-0.0638977	GOBP name	positive regulation of exocytosis	70	0.00117367	0.00828789
0.418288	0.429013	GOBP name	defense response to Gram-negative bacterium	38	0.00118979	0.00839232
0.099944	0.0683379	GOBP name	positive regulation of intracellular protein kinase cascade	361	0.00119181	0.00839721
0.150822	0.0876768	GOBP name	negative regulation of reproductive process	109	0.00119296	0.00839595
0.201986	0.177288	GOBP name	regulation of viral reproduction	159	0.00119713	0.00841589
0.191327	0.195436	GOMF name	cell adhesion molecule binding	184	0.00119834	0.0129707
-0.0300162	-0.109165	GOBP name	cellular polysaccharide catabolic process	84	0.0012	0.00842673
0.104235	0.0198153	GOBP name	positive regulation of lipase activity	75	0.00121306	0.00850897
0.133554	0.209727	GOBP name	nuclear envelope reassembly	68	0.0012174	0.00852988
0.196721	0.179644	GOBP name	hexose catabolic process	176	0.00125077	0.00875399
-0.117509	-0.283088	GOBP name	hyaluronan metabolic process	18	0.00126441	0.00883964
0.290415	0.262216	GOBP name	pentose-phosphate shunt	79	0.00127591	0.00891018
0.298271	0.285675	GOBP name	response to interleukin-1	78	0.00127857	0.00891889
0.110897	0.099786	GOBP name	regulation of kinase activity	553	0.00128087	0.00892506
0.204723	0.210371	GOBP name	establishment of protein localization in membrane	157	0.00128478	0.00894247
0.263101	0.121914	GOBP name	peripheral nervous system axon regeneration	24	0.0012861	0.00894181
0.10939	0.100235	GOMF name	zinc ion binding	578	0.00132295	0.0142299
0.152751	0.205761	GOBP name	cellular component biogenesis at cellular level	101	0.00135791	0.00942034
0.152751	0.205761	GOBP name	ribonucleoprotein complex biogenesis	101	0.00135791	0.0094307
0.191694	0.161026	GOBP name	regulation of blood coagulation	158	0.00137502	0.00952856
0.346943	0.37167	GOBP name	cellular response to retinoic acid	49	0.00138503	0.00957687
0.346943	0.37167	GOBP name	cellular response to vitamin A	49	0.00138503	0.00958737
0.0771104	0.0350489	KEGG name	ko05152	271	0.00141265	0.0122598
0.0288009	-0.0168975	GOBP name	lipid catabolic process	262	0.00142057	0.00981189
0.357718	0.375959	GOBP name	maintenance of protein localization in endoplasmic reticulum	48	0.00142972	0.00986426
0.353661	0.364581	GOBP name	cellular response to glucocorticoid stimulus	51	0.00143537	0.00989245
0.118826	0.110001	GOMF name	cofactor binding	483	0.00146303	0.015639
0.0357149	0.0695922	GOCC name	mitochondrial inner membrane	399	0.00148072	0.00747541
0.18754	0.175726	GOBP name	monosaccharide catabolic process	192	0.00148185	0.0102016
0.18911	0.205274	KEGG name	Pyruvate metabolism	158	0.00148188	0.0124171
0.351004	0.310553	KEGG name	Phenylalanine metabolism	51	0.00149044	0.0120726
0.200095	0.28887	GOBP name	ventricular cardiac muscle cell development	42	0.00151675	0.0104305
0.196395	0.282878	GOBP name	cardiac cell development	44	0.00152669	0.0104875
0.196395	0.282878	GOBP name	cardiac muscle cell development	44	0.00152669	0.0104761
0.558459	0.559675	GOMF name	phosphoglycerate kinase activity	21	0.00153084	0.0161631
0.558459	0.559675	GOMF name	phosphotransferase activity, carboxyl group as acceptor	21	0.00153084	0.0162628
0.428236	0.456151	GOMF name	protein kinase C inhibitor activity	32	0.00153595	0.0161181
0.197967	0.137694	GOBP name	collagen metabolic process	90	0.00157038	0.0107642
0.21248	0.20746	GOMF name	intramolecular oxidoreductase activity	148	0.00157954	0.0164751
-0.0306825	-0.072785	GOCC name	neuronal cell body	270	0.00158392	0.00794824
0.312125	0.340678	GOBP name	regulation of interleukin-8 secretion	56	0.00159371	0.0109123
0.38157	0.345962	GOBP name	skin development	44	0.00161367	0.0110369
0.0795366	0.081457	GOBP name	negative regulation of cellular metabolic process	1053	0.00162331	0.0110909
0.246852	0.250641	GOMF name	intramolecular oxidoreductase activity, interconverting keto- and enol-groups	105	0.0016331	0.0169311
0.273916	0.197666	GOBP name	positive regulation of toll-like receptor signaling pathway	51	0.00165128	0.0112698
0.236675	0.19562	GOBP name	regulation of circadian rhythm	96	0.00168324	0.0114755
0.131006	0.141281	GOBP name	positive regulation of programmed cell death	330	0.00170066	0.0115692
0.131006	0.141281	GOBP name	positive regulation of apoptosis	330	0.00170066	0.0115817
0.0452217	-0.0602903	GOBP name	neuron projection regeneration	47	0.00171012	0.0116211
0.217543	0.200654	GOMF name	signaling receptor activity	137	0.00171031	0.0176254
0.0818264	0.0535449	GOBP name	positive regulation of defense response	456	0.00172014	0.0116766
-0.0482269	-0.316252	GOBP name	negative regulation of cholesterol import	7	0.00172039	0.0116532
-0.0482269	-0.316252	GOBP name	negative regulation of sterol import	7	0.00172039	0.0116657
0.0854755	0.149285	GOCC name	hemidesmosome	101	0.00172092	0.008584
0.346701	0.200442	GOMF name	chemorepellent activity	19	0.00172158	0.0176359
0.346701	0.200442	GOBP name	sterol transmembrane transport	19	0.00172158	0.0115991
0.346701	0.200442	GOBP name	negative regulation of interleukin-1 secretion	19	0.00172158	0.0116239
0.346701	0.200442	GOBP name	sterol import	19	0.00172158	0.0116363
0.346701	0.200442	GOBP name	negative regulation of cell adhesion molecule production	19	0.00172158	0.0115744
0.346701	0.200442	GOBP name	phospholipid homeostasis	19	0.00172158	0.0115867
0.346701	0.200442	GOBP name	cholesterol import	19	0.00172158	0.0116115
0.346701	0.200442	GOBP name	negative regulation of interleukin-1 beta secretion	19	0.00172158	0.0116488
0.305775	0.338537	GOBP name	cellular response to vitamin	55	0.00172174	0.0115631
0.311835	0.352928	GOBP name	body fluid secretion	49	0.00172321	0.0115607
0.340724	0.358464	GOBP name	maintenance of protein localization to organelle	51	0.00172542	0.0115632
0.215972	0.194775	GOBP name	protein polymerization	135	0.00175282	0.0117344
-0.0934809	-0.22218	GOCC name	myofibril	28	0.00175369	0.00869538
0.0423994	-0.00497776	GOBP name	cellular lipid catabolic process	231	0.00177303	0.0118571
0.570437	0.513439	GOBP name	regulation of lymphocyte apoptosis	19	0.00184408	0.0123192
0.0952764	0.0451338	GOBP name	integrin-mediated signaling pathway	178	0.00186025	0.0124141
0.145564	0.196828	GOBP name	cellular component biogenesis	103	0.00187388	0.0124919
-0.339432	-0.448314	GOCC name	myosin filament	21	0.00187447	0.00923928
0.267034	0.241068	GOBP name	NADPH regeneration	87	0.00188418	0.0125473
-0.109916	-0.32746	GOBP name	regulation of cardiac muscle tissue growth	10	0.00190053	0.0126295
-0.109916	-0.32746	GOBP name	regulation of cardiac muscle tissue development	10	0.00190053	0.0126428
0.0932214	0.0145598	KEGG name	Cell adhesion molecules (CAMs)	80	0.00190338	0.01492
0.202295	0.199298	KEGG name	Antigen processing and presentation	157	0.0019047	0.0144638
0.412835	0.412884	GOBP name	regulation of receptor catabolic process	37	0.00190489	0.0126452
0.412835	0.412884	GOBP name	regulation of low-density lipoprotein particle receptor catabolic process	37	0.00190489	0.0126319
0.356116	0.383871	GOCC name	apicolateral plasma membrane	43	0.00192841	0.00944919
-0.00193882	-0.0527701	GOCC name	coated vesicle membrane	195	0.00192999	0.00940167
0.0693214	0.0501341	GOBP name	chemotaxis	809	0.00194661	0.012895
0.0693214	0.0501341	GOBP name	taxis	809	0.00194661	0.0128815
0.356243	0.3487	GOCC name	azurophil granule	50	0.00200967	0.0097329
0.356243	0.3487	GOCC name	primary lysosome	50	0.00200967	0.00967664
0.185286	0.125388	GOBP name	multicellular organismal macromolecule metabolic process	91	0.00209181	0.0138279
-0.126844	-0.159829	GOBP name	cofactor biosynthetic process	184	0.0020919	0.013814
0.168312	0.186996	GOCC name	ruffle membrane	174	0.00209372	0.0100234
0.343975	0.206267	GOBP name	adrenal gland development	20	0.0021077	0.0139038
0.102158	0.0877475	GOBP name	regulation of intracellular protein kinase cascade	548	0.00213823	0.0140905
0.13188	0.102914	GOBP name	cellular carbohydrate catabolic process	258	0.00217853	0.0143411
0.667607	0.643822	GOBP name	protein transmembrane transport	14	0.00221764	0.0145833
0.125165	0.0988392	GOBP name	carbohydrate catabolic process	294	0.00224455	0.0147449
0.303757	0.241365	GOBP name	skeletal system development	50	0.00225417	0.0147927
0.0995919	0.0712869	GOBP name	cation transport	362	0.00225752	0.0147993
-0.0189008	-0.0959579	GOBP name	glucan catabolic process	80	0.00227497	0.0148982
0.309721	0.324708	GOCC name	aggresome	59	0.00227696	0.0108383
0.10926	0.11951	GOBP name	cellular response to growth factor stimulus	432	0.00230138	0.0150555
0.393338	0.43262	GOBP name	peptidyl-diphthamide biosynthetic process from peptidyl-histidine	32	0.00232694	0.0151913
0.393338	0.43262	GOBP name	peptidyl-diphthamide metabolic process	32	0.00232694	0.015207
0.393338	0.43262	GOBP name	peptidyl-histidine modification	32	0.00232694	0.0151756
-0.372413	-0.322219	GOBP name	multicellular organism growth	40	0.0023323	0.0151949
0.11847	0.00112167	GOBP name	induction of bacterial agglutination	35	0.00234955	0.0152915
0.087841	0.0892492	GOBP name	regulation of organelle organization	800	0.00238757	0.0155229
0.169229	0.159728	GOBP name	regulation of nucleocytoplasmic transport	216	0.00240872	0.0156443
0.276754	0.296957	GOBP name	cellular response to steroid hormone stimulus	69	0.00243187	0.0157784
0.268885	0.232903	GOBP name	regulation of osteoblast differentiation	76	0.00249748	0.0161875
0.33073	0.203099	GOBP name	lipid localization	22	0.00249975	0.0161856
0.33073	0.203099	GOBP name	lipid storage	22	0.00249975	0.016169
0.133029	0.173992	GOBP name	ncRNA processing	136	0.00250062	0.0161581
0.265388	0.241193	GOBP name	chromatin remodeling	84	0.00250387	0.0161625
0.175756	0.214374	GOBP name	activation of caspase activity	106	0.00255208	0.0164568
0.492605	0.477323	GOBP name	hypochlorous acid metabolic process	25	0.00255388	0.0164516
0.492605	0.477323	GOBP name	hypochlorous acid biosynthetic process	25	0.00255388	0.0164349
0.124173	0.166334	GOBP name	response to interleukin-4	139	0.00258704	0.0166314
0.244835	0.222276	GOBP name	regulation of ossification	98	0.0025871	0.0166148
0.144254	0.148573	GOBP name	ephrin receptor signaling pathway	277	0.00261997	0.0168088
0.467847	0.320513	GOBP name	negative regulation of toll-like receptor 4 signaling pathway	14	0.00262776	0.0168417
0.467847	0.320513	GOBP name	negative regulation of toll-like receptor signaling pathway	14	0.00262776	0.0168246
0.10694	0.117225	GOBP name	response to growth factor stimulus	436	0.00263909	0.01688
0.171684	0.253989	GOBP name	establishment or maintenance of cytoskeleton polarity	46	0.00264262	0.0168855
0.284997	0.228686	GOBP name	regulation of osteoblast proliferation	56	0.00273652	0.0174678
0.104654	0.0939151	GOBP name	regulation of protein kinase activity	535	0.00273695	0.0174529
0.144992	0.156576	GOBP name	cellular response to vascular endothelial growth factor stimulus	243	0.00276386	0.0176067
0.144992	0.156576	GOBP name	vascular endothelial growth factor receptor signaling pathway	243	0.00276386	0.0175889
0.328512	0.338729	GOBP name	cellular response to corticosteroid stimulus	52	0.0027897	0.0177355
-0.105979	-0.22056	GOBP name	establishment or maintenance of bipolar cell polarity	31	0.00282403	0.0179357
-0.105979	-0.22056	GOBP name	establishment or maintenance of apical/basal cell polarity	31	0.00282403	0.0179177
0.184763	0.0781366	GOBP name	regulation of cytokine production involved in immune response	37	0.00287351	0.0182133
-0.0123649	-0.0882805	GOBP name	glycogen catabolic process	79	0.00293732	0.0185991
0.0154647	0.0470767	GOCC name	organelle inner membrane	443	0.00302719	0.0143275
0.173823	0.102953	GOBP name	nitrogen compound transport	71	0.00306792	0.0194066
0.151218	0.15356	GOBP name	maintenance of protein location	249	0.00307481	0.0194307
-0.32034	-0.546422	GOBP name	negative regulation of leukocyte chemotaxis	7	0.00309577	0.0194464
-0.32034	-0.546422	GOBP name	negative regulation of macrophage chemotaxis	7	0.00309577	0.0194852
-0.32034	-0.546422	GOBP name	negative regulation of amine transport	7	0.00309577	0.0195436
-0.32034	-0.546422	GOBP name	negative regulation of norepinephrine secretion	7	0.00309577	0.0195241
-0.32034	-0.546422	GOBP name	negative regulation of catecholamine secretion	7	0.00309577	0.0195046
-0.32034	-0.546422	GOBP name	negative regulation of dopamine secretion	7	0.00309577	0.0194658
0.105491	0.171358	GOBP name	nuclear envelope organization	79	0.00311702	0.0195604
-0.421687	-0.356532	GOBP name	mitochondrial electron transport, NADH to ubiquinone	28	0.00315119	0.0197552
0.130951	0.150099	GOCC name	midbody	236	0.00325951	0.01534
0.215204	0.134121	GOCC name	basal plasma membrane	50	0.00354076	0.01657
-0.231503	-0.235538	GOCC name	spectrin	101	0.00371305	0.0172792
0.508282	0.465106	GOCC name	MHC class I protein complex	21	0.00386786	0.0178996
0.109034	0.0810495	GOCC name	cortical cytoskeleton	296	0.00390432	0.0179685
0.0884089	0.144496	GOCC name	sarcoplasm	103	0.00419521	0.0192012
0.0865346	0.0816358	GOCC name	endoplasmic reticulum	757	0.00420309	0.0191321
0.430441	0.448012	GOCC name	procollagen-proline 4-dioxygenase complex	27	0.00437539	0.0198082
