# Supplementary material for: Salivary proteomics and metaproteomics identifies distinct molecular and taxonomic signatures of type-2 diabetes
Source: Microbiome. 2025 Jan 10;13:5. doi: 10.1186/s40168-024-01997-5 (PMC11720885; doi:10.1186/s40168-024-01997-5)
Supplement: Supplementary file 7 — Additional file 6. Results of clinical association analysis between bacterial peptides of interest and patient cardiometabolic traits. [file 40168_2024_1997_MOESM6_ESM.xlsx]

## Sheet: Summary
Additional file 6
Results of clinical association analysis between bacterial peptides of interest and patient cardiometabolic traits
Results of analysis were adjusted for patient age, sex, smoking status and glycaemic status.
The "Estimate" column contains the effect size from the linear regression, the "SD" is standard deviation, calculated for the estimate from linear regression, and the "FDR" corresponds to the FDR-(5%)-corrected P-value

## Sheet: Supplementary_Table_6
Cardiometabolic trait	Peptide sequence	Estimate	SD	P-Value	Bacterial Genus	FDR	Class of cardiometabolic trait
BMI	AEDMDGIFK	-0.0494473	0.171663	0.775782	Neisseria	0.837805	Adiposity
BMI	AIESILPYYHGVYSDDPK	-0.380057	0.203488	0.0740615	Neisseria	0.428269	Adiposity
BMI	ALEGDAGYEEK	-0.283794	0.188324	0.144875	Neisseria	0.504568	Adiposity
BMI	ALLENLQEGSVIK	-0.159455	0.135513	0.250865	Neisseria	0.544107	Adiposity
BMI	AQYLLESLVK	-0.187603	0.142067	0.199117	Neisseria	0.507524	Adiposity
BMI	AVAVVIPTNEELMIAHDTAR	-0.283621	0.248004	0.264063	Neisseria	0.54701	Adiposity
BMI	DGAGAAATDYVKPDDAR	-0.231287	0.181544	0.214863	Neisseria	0.511797	Adiposity
BMI	DIGVPAVDESIK	-0.0730201	0.232615	0.756302	Neisseria	0.837805	Adiposity
BMI	DLGEEPYKFDK	-0.1296	0.202712	0.528665	Neisseria	0.732338	Adiposity
BMI	DLQESAPPLYAAVK	-0.29912	0.215872	0.178601	Neisseria	0.507524	Adiposity
BMI	DNTYATLIVPVGTK	-0.0048141	0.194373	0.980445	Neisseria	0.980445	Adiposity
BMI	DNVVLDTVTVK	-0.147114	0.139091	0.300731	Neisseria	0.563342	Adiposity
BMI	DTVVPELIK	0.0681986	0.132681	0.61195	Neisseria	0.775137	Adiposity
BMI	DVAGDVEVVER	-0.172842	0.180771	0.348535	Neisseria	0.586218	Adiposity
BMI	DVLNPATEEVIAR	-0.254806	0.214949	0.247455	Neisseria	0.544107	Adiposity
BMI	EALITEETDTLAANEIK	-0.105205	0.292857	0.722558	Neisseria	0.828451	Adiposity
BMI	EFYEVAVAQELK	-0.286467	0.161362	0.0885327	Neisseria	0.462613	Adiposity
BMI	EGGEATFYIPAK	-0.386127	0.199123	0.0643286	Neisseria	0.423552	Adiposity
BMI	EINVNVPVVVR	-0.188331	0.124934	0.144749	Neisseria	0.504568	Adiposity
BMI	EKAEGLINDIK	-0.321924	0.253047	0.215493	Neisseria	0.511797	Adiposity
BMI	ENGTEVISFVR	-0.0401804	0.180986	0.826185	Neisseria	0.851803	Adiposity
BMI	FGTDALVIK	-0.197551	0.146852	0.191123	Neisseria	0.507524	Adiposity
BMI	FGTEALVIK	0.174031	0.217273	0.431002	Neisseria	0.64687	Adiposity
BMI	GLTVEDILGANHD	-0.0921462	0.160872	0.572114	Neisseria	0.755263	Adiposity
BMI	GMSVSNTGAPITVPVGK	-0.201236	0.212143	0.352286	Neisseria	0.586218	Adiposity
BMI	GYVMSAGFIDK	-0.182592	0.246993	0.466919	Neisseria	0.667744	Adiposity
BMI	HGYTVSSQSQEIVR	-0.509219	0.352305	0.16128	Neisseria	0.504568	Adiposity
BMI	IAVYDLGMLDTLNK	0.209654	0.279385	0.460302	Neisseria	0.667744	Adiposity
BMI	IDFASLPLDK	-0.0669661	0.211526	0.754295	Neisseria	0.837805	Adiposity
BMI	IGPNATLVFDVK	-0.592836	0.37664	0.128576	Neisseria	0.504568	Adiposity
BMI	IHAHDENNQYGIGDVVVIEESRPLSK	-0.0369962	0.135663	0.787411	Neisseria	0.837805	Adiposity
BMI	IQRPLVLLEEE	-0.084961	0.1826	0.645923	Neisseria	0.788144	Adiposity
BMI	ITGLVNNVVTSGAEEIEELKK	0.00740659	0.176613	0.966896	Neisseria	0.974221	Adiposity
BMI	IVEELSAVQGK	-0.404555	0.275754	0.155336	Neisseria	0.504568	Adiposity
BMI	LADLKPDAAVVVATVR	-0.055804	0.201521	0.784217	Neisseria	0.837805	Adiposity
BMI	LEGQTITVAQK	-0.257524	0.191718	0.191758	Neisseria	0.507524	Adiposity
BMI	LFVGIPVK	-0.0983983	0.119122	0.416923	Neisseria	0.644777	Adiposity
BMI	LKDELYALLQK	-0.133197	0.140513	0.352612	Neisseria	0.586218	Adiposity
BMI	LLELTPALYVGK	-0.0730829	0.169886	0.670897	Neisseria	0.791381	Adiposity
BMI	LNADPAVFEILK	-0.268767	0.18068	0.149895	Neisseria	0.504568	Adiposity
BMI	LNSDGLTITGGPSVTK	-0.0308609	0.39777	0.938802	Neisseria	0.953134	Adiposity
BMI	LSNESVQTVR	-0.120467	0.127053	0.352496	Neisseria	0.586218	Adiposity
BMI	LVDIIDQSGVDEVK	0.0670927	0.279362	0.812242	Neisseria	0.84463	Adiposity
BMI	LVGGGEEASLTLDPAK	-0.11967	0.150019	0.432868	Neisseria	0.64687	Adiposity
BMI	NAKPQTVELEVK	-0.45776	0.229191	0.0572529	Neisseria	0.423552	Adiposity
BMI	NLSTDQVELR	-0.76816	0.405145	0.0700613	Neisseria	0.423552	Adiposity
BMI	RGLTVEDILGANHD	-0.101913	0.121758	0.410845	Neisseria	0.643881	Adiposity
BMI	SIEQLNSDLLDLLK	0.207901	0.366287	0.575586	Neisseria	0.755263	Adiposity
BMI	SLNVMYGFDR	-0.312187	0.219021	0.166925	Neisseria	0.504568	Adiposity
BMI	SPAELGTTMLEVLK	-0.217657	0.174699	0.224829	Neisseria	0.524601	Adiposity
BMI	STDFSTVLK	-0.24183	0.18612	0.206176	Neisseria	0.507805	Adiposity
BMI	TGKLDQISGEVK	0.0522982	0.184718	0.779509	Neisseria	0.837805	Adiposity
BMI	TTLEDVLVTGVK	0.137353	0.125186	0.283446	Neisseria	0.562662	Adiposity
BMI	VADELADPSSAILDIDRK	-0.264491	0.226136	0.253644	Neisseria	0.544107	Adiposity
BMI	VALDELAITGIK	-0.286916	0.211401	0.187342	Neisseria	0.507524	Adiposity
BMI	VATLSSAVAGSGER	-0.451761	0.3014	0.146945	Neisseria	0.504568	Adiposity
BMI	VEGDENPEIMTK	-0.399855	0.167764	0.0254137	Neisseria	0.307275	Adiposity
BMI	VETISGLVGLR	-0.372321	0.138288	0.0127277	Neisseria	0.307275	Adiposity
BMI	VGVVTGYTGDFSVSK	-0.306498	0.265431	0.259575	Neisseria	0.54701	Adiposity
BMI	VIEEAPAPFITEEER	-0.389681	0.272068	0.164958	Neisseria	0.504568	Adiposity
BMI	VLETVEPLQAK	-0.219352	0.199515	0.282488	Neisseria	0.562662	Adiposity
BMI	VNFNDLTVVAAIDK	0.167092	0.269472	0.541054	Neisseria	0.732338	Adiposity
BMI	VNRDDLAVASLLK	-0.207483	0.135189	0.137921	Neisseria	0.504568	Adiposity
BMI	VVDGFDVVDAIEGVSTK	-0.155692	0.174171	0.380251	Neisseria	0.616748	Adiposity
BMI	VVGGASELIEEVAGSK	-0.0963686	0.193116	0.622309	Neisseria	0.780822	Adiposity
BMI	YVANQGLFGK	-0.0991309	0.300681	0.744496	Neisseria	0.837805	Adiposity
BMI	AAAQAVYQESVK	-0.0930266	0.165482	0.579224	Neisseria	0.755263	Adiposity
BMI	AADVPLASDHFR	-0.120992	0.162498	0.463758	Neisseria	0.667744	Adiposity
BMI	AAFAPLAAALTADEAK	0.0170736	0.200072	0.932701	Neisseria	0.953134	Adiposity
BMI	ALSTTVTGIEMFR	-0.257454	0.413988	0.539879	Corynebacterium	0.732338	Adiposity
BMI	DIGAVGQPVDEIYTFK	-0.443203	0.217097	0.0523423	Corynebacterium	0.423552	Adiposity
BMI	DVSYDEDSITVDGHR	-0.617766	0.35018	0.0904355	Corynebacterium	0.462613	Adiposity
BMI	ETTVEEVNEILK	-0.65341	0.270744	0.023801	Corynebacterium	0.307275	Adiposity
BMI	ETTVEEVNEILKK	-0.607367	0.178988	0.00239652	Corynebacterium	0.159369	Adiposity
BMI	FAEAIGGIFTELPK	-0.323655	0.204305	0.126244	Corynebacterium	0.504568	Adiposity
BMI	GAVVTDSGRPISVPVGDVVK	-0.484884	0.353544	0.182908	Corynebacterium	0.507524	Adiposity
BMI	GSDIEVVAVNDLTDNK	-0.474612	0.465635	0.318237	Corynebacterium	0.586218	Adiposity
BMI	TLLTTLTQSAFDPASK	-0.156919	0.196279	0.431859	Corynebacterium	0.64687	Adiposity
BMI	VIPGLPIL	-0.410391	0.171278	0.0247226	Corynebacterium	0.307275	Adiposity
BMI	VYAVEPEASPLLTTGK	-0.120585	0.253026	0.637977	Corynebacterium	0.786972	Adiposity
BMI	AAAESSNLPLYR	-0.411967	0.294275	0.174327	Corynebacterium	0.507524	Adiposity
BMI	ADLAYGDYPYVEK	-0.304463	0.313631	0.341347	Haemophilus	0.586218	Adiposity
BMI	AGEAFPLQIFYK	-0.117433	0.220911	0.599901	Haemophilus	0.774281	Adiposity
BMI	AGQASFHDGIK	-0.604415	0.265285	0.0318969	Haemophilus	0.32633	Adiposity
BMI	AIGSYDHAYYVGTDPK	-0.131871	0.189768	0.493788	Haemophilus	0.698658	Adiposity
BMI	AKQDDIPVVFFNK	-0.233987	0.218172	0.294168	Haemophilus	0.563342	Adiposity
BMI	ALAINLVDPAAASTVIK	-0.290177	0.136391	0.043848	Haemophilus	0.416556	Adiposity
BMI	ALAINLVDPAAASTVIKK	-0.398743	0.155011	0.0167148	Haemophilus	0.307275	Adiposity
BMI	ALAINLVDPAAASTVINK	-0.133172	0.139105	0.347934	Haemophilus	0.586218	Adiposity
BMI	DAITAAAAAEEEALK	0.0649722	0.271468	0.812877	Haemophilus	0.84463	Adiposity
BMI	DSYKPVEYPVAILK	-0.405644	0.306239	0.197779	Haemophilus	0.507524	Adiposity
BMI	EEYIPTAGTGVIR	-0.196984	0.194727	0.321823	Haemophilus	0.586218	Adiposity
BMI	EGQEAFVSVR	-0.136337	0.286993	0.639045	Haemophilus	0.786972	Adiposity
BMI	EGSQAVADAFTK	-0.43516	0.26627	0.11525	Haemophilus	0.504568	Adiposity
BMI	EGVEEILPIGTLSK	-0.426367	0.210904	0.0545016	Haemophilus	0.423552	Adiposity
BMI	ELEAVGIHDVK	-0.261303	0.21617	0.238522	Haemophilus	0.537685	Adiposity
BMI	EMLVIPSPAAILK	-0.100556	0.251203	0.692479	Haemophilus	0.807892	Adiposity
BMI	ESLGFLYYK	-0.324614	0.355068	0.36969	Haemophilus	0.607022	Adiposity
BMI	FDSVAPVNLLIK	-0.129417	0.133018	0.340295	Haemophilus	0.586218	Adiposity
BMI	FDSVVPVNLLIK	-0.0505459	0.175601	0.775937	Haemophilus	0.837805	Adiposity
BMI	FYDTATGAR	-0.332709	0.2332	0.166544	Haemophilus	0.504568	Adiposity
BMI	FYVAPGFAYQVLPASK	-0.0353319	0.13534	0.796273	Haemophilus	0.84051	Adiposity
BMI	FYVSPGFAYQVVPASK	-0.436354	0.181589	0.0243506	Haemophilus	0.307275	Adiposity
BMI	GNEAQVAEELAADAE	-0.926412	0.228067	0.000450428	Haemophilus	0.0599069	Adiposity
BMI	GQVIFTEFQGDDVK	-0.355124	0.185756	0.0679158	Haemophilus	0.423552	Adiposity
BMI	GQVIFTELQGDDVK	0.108636	0.239604	0.654335	Haemophilus	0.79115	Adiposity
BMI	GVEGVNDVYNELR	-0.153755	0.293728	0.605453	Haemophilus	0.774281	Adiposity
BMI	GVESVINNASSAVIK	-0.298219	0.243484	0.232537	Haemophilus	0.53323	Adiposity
BMI	GVPAQNISAVGHGK	-0.623666	0.196116	0.00403017	Haemophilus	0.178671	Adiposity
BMI	GVPAQSISAVGHGK	-0.413166	0.164225	0.0189721	Haemophilus	0.307275	Adiposity
BMI	KVEEMELPELTDEFVAK	-0.27034	0.253931	0.297641	Haemophilus	0.563342	Adiposity
BMI	LDGVLASLGYK	-0.22569	0.149481	0.144142	Haemophilus	0.504568	Adiposity
BMI	LEAPVVSATTSEDK	-0.404731	0.25352	0.123475	Haemophilus	0.504568	Adiposity
BMI	NAYAVGALYTVGDLDAR	-0.241132	0.136449	0.0899103	Haemophilus	0.462613	Adiposity
BMI	NKAYELLTQIPGISCVKPMGAMYMFPK	-0.470798	0.414579	0.267336	Haemophilus	0.54701	Adiposity
BMI	SGVITADDSAFK	-0.760681	0.505815	0.145661	Haemophilus	0.504568	Adiposity
BMI	SLQLHSNGVRELLQR	0.145162	0.188119	0.447854	Haemophilus	0.661829	Adiposity
BMI	SVAETIVYGALDK	-0.534235	0.281713	0.0700105	Haemophilus	0.423552	Adiposity
BMI	TDVVSPFNMEPYAK	-116722280945007	0.457905	0.0176137	Haemophilus	0.307275	Adiposity
BMI	TFIVLPNPNYGGFEGGLAK	-0.214905	0.253125	0.404268	Haemophilus	0.643881	Adiposity
BMI	TGDEVEIVGIRPTAK	-0.485207	0.20881	0.028935	Haemophilus	0.320696	Adiposity
BMI	TVEDTIASLDKLDITAPSVK	-0.0678063	0.200819	0.738563	Haemophilus	0.837805	Adiposity
BMI	VEGNVVTLEALK	-0.333859	0.216783	0.136628	Haemophilus	0.504568	Adiposity
BMI	VIVASLESNETMYAK	-0.399575	0.304774	0.202247	Haemophilus	0.507524	Adiposity
BMI	VLEELNGVEK	0.152096	0.355259	0.672376	Haemophilus	0.791381	Adiposity
BMI	VTEAGTPEYK	-0.560494	0.286993	0.0625768	Haemophilus	0.423552	Adiposity
BMI	VVADLLSTVGIDR	-0.692939	0.421925	0.113562	Haemophilus	0.504568	Adiposity
BMI	YDSTLVTGACVK	-0.559743	0.523247	0.295374	Haemophilus	0.563342	Adiposity
BMI	YVSETSGMPLLGK	-0.142476	0.22398	0.530724	Haemophilus	0.732338	Adiposity
BMI	AAGFNTFLLDSK	-0.247663	0.403494	0.545124	Haemophilus	0.732338	Adiposity
BMI	AALEATLAAITGSLK	-0.0706662	0.194633	0.719728	Haemophilus	0.828451	Adiposity
BMI	AALEATLAAITGSLKK	-0.20507	0.245354	0.411503	Haemophilus	0.643881	Adiposity
BMI	AAQVTALGSVTIASK	0.131263	0.297364	0.662858	Haemophilus	0.791381	Adiposity
Plasma glucose, 0min	AEDMDGIFK	0.143769	0.0983587	0.156799	Neisseria	0.936742	Glycemic
Plasma glucose, 0min	AIESILPYYHGVYSDDPK	0.0705364	0.129191	0.590116	Neisseria	0.936742	Glycemic
Plasma glucose, 0min	ALEGDAGYEEK	-0.067059	0.11681	0.571251	Neisseria	0.936742	Glycemic
Plasma glucose, 0min	ALLENLQEGSVIK	0.0762673	0.0817194	0.359969	Neisseria	0.936742	Glycemic
Plasma glucose, 0min	AQYLLESLVK	0.0689347	0.0866928	0.434314	Neisseria	0.936742	Glycemic
Plasma glucose, 0min	AVAVVIPTNEELMIAHDTAR	0.0774249	0.151191	0.613262	Neisseria	0.936742	Glycemic
Plasma glucose, 0min	DGAGAAATDYVKPDDAR	-0.0557181	0.11139	0.621484	Neisseria	0.936742	Glycemic
Plasma glucose, 0min	DIGVPAVDESIK	-0.0113468	0.139114	0.935669	Neisseria	0.972219	Glycemic
Plasma glucose, 0min	DLGEEPYKFDK	0.0731282	0.12111	0.551629	Neisseria	0.936742	Glycemic
Plasma glucose, 0min	DLQESAPPLYAAVK	0.0403671	0.133656	0.765237	Neisseria	0.936742	Glycemic
Plasma glucose, 0min	DNTYATLIVPVGTK	-0.0550933	0.115477	0.637612	Neisseria	0.936742	Glycemic
Plasma glucose, 0min	DNVVLDTVTVK	0.033879	0.0846552	0.69255	Neisseria	0.936742	Glycemic
Plasma glucose, 0min	DTVVPELIK	0.098179	0.0770698	0.214899	Neisseria	0.936742	Glycemic
Plasma glucose, 0min	DVAGDVEVVER	0.0427183	0.109592	0.700128	Neisseria	0.936742	Glycemic
Plasma glucose, 0min	DVLNPATEEVIAR	0.0930149	0.130634	0.483314	Neisseria	0.936742	Glycemic
Plasma glucose, 0min	EALITEETDTLAANEIK	0.196372	0.170632	0.26113	Neisseria	0.936742	Glycemic
Plasma glucose, 0min	EFYEVAVAQELK	0.0940266	0.100633	0.35943	Neisseria	0.936742	Glycemic
Plasma glucose, 0min	EGGEATFYIPAK	0.0679164	0.127076	0.597943	Neisseria	0.936742	Glycemic
Plasma glucose, 0min	EINVNVPVVVR	0.0462498	0.0774511	0.556	Neisseria	0.936742	Glycemic
Plasma glucose, 0min	EKAEGLINDIK	0.00903509	0.156044	0.954307	Neisseria	0.976329	Glycemic
Plasma glucose, 0min	ENGTEVISFVR	0.0505492	0.107649	0.642896	Neisseria	0.936742	Glycemic
Plasma glucose, 0min	FGTDALVIK	0.0466737	0.0904007	0.610371	Neisseria	0.936742	Glycemic
Plasma glucose, 0min	FGTEALVIK	0.186046	0.125806	0.152193	Neisseria	0.936742	Glycemic
Plasma glucose, 0min	GLTVEDILGANHD	0.160408	0.0909659	0.0905658	Neisseria	0.936742	Glycemic
Plasma glucose, 0min	GMSVSNTGAPITVPVGK	0.0455704	0.128645	0.726257	Neisseria	0.936742	Glycemic
Plasma glucose, 0min	GYVMSAGFIDK	0.0960755	0.147805	0.521857	Neisseria	0.936742	Glycemic
Plasma glucose, 0min	HGYTVSSQSQEIVR	-0.0368882	0.219125	0.867724	Neisseria	0.943125	Glycemic
Plasma glucose, 0min	IAVYDLGMLDTLNK	0.156013	0.165679	0.35575	Neisseria	0.936742	Glycemic
Plasma glucose, 0min	IDFASLPLDK	0.0205585	0.126454	0.872213	Neisseria	0.943125	Glycemic
Plasma glucose, 0min	IGPNATLVFDVK	0.221314	0.231776	0.349166	Neisseria	0.936742	Glycemic
Plasma glucose, 0min	IHAHDENNQYGIGDVVVIEESRPLSK	0.076737	0.079576	0.344501	Neisseria	0.936742	Glycemic
Plasma glucose, 0min	IQRPLVLLEEE	-0.00521341	0.10948	0.962414	Neisseria	0.977107	Glycemic
Plasma glucose, 0min	ITGLVNNVVTSGAEEIEELKK	0.0997724	0.103439	0.344389	Neisseria	0.936742	Glycemic
Plasma glucose, 0min	IVEELSAVQGK	0.0245908	0.171748	0.887344	Neisseria	0.951748	Glycemic
Plasma glucose, 0min	LADLKPDAAVVVATVR	0.0714803	0.119594	0.555644	Neisseria	0.936742	Glycemic
Plasma glucose, 0min	LEGQTITVAQK	0.0498626	0.118224	0.676951	Neisseria	0.936742	Glycemic
Plasma glucose, 0min	LFVGIPVK	0.0641106	0.0709106	0.374926	Neisseria	0.936742	Glycemic
Plasma glucose, 0min	LKDELYALLQK	0.104306	0.082733	0.219517	Neisseria	0.936742	Glycemic
Plasma glucose, 0min	LLELTPALYVGK	0.0701671	0.100783	0.49298	Neisseria	0.936742	Glycemic
Plasma glucose, 0min	LNADPAVFEILK	0.0485843	0.112274	0.669073	Neisseria	0.936742	Glycemic
Plasma glucose, 0min	LNSDGLTITGGPSVTK	-0.048712	0.237252	0.839055	Neisseria	0.943125	Glycemic
Plasma glucose, 0min	LSNESVQTVR	0.0130223	0.0772001	0.86746	Neisseria	0.943125	Glycemic
Plasma glucose, 0min	LVDIIDQSGVDEVK	0.0280947	0.166854	0.867696	Neisseria	0.943125	Glycemic
Plasma glucose, 0min	LVGGGEEASLTLDPAK	0.125231	0.087051	0.163181	Neisseria	0.936742	Glycemic
Plasma glucose, 0min	NAKPQTVELEVK	0.0495934	0.147391	0.739436	Neisseria	0.936742	Glycemic
Plasma glucose, 0min	NLSTDQVELR	0.405986	0.245714	0.111504	Neisseria	0.936742	Glycemic
Plasma glucose, 0min	RGLTVEDILGANHD	-0.013307	0.073681	0.858196	Neisseria	0.943125	Glycemic
Plasma glucose, 0min	SIEQLNSDLLDLLK	0.297236	0.211573	0.172867	Neisseria	0.936742	Glycemic
Plasma glucose, 0min	SLNVMYGFDR	0.0832778	0.13509	0.543395	Neisseria	0.936742	Glycemic
Plasma glucose, 0min	SPAELGTTMLEVLK	0.0379155	0.107319	0.726951	Neisseria	0.936742	Glycemic
Plasma glucose, 0min	STDFSTVLK	0.0753778	0.113902	0.51442	Neisseria	0.936742	Glycemic
Plasma glucose, 0min	TGKLDQISGEVK	-0.114759	0.10793	0.29824	Neisseria	0.936742	Glycemic
Plasma glucose, 0min	TTLEDVLVTGVK	0.101062	0.0737443	0.183235	Neisseria	0.936742	Glycemic
Plasma glucose, 0min	VADELADPSSAILDIDRK	0.142373	0.135698	0.304542	Neisseria	0.936742	Glycemic
Plasma glucose, 0min	VALDELAITGIK	0.0704522	0.130147	0.593272	Neisseria	0.936742	Glycemic
Plasma glucose, 0min	VATLSSAVAGSGER	0.145913	0.185766	0.439865	Neisseria	0.936742	Glycemic
Plasma glucose, 0min	VEGDENPEIMTK	0.0193089	0.111292	0.863715	Neisseria	0.943125	Glycemic
Plasma glucose, 0min	VETISGLVGLR	0.0249957	0.0940508	0.792687	Neisseria	0.936742	Glycemic
Plasma glucose, 0min	VGVVTGYTGDFSVSK	0.114488	0.161092	0.484121	Neisseria	0.936742	Glycemic
Plasma glucose, 0min	VIEEAPAPFITEEER	0.153999	0.166252	0.363512	Neisseria	0.936742	Glycemic
Plasma glucose, 0min	VLETVEPLQAK	0.0699106	0.121216	0.569484	Neisseria	0.936742	Glycemic
Plasma glucose, 0min	VNFNDLTVVAAIDK	-0.0719538	0.161466	0.659859	Neisseria	0.936742	Glycemic
Plasma glucose, 0min	VNRDDLAVASLLK	0.0343065	0.0842717	0.687547	Neisseria	0.936742	Glycemic
Plasma glucose, 0min	VVDGFDVVDAIEGVSTK	0.0256632	0.10555	0.809965	Neisseria	0.936742	Glycemic
Plasma glucose, 0min	VVGGASELIEEVAGSK	0.255873	0.103429	0.020827	Neisseria	0.936742	Glycemic
Plasma glucose, 0min	YVANQGLFGK	-0.205713	0.174914	0.251099	Neisseria	0.936742	Glycemic
Plasma glucose, 0min	AAAQAVYQESVK	0.137405	0.0953873	0.162645	Neisseria	0.936742	Glycemic
Plasma glucose, 0min	AADVPLASDHFR	0.00201168	0.0981087	0.98381	Neisseria	0.98381	Glycemic
Plasma glucose, 0min	AAFAPLAAALTADEAK	-0.0389846	0.119176	0.746416	Neisseria	0.936742	Glycemic
Plasma glucose, 0min	ALSTTVTGIEMFR	-0.0721613	0.248659	0.774154	Corynebacterium	0.936742	Glycemic
Plasma glucose, 0min	DIGAVGQPVDEIYTFK	-0.0574782	0.139896	0.684819	Corynebacterium	0.936742	Glycemic
Plasma glucose, 0min	DVSYDEDSITVDGHR	-0.0274382	0.222093	0.902705	Corynebacterium	0.960478	Glycemic
Plasma glucose, 0min	ETTVEEVNEILK	-0.0521536	0.179839	0.774306	Corynebacterium	0.936742	Glycemic
Plasma glucose, 0min	ETTVEEVNEILKK	-0.060866	0.12937	0.642261	Corynebacterium	0.936742	Glycemic
Plasma glucose, 0min	FAEAIGGIFTELPK	-0.214328	0.12047	0.0878936	Corynebacterium	0.936742	Glycemic
Plasma glucose, 0min	GAVVTDSGRPISVPVGDVVK	-0.0221578	0.219099	0.920286	Corynebacterium	0.963764	Glycemic
Plasma glucose, 0min	GSDIEVVAVNDLTDNK	0.175816	0.281614	0.538312	Corynebacterium	0.936742	Glycemic
Plasma glucose, 0min	TLLTTLTQSAFDPASK	-0.0504525	0.118262	0.673461	Corynebacterium	0.936742	Glycemic
Plasma glucose, 0min	VIPGLPIL	-0.148497	0.109699	0.188451	Corynebacterium	0.936742	Glycemic
Plasma glucose, 0min	VYAVEPEASPLLTTGK	-0.0389467	0.151537	0.799361	Corynebacterium	0.936742	Glycemic
Plasma glucose, 0min	AAAESSNLPLYR	-0.184995	0.17874	0.310988	Corynebacterium	0.936742	Glycemic
Plasma glucose, 0min	ADLAYGDYPYVEK	0.27981	0.182101	0.137479	Haemophilus	0.936742	Glycemic
Plasma glucose, 0min	AGEAFPLQIFYK	0.132124	0.129866	0.319115	Haemophilus	0.936742	Glycemic
Plasma glucose, 0min	AGQASFHDGIK	0.0781195	0.173907	0.657316	Haemophilus	0.936742	Glycemic
Plasma glucose, 0min	AIGSYDHAYYVGTDPK	0.198561	0.106987	0.0757839	Haemophilus	0.936742	Glycemic
Plasma glucose, 0min	AKQDDIPVVFFNK	0.183405	0.127947	0.164631	Haemophilus	0.936742	Glycemic
Plasma glucose, 0min	ALAINLVDPAAASTVIK	0.0894173	0.0868614	0.313544	Haemophilus	0.936742	Glycemic
Plasma glucose, 0min	ALAINLVDPAAASTVIKK	0.0265656	0.104366	0.801244	Haemophilus	0.936742	Glycemic
Plasma glucose, 0min	ALAINLVDPAAASTVINK	0.102205	0.0819902	0.224592	Haemophilus	0.936742	Glycemic
Plasma glucose, 0min	DAITAAAAAEEEALK	0.0167918	0.162197	0.918405	Haemophilus	0.963764	Glycemic
Plasma glucose, 0min	DSYKPVEYPVAILK	-0.126297	0.187596	0.507226	Haemophilus	0.936742	Glycemic
Plasma glucose, 0min	EEYIPTAGTGVIR	0.17843	0.112959	0.127289	Haemophilus	0.936742	Glycemic
Plasma glucose, 0min	EGQEAFVSVR	0.304986	0.160457	0.0694132	Haemophilus	0.936742	Glycemic
Plasma glucose, 0min	EGSQAVADAFTK	0.311825	0.154987	0.0555816	Haemophilus	0.936742	Glycemic
Plasma glucose, 0min	EGVEEILPIGTLSK	0.153456	0.132536	0.258321	Haemophilus	0.936742	Glycemic
Plasma glucose, 0min	ELEAVGIHDVK	-0.0332657	0.132729	0.804235	Haemophilus	0.936742	Glycemic
Plasma glucose, 0min	EMLVIPSPAAILK	-0.00313375	0.150443	0.983553	Haemophilus	0.98381	Glycemic
Plasma glucose, 0min	ESLGFLYYK	0.187338	0.212183	0.386043	Haemophilus	0.936742	Glycemic
Plasma glucose, 0min	FDSVAPVNLLIK	0.03895	0.0805585	0.633123	Haemophilus	0.936742	Glycemic
Plasma glucose, 0min	FDSVVPVNLLIK	-0.0804649	0.103705	0.445388	Haemophilus	0.936742	Glycemic
Plasma glucose, 0min	FYDTATGAR	-0.100957	0.143509	0.488519	Haemophilus	0.936742	Glycemic
Plasma glucose, 0min	FYVAPGFAYQVLPASK	0.0291166	0.0806811	0.721343	Haemophilus	0.936742	Glycemic
Plasma glucose, 0min	FYVSPGFAYQVVPASK	-0.147209	0.116929	0.220154	Haemophilus	0.936742	Glycemic
Plasma glucose, 0min	GNEAQVAEELAADAE	-0.0107176	0.17683	0.952172	Haemophilus	0.976329	Glycemic
Plasma glucose, 0min	GQVIFTEFQGDDVK	-0.026623	0.118898	0.824719	Haemophilus	0.943125	Glycemic
Plasma glucose, 0min	GQVIFTELQGDDVK	0.158559	0.139938	0.268379	Haemophilus	0.936742	Glycemic
Plasma glucose, 0min	GVEGVNDVYNELR	0.140452	0.173979	0.427426	Haemophilus	0.936742	Glycemic
Plasma glucose, 0min	GVESVINNASSAVIK	0.237899	0.141721	0.106198	Haemophilus	0.936742	Glycemic
Plasma glucose, 0min	GVPAQNISAVGHGK	0.0374412	0.139354	0.790474	Haemophilus	0.936742	Glycemic
Plasma glucose, 0min	GVPAQSISAVGHGK	0.0768005	0.109077	0.488149	Haemophilus	0.936742	Glycemic
Plasma glucose, 0min	KVEEMELPELTDEFVAK	0.116546	0.153275	0.454437	Haemophilus	0.936742	Glycemic
Plasma glucose, 0min	LDGVLASLGYK	0.0461481	0.0928905	0.62385	Haemophilus	0.936742	Glycemic
Plasma glucose, 0min	LEAPVVSATTSEDK	0.222806	0.152523	0.157039	Haemophilus	0.936742	Glycemic
Plasma glucose, 0min	NAYAVGALYTVGDLDAR	0.111267	0.0835522	0.195468	Haemophilus	0.936742	Glycemic
Plasma glucose, 0min	NKAYELLTQIPGISCVKPMGAMYMFPK	0.169687	0.251653	0.506572	Haemophilus	0.936742	Glycemic
Plasma glucose, 0min	SGVITADDSAFK	0.174719	0.313809	0.582841	Haemophilus	0.936742	Glycemic
Plasma glucose, 0min	SLQLHSNGVRELLQR	-0.213088	0.105022	0.0536935	Haemophilus	0.936742	Glycemic
Plasma glucose, 0min	SVAETIVYGALDK	0.25386	0.172708	0.154584	Haemophilus	0.936742	Glycemic
Plasma glucose, 0min	TDVVSPFNMEPYAK	0.193261	0.305576	0.533074	Haemophilus	0.936742	Glycemic
Plasma glucose, 0min	TFIVLPNPNYGGFEGGLAK	0.173005	0.149222	0.257707	Haemophilus	0.936742	Glycemic
Plasma glucose, 0min	TGDEVEIVGIRPTAK	0.0357917	0.137756	0.797219	Haemophilus	0.936742	Glycemic
Plasma glucose, 0min	TVEDTIASLDKLDITAPSVK	0.0952106	0.118572	0.429868	Haemophilus	0.936742	Glycemic
Plasma glucose, 0min	VEGNVVTLEALK	0.0775983	0.134714	0.569963	Haemophilus	0.936742	Glycemic
Plasma glucose, 0min	VIVASLESNETMYAK	0.159385	0.185491	0.3987	Haemophilus	0.936742	Glycemic
Plasma glucose, 0min	VLEELNGVEK	0.128545	0.211241	0.548558	Haemophilus	0.936742	Glycemic
Plasma glucose, 0min	VTEAGTPEYK	0.149701	0.181869	0.418541	Haemophilus	0.936742	Glycemic
Plasma glucose, 0min	VVADLLSTVGIDR	0.474429	0.247342	0.06707	Haemophilus	0.936742	Glycemic
Plasma glucose, 0min	YDSTLVTGACVK	0.278674	0.314587	0.384492	Haemophilus	0.936742	Glycemic
Plasma glucose, 0min	YVSETSGMPLLGK	0.0656284	0.13415	0.629129	Haemophilus	0.936742	Glycemic
Plasma glucose, 0min	AAGFNTFLLDSK	0.059212	0.242429	0.809117	Haemophilus	0.936742	Glycemic
Plasma glucose, 0min	AALEATLAAITGSLK	0.159322	0.111865	0.167252	Haemophilus	0.936742	Glycemic
Plasma glucose, 0min	AALEATLAAITGSLKK	0.106043	0.146984	0.477596	Haemophilus	0.936742	Glycemic
Plasma glucose, 0min	AAQVTALGSVTIASK	0.243764	0.17113	0.167194	Haemophilus	0.936742	Glycemic
Plasma glucose, 120min	AEDMDGIFK	0.135535	0.134981	0.325347	Neisseria	0.837725	Glycemic
Plasma glucose, 120min	AIESILPYYHGVYSDDPK	-0.00626942	0.174494	0.971636	Neisseria	0.987724	Glycemic
Plasma glucose, 120min	ALEGDAGYEEK	0.0452395	0.157607	0.776545	Neisseria	0.922147	Glycemic
Plasma glucose, 120min	ALLENLQEGSVIK	0.0988442	0.109834	0.377094	Neisseria	0.837725	Glycemic
Plasma glucose, 120min	AQYLLESLVK	0.104678	0.115946	0.375597	Neisseria	0.837725	Glycemic
Plasma glucose, 120min	AVAVVIPTNEELMIAHDTAR	0.10514	0.202931	0.609127	Neisseria	0.845157	Glycemic
Plasma glucose, 120min	DGAGAAATDYVKPDDAR	0.0177967	0.150262	0.906707	Neisseria	0.964736	Glycemic
Plasma glucose, 120min	DIGVPAVDESIK	0.203767	0.182081	0.274171	Neisseria	0.837725	Glycemic
Plasma glucose, 120min	DLGEEPYKFDK	0.167561	0.160196	0.305993	Neisseria	0.837725	Glycemic
Plasma glucose, 120min	DLQESAPPLYAAVK	0.0871249	0.178877	0.63063	Neisseria	0.847211	Glycemic
Plasma glucose, 120min	DNTYATLIVPVGTK	0.153177	0.152578	0.325431	Neisseria	0.837725	Glycemic
Plasma glucose, 120min	DNVVLDTVTVK	0.145381	0.110089	0.199098	Neisseria	0.837725	Glycemic
Plasma glucose, 120min	DTVVPELIK	0.0948277	0.105131	0.376023	Neisseria	0.837725	Glycemic
Plasma glucose, 120min	DVAGDVEVVER	0.077553	0.146729	0.601975	Neisseria	0.845157	Glycemic
Plasma glucose, 120min	DVLNPATEEVIAR	0.0973976	0.176085	0.585293	Neisseria	0.837725	Glycemic
Plasma glucose, 120min	EALITEETDTLAANEIK	0.0821431	0.234691	0.729388	Neisseria	0.91977	Glycemic
Plasma glucose, 120min	EFYEVAVAQELK	0.0694303	0.136792	0.616392	Neisseria	0.845157	Glycemic
Plasma glucose, 120min	EGGEATFYIPAK	-0.00266796	0.171596	0.987724	Neisseria	0.987724	Glycemic
Plasma glucose, 120min	EINVNVPVVVR	0.0574942	0.104079	0.585778	Neisseria	0.837725	Glycemic
Plasma glucose, 120min	EKAEGLINDIK	0.123849	0.207955	0.557046	Neisseria	0.837725	Glycemic
Plasma glucose, 120min	ENGTEVISFVR	0.114091	0.143288	0.4337	Neisseria	0.837725	Glycemic
Plasma glucose, 120min	FGTDALVIK	0.16957	0.117013	0.160235	Neisseria	0.837725	Glycemic
Plasma glucose, 120min	FGTEALVIK	0.231825	0.169942	0.18518	Neisseria	0.837725	Glycemic
Plasma glucose, 120min	GLTVEDILGANHD	0.0935212	0.12837	0.473338	Neisseria	0.837725	Glycemic
Plasma glucose, 120min	GMSVSNTGAPITVPVGK	0.0339241	0.173004	0.846192	Neisseria	0.939966	Glycemic
Plasma glucose, 120min	GYVMSAGFIDK	0.191084	0.196313	0.340082	Neisseria	0.837725	Glycemic
Plasma glucose, 120min	HGYTVSSQSQEIVR	0.222744	0.290792	0.45115	Neisseria	0.837725	Glycemic
Plasma glucose, 120min	IAVYDLGMLDTLNK	0.459293	0.20616	0.0355222	Neisseria	0.837725	Glycemic
Plasma glucose, 120min	IDFASLPLDK	0.233835	0.162999	0.16431	Neisseria	0.837725	Glycemic
Plasma glucose, 120min	IGPNATLVFDVK	-0.26514	0.312333	0.404324	Neisseria	0.837725	Glycemic
Plasma glucose, 120min	IHAHDENNQYGIGDVVVIEESRPLSK	0.114964	0.106313	0.290276	Neisseria	0.837725	Glycemic
Plasma glucose, 120min	IQRPLVLLEEE	-0.0216757	0.146905	0.883932	Neisseria	0.955796	Glycemic
Plasma glucose, 120min	ITGLVNNVVTSGAEEIEELKK	0.0898805	0.140327	0.527911	Neisseria	0.837725	Glycemic
Plasma glucose, 120min	IVEELSAVQGK	0.1868	0.227477	0.419625	Neisseria	0.837725	Glycemic
Plasma glucose, 120min	LADLKPDAAVVVATVR	-0.00722994	0.161725	0.964712	Neisseria	0.987724	Glycemic
Plasma glucose, 120min	LEGQTITVAQK	0.0805659	0.158438	0.615745	Neisseria	0.845157	Glycemic
Plasma glucose, 120min	LFVGIPVK	0.0628857	0.0959421	0.518409	Neisseria	0.837725	Glycemic
Plasma glucose, 120min	LKDELYALLQK	0.065126	0.113905	0.572805	Neisseria	0.837725	Glycemic
Plasma glucose, 120min	LLELTPALYVGK	0.0963993	0.135225	0.482795	Neisseria	0.837725	Glycemic
Plasma glucose, 120min	LNADPAVFEILK	0.0187931	0.151253	0.902153	Neisseria	0.964736	Glycemic
Plasma glucose, 120min	LNSDGLTITGGPSVTK	0.176375	0.316724	0.58277	Neisseria	0.837725	Glycemic
Plasma glucose, 120min	LSNESVQTVR	0.104946	0.101457	0.311263	Neisseria	0.837725	Glycemic
Plasma glucose, 120min	LVDIIDQSGVDEVK	0.3794	0.210309	0.0837965	Neisseria	0.837725	Glycemic
Plasma glucose, 120min	LVGGGEEASLTLDPAK	0.11963	0.119317	0.326047	Neisseria	0.837725	Glycemic
Plasma glucose, 120min	NAKPQTVELEVK	0.0587641	0.197958	0.769135	Neisseria	0.921576	Glycemic
Plasma glucose, 120min	NLSTDQVELR	0.237244	0.344713	0.497904	Neisseria	0.837725	Glycemic
Plasma glucose, 120min	RGLTVEDILGANHD	0.165236	0.0930514	0.0884562	Neisseria	0.837725	Glycemic
Plasma glucose, 120min	SIEQLNSDLLDLLK	0.213983	0.292214	0.471089	Neisseria	0.837725	Glycemic
Plasma glucose, 120min	SLNVMYGFDR	0.145004	0.180361	0.429308	Neisseria	0.837725	Glycemic
Plasma glucose, 120min	SPAELGTTMLEVLK	0.105991	0.142809	0.465175	Neisseria	0.837725	Glycemic
Plasma glucose, 120min	STDFSTVLK	0.150259	0.151211	0.330278	Neisseria	0.837725	Glycemic
Plasma glucose, 120min	TGKLDQISGEVK	-0.0847315	0.147245	0.570345	Neisseria	0.837725	Glycemic
Plasma glucose, 120min	TTLEDVLVTGVK	0.0833238	0.101377	0.419213	Neisseria	0.837725	Glycemic
Plasma glucose, 120min	VADELADPSSAILDIDRK	0.229966	0.180279	0.214302	Neisseria	0.837725	Glycemic
Plasma glucose, 120min	VALDELAITGIK	0.118586	0.174096	0.502297	Neisseria	0.837725	Glycemic
Plasma glucose, 120min	VATLSSAVAGSGER	0.202628	0.249146	0.424047	Neisseria	0.837725	Glycemic
Plasma glucose, 120min	VEGDENPEIMTK	0.0400577	0.149267	0.790713	Neisseria	0.922499	Glycemic
Plasma glucose, 120min	VETISGLVGLR	0.103524	0.12466	0.414468	Neisseria	0.837725	Glycemic
Plasma glucose, 120min	VGVVTGYTGDFSVSK	-0.0443878	0.218324	0.840606	Neisseria	0.939966	Glycemic
Plasma glucose, 120min	VIEEAPAPFITEEER	0.0897588	0.226388	0.695253	Neisseria	0.906555	Glycemic
Plasma glucose, 120min	VLETVEPLQAK	0.194541	0.158958	0.232887	Neisseria	0.837725	Glycemic
Plasma glucose, 120min	VNFNDLTVVAAIDK	0.225501	0.212721	0.299661	Neisseria	0.837725	Glycemic
Plasma glucose, 120min	VNRDDLAVASLLK	0.0775682	0.112405	0.496766	Neisseria	0.837725	Glycemic
Plasma glucose, 120min	VVDGFDVVDAIEGVSTK	0.0322087	0.141711	0.822128	Neisseria	0.939966	Glycemic
Plasma glucose, 120min	VVGGASELIEEVAGSK	-0.118241	0.153656	0.449094	Neisseria	0.837725	Glycemic
Plasma glucose, 120min	YVANQGLFGK	0.286002	0.234311	0.234091	Neisseria	0.837725	Glycemic
Plasma glucose, 120min	AAAQAVYQESVK	0.135569	0.130567	0.309474	Neisseria	0.837725	Glycemic
Plasma glucose, 120min	AADVPLASDHFR	0.127495	0.129104	0.333231	Neisseria	0.837725	Glycemic
Plasma glucose, 120min	AAFAPLAAALTADEAK	-0.0367291	0.160162	0.820559	Neisseria	0.939966	Glycemic
Plasma glucose, 120min	ALSTTVTGIEMFR	0.897629	0.279712	0.00375677	Corynebacterium	0.49965	Glycemic
Plasma glucose, 120min	DIGAVGQPVDEIYTFK	-0.110638	0.187096	0.559821	Corynebacterium	0.837725	Glycemic
Plasma glucose, 120min	DVSYDEDSITVDGHR	0.377786	0.288088	0.202145	Corynebacterium	0.837725	Glycemic
Plasma glucose, 120min	ETTVEEVNEILK	0.39521	0.227984	0.0958385	Corynebacterium	0.837725	Glycemic
Plasma glucose, 120min	ETTVEEVNEILKK	0.0857315	0.173584	0.625874	Corynebacterium	0.847211	Glycemic
Plasma glucose, 120min	FAEAIGGIFTELPK	0.258003	0.163793	0.128307	Corynebacterium	0.837725	Glycemic
Plasma glucose, 120min	GAVVTDSGRPISVPVGDVVK	-0.0958349	0.293527	0.746881	Corynebacterium	0.91977	Glycemic
Plasma glucose, 120min	GSDIEVVAVNDLTDNK	0.291217	0.376428	0.446702	Corynebacterium	0.837725	Glycemic
Plasma glucose, 120min	TLLTTLTQSAFDPASK	0.0930404	0.158218	0.561991	Corynebacterium	0.837725	Glycemic
Plasma glucose, 120min	VIPGLPIL	0.175492	0.148518	0.248933	Corynebacterium	0.837725	Glycemic
Plasma glucose, 120min	VYAVEPEASPLLTTGK	0.422442	0.18455	0.0311749	Corynebacterium	0.837725	Glycemic
Plasma glucose, 120min	AAAESSNLPLYR	0.260832	0.239385	0.286714	Corynebacterium	0.837725	Glycemic
Plasma glucose, 120min	ADLAYGDYPYVEK	-0.386089	0.243769	0.126323	Haemophilus	0.837725	Glycemic
Plasma glucose, 120min	AGEAFPLQIFYK	-0.0993857	0.176891	0.579429	Haemophilus	0.837725	Glycemic
Plasma glucose, 120min	AGQASFHDGIK	0.0418656	0.234275	0.859671	Haemophilus	0.943847	Glycemic
Plasma glucose, 120min	AIGSYDHAYYVGTDPK	-0.179839	0.149128	0.239596	Haemophilus	0.837725	Glycemic
Plasma glucose, 120min	AKQDDIPVVFFNK	-0.230683	0.17265	0.194038	Haemophilus	0.837725	Glycemic
Plasma glucose, 120min	ALAINLVDPAAASTVIK	-0.0398121	0.118871	0.740596	Haemophilus	0.91977	Glycemic
Plasma glucose, 120min	ALAINLVDPAAASTVIKK	-0.0239517	0.140203	0.865785	Haemophilus	0.943847	Glycemic
Plasma glucose, 120min	ALAINLVDPAAASTVINK	-0.18201	0.107321	0.102833	Haemophilus	0.837725	Glycemic
Plasma glucose, 120min	DAITAAAAAEEEALK	0.286205	0.209798	0.185165	Haemophilus	0.837725	Glycemic
Plasma glucose, 120min	DSYKPVEYPVAILK	-0.0111169	0.254183	0.965477	Haemophilus	0.987724	Glycemic
Plasma glucose, 120min	EEYIPTAGTGVIR	-0.0496697	0.158999	0.757442	Haemophilus	0.920674	Glycemic
Plasma glucose, 120min	EGQEAFVSVR	-0.232746	0.226103	0.313563	Haemophilus	0.837725	Glycemic
Plasma glucose, 120min	EGSQAVADAFTK	-0.351444	0.213167	0.112244	Haemophilus	0.837725	Glycemic
Plasma glucose, 120min	EGVEEILPIGTLSK	-0.31095	0.171443	0.0822452	Haemophilus	0.837725	Glycemic
Plasma glucose, 120min	ELEAVGIHDVK	-0.17788	0.174673	0.318666	Haemophilus	0.837725	Glycemic
Plasma glucose, 120min	EMLVIPSPAAILK	0.061887	0.201559	0.76146	Haemophilus	0.920674	Glycemic
Plasma glucose, 120min	ESLGFLYYK	-0.282141	0.283632	0.329785	Haemophilus	0.837725	Glycemic
Plasma glucose, 120min	FDSVAPVNLLIK	-0.0045694	0.108662	0.966806	Haemophilus	0.987724	Glycemic
Plasma glucose, 120min	FDSVVPVNLLIK	0.0143468	0.140918	0.919754	Haemophilus	0.970851	Glycemic
Plasma glucose, 120min	FYDTATGAR	0.108678	0.193352	0.579277	Haemophilus	0.837725	Glycemic
Plasma glucose, 120min	FYVAPGFAYQVLPASK	-0.221545	0.098735	0.0343366	Haemophilus	0.837725	Glycemic
Plasma glucose, 120min	FYVSPGFAYQVVPASK	0.0313571	0.161938	0.84809	Haemophilus	0.939966	Glycemic
Plasma glucose, 120min	GNEAQVAEELAADAE	-0.292274	0.229774	0.215557	Haemophilus	0.837725	Glycemic
Plasma glucose, 120min	GQVIFTEFQGDDVK	-0.145983	0.15697	0.361629	Haemophilus	0.837725	Glycemic
Plasma glucose, 120min	GQVIFTELQGDDVK	0.00398408	0.192808	0.983685	Haemophilus	0.987724	Glycemic
Plasma glucose, 120min	GVEGVNDVYNELR	-0.00807705	0.236691	0.97306	Haemophilus	0.987724	Glycemic
Plasma glucose, 120min	GVESVINNASSAVIK	0.0540024	0.200801	0.790278	Haemophilus	0.922499	Glycemic
Plasma glucose, 120min	GVPAQNISAVGHGK	-0.155223	0.18465	0.408849	Haemophilus	0.837725	Glycemic
Plasma glucose, 120min	GVPAQSISAVGHGK	-0.0603052	0.147415	0.686105	Haemophilus	0.903484	Glycemic
Plasma glucose, 120min	KVEEMELPELTDEFVAK	-0.305221	0.198678	0.137555	Haemophilus	0.837725	Glycemic
Plasma glucose, 120min	LDGVLASLGYK	-0.193807	0.118927	0.116237	Haemophilus	0.837725	Glycemic
Plasma glucose, 120min	LEAPVVSATTSEDK	-0.44601	0.193286	0.0299613	Haemophilus	0.837725	Glycemic
Plasma glucose, 120min	NAYAVGALYTVGDLDAR	-0.086572	0.114878	0.45842	Haemophilus	0.837725	Glycemic
Plasma glucose, 120min	NKAYELLTQIPGISCVKPMGAMYMFPK	-0.111364	0.340243	0.746272	Haemophilus	0.91977	Glycemic
Plasma glucose, 120min	SGVITADDSAFK	-0.581367	0.407018	0.166074	Haemophilus	0.837725	Glycemic
Plasma glucose, 120min	SLQLHSNGVRELLQR	0.0538176	0.152198	0.726724	Haemophilus	0.91977	Glycemic
Plasma glucose, 120min	SVAETIVYGALDK	-0.199507	0.238602	0.411317	Haemophilus	0.837725	Glycemic
Plasma glucose, 120min	TDVVSPFNMEPYAK	-0.26502	0.410052	0.524213	Haemophilus	0.837725	Glycemic
Plasma glucose, 120min	TFIVLPNPNYGGFEGGLAK	-0.134215	0.204016	0.516886	Haemophilus	0.837725	Glycemic
Plasma glucose, 120min	TGDEVEIVGIRPTAK	-0.225529	0.179368	0.220724	Haemophilus	0.837725	Glycemic
Plasma glucose, 120min	TVEDTIASLDKLDITAPSVK	-0.160465	0.157932	0.319746	Haemophilus	0.837725	Glycemic
Plasma glucose, 120min	VEGNVVTLEALK	-0.115588	0.180549	0.528108	Haemophilus	0.837725	Glycemic
Plasma glucose, 120min	VIVASLESNETMYAK	-0.185885	0.249939	0.464264	Haemophilus	0.837725	Glycemic
Plasma glucose, 120min	VLEELNGVEK	0.0555003	0.285521	0.847512	Haemophilus	0.939966	Glycemic
Plasma glucose, 120min	VTEAGTPEYK	-0.0886319	0.246899	0.722748	Haemophilus	0.91977	Glycemic
Plasma glucose, 120min	VVADLLSTVGIDR	-0.159336	0.355085	0.657655	Haemophilus	0.874681	Glycemic
Plasma glucose, 120min	YDSTLVTGACVK	-0.529749	0.415298	0.21431	Haemophilus	0.837725	Glycemic
Plasma glucose, 120min	YVSETSGMPLLGK	-0.141815	0.178646	0.435073	Haemophilus	0.837725	Glycemic
Plasma glucose, 120min	AAGFNTFLLDSK	-0.24467	0.321988	0.454731	Haemophilus	0.837725	Glycemic
Plasma glucose, 120min	AALEATLAAITGSLK	-0.0994879	0.155059	0.527205	Haemophilus	0.837725	Glycemic
Plasma glucose, 120min	AALEATLAAITGSLKK	-0.381777	0.183581	0.0484138	Haemophilus	0.837725	Glycemic
Plasma glucose, 120min	AAQVTALGSVTIASK	-0.421789	0.223207	0.0709394	Haemophilus	0.837725	Glycemic
GLP1, 0min	AEDMDGIFK	0.199359	0.196163	0.321628	Neisseria	0.761437	Incretins
GLP1, 0min	AIESILPYYHGVYSDDPK	0.234869	0.245494	0.350131	Neisseria	0.761437	Incretins
GLP1, 0min	ALEGDAGYEEK	0.226606	0.211331	0.296363	Neisseria	0.761437	Incretins
GLP1, 0min	ALLENLQEGSVIK	0.133719	0.157814	0.406843	Neisseria	0.761437	Incretins
GLP1, 0min	AQYLLESLVK	0.194425	0.164806	0.251955	Neisseria	0.761437	Incretins
GLP1, 0min	AVAVVIPTNEELMIAHDTAR	0.242359	0.294348	0.420006	Neisseria	0.761437	Incretins
GLP1, 0min	DGAGAAATDYVKPDDAR	0.297411	0.221441	0.194293	Neisseria	0.761437	Incretins
GLP1, 0min	DIGVPAVDESIK	0.44042	0.256672	0.101634	Neisseria	0.761437	Incretins
GLP1, 0min	DLGEEPYKFDK	0.075166	0.240369	0.757737	Neisseria	0.872111	Incretins
GLP1, 0min	DLQESAPPLYAAVK	0.200902	0.233619	0.400006	Neisseria	0.761437	Incretins
GLP1, 0min	DNTYATLIVPVGTK	0.0106416	0.213851	0.960806	Neisseria	0.970213	Incretins
GLP1, 0min	DNVVLDTVTVK	0.167908	0.157775	0.299909	Neisseria	0.761437	Incretins
GLP1, 0min	DTVVPELIK	-0.0755059	0.136758	0.586989	Neisseria	0.768737	Incretins
GLP1, 0min	DVAGDVEVVER	0.116785	0.226058	0.61109	Neisseria	0.768737	Incretins
GLP1, 0min	DVLNPATEEVIAR	0.204071	0.312733	0.521482	Neisseria	0.768737	Incretins
GLP1, 0min	EALITEETDTLAANEIK	0.13398	0.367693	0.719399	Neisseria	0.839298	Incretins
GLP1, 0min	EFYEVAVAQELK	0.203238	0.187828	0.292106	Neisseria	0.761437	Incretins
GLP1, 0min	EGGEATFYIPAK	0.0765555	0.247881	0.760638	Neisseria	0.872111	Incretins
GLP1, 0min	EINVNVPVVVR	0.13002	0.150582	0.398126	Neisseria	0.761437	Incretins
GLP1, 0min	EKAEGLINDIK	0.324055	0.282036	0.264118	Neisseria	0.761437	Incretins
GLP1, 0min	ENGTEVISFVR	0.164973	0.198383	0.415462	Neisseria	0.761437	Incretins
GLP1, 0min	FGTDALVIK	0.204409	0.161742	0.220838	Neisseria	0.761437	Incretins
GLP1, 0min	FGTEALVIK	0.137275	0.226659	0.551562	Neisseria	0.768737	Incretins
GLP1, 0min	GLTVEDILGANHD	0.276093	0.171275	0.122635	Neisseria	0.761437	Incretins
GLP1, 0min	GMSVSNTGAPITVPVGK	-0.0419717	0.248501	0.867572	Neisseria	0.930541	Incretins
GLP1, 0min	GYVMSAGFIDK	0.278944	0.267786	0.309995	Neisseria	0.761437	Incretins
GLP1, 0min	HGYTVSSQSQEIVR	0.210437	0.384722	0.590441	Neisseria	0.768737	Incretins
GLP1, 0min	IAVYDLGMLDTLNK	0.429192	0.295774	0.162263	Neisseria	0.761437	Incretins
GLP1, 0min	IDFASLPLDK	0.251449	0.228384	0.283974	Neisseria	0.761437	Incretins
GLP1, 0min	IGPNATLVFDVK	-0.197249	0.432867	0.653529	Neisseria	0.790176	Incretins
GLP1, 0min	IHAHDENNQYGIGDVVVIEESRPLSK	0.121132	0.149805	0.428263	Neisseria	0.761437	Incretins
GLP1, 0min	IQRPLVLLEEE	-0.014739	0.220496	0.947369	Neisseria	0.970213	Incretins
GLP1, 0min	ITGLVNNVVTSGAEEIEELKK	0.0290135	0.207032	0.889951	Neisseria	0.942401	Incretins
GLP1, 0min	IVEELSAVQGK	0.152595	0.35986	0.676063	Neisseria	0.802825	Incretins
GLP1, 0min	LADLKPDAAVVVATVR	0.0540462	0.244709	0.827442	Neisseria	0.919631	Incretins
GLP1, 0min	LEGQTITVAQK	0.31813	0.235881	0.192511	Neisseria	0.761437	Incretins
GLP1, 0min	LFVGIPVK	0.00665165	0.141291	0.962918	Neisseria	0.970213	Incretins
GLP1, 0min	LKDELYALLQK	0.102975	0.161374	0.530641	Neisseria	0.768737	Incretins
GLP1, 0min	LLELTPALYVGK	0.181981	0.1924	0.355513	Neisseria	0.761437	Incretins
GLP1, 0min	LNADPAVFEILK	0.164565	0.218733	0.460602	Neisseria	0.765751	Incretins
GLP1, 0min	LNSDGLTITGGPSVTK	0.574217	0.401463	0.168066	Neisseria	0.761437	Incretins
GLP1, 0min	LSNESVQTVR	0.0979021	0.153272	0.530235	Neisseria	0.768737	Incretins
GLP1, 0min	LVDIIDQSGVDEVK	0.386936	0.313818	0.231875	Neisseria	0.761437	Incretins
GLP1, 0min	LVGGGEEASLTLDPAK	0.1276	0.175576	0.475799	Neisseria	0.768737	Incretins
GLP1, 0min	NAKPQTVELEVK	-0.1243	0.267773	0.647518	Neisseria	0.790091	Incretins
GLP1, 0min	NLSTDQVELR	0.293419	0.525341	0.582682	Neisseria	0.768737	Incretins
GLP1, 0min	RGLTVEDILGANHD	0.0777703	0.133076	0.565483	Neisseria	0.768737	Incretins
GLP1, 0min	SIEQLNSDLLDLLK	-0.374584	0.407987	0.369493	Neisseria	0.761437	Incretins
GLP1, 0min	SLNVMYGFDR	0.206748	0.244218	0.40725	Neisseria	0.761437	Incretins
GLP1, 0min	SPAELGTTMLEVLK	0.0760256	0.203463	0.71259	Neisseria	0.838712	Incretins
GLP1, 0min	STDFSTVLK	0.218423	0.216832	0.325806	Neisseria	0.761437	Incretins
GLP1, 0min	TGKLDQISGEVK	-0.253841	0.180472	0.174913	Neisseria	0.761437	Incretins
GLP1, 0min	TTLEDVLVTGVK	0.0387994	0.138134	0.781686	Neisseria	0.886338	Incretins
GLP1, 0min	VADELADPSSAILDIDRK	0.259511	0.27216	0.351709	Neisseria	0.761437	Incretins
GLP1, 0min	VALDELAITGIK	0.234276	0.27597	0.405973	Neisseria	0.761437	Incretins
GLP1, 0min	VATLSSAVAGSGER	0.412717	0.354991	0.258672	Neisseria	0.761437	Incretins
GLP1, 0min	VEGDENPEIMTK	0.134215	0.207046	0.524205	Neisseria	0.768737	Incretins
GLP1, 0min	VETISGLVGLR	0.121158	0.173447	0.49289	Neisseria	0.768737	Incretins
GLP1, 0min	VGVVTGYTGDFSVSK	-0.134057	0.300084	0.659869	Neisseria	0.790654	Incretins
GLP1, 0min	VIEEAPAPFITEEER	0.173527	0.343006	0.618458	Neisseria	0.768737	Incretins
GLP1, 0min	VLETVEPLQAK	0.239104	0.226049	0.302777	Neisseria	0.761437	Incretins
GLP1, 0min	VNFNDLTVVAAIDK	-0.0148709	0.301833	0.961194	Neisseria	0.970213	Incretins
GLP1, 0min	VNRDDLAVASLLK	0.171458	0.154645	0.280707	Neisseria	0.761437	Incretins
GLP1, 0min	VVDGFDVVDAIEGVSTK	0.105297	0.202041	0.607974	Neisseria	0.768737	Incretins
GLP1, 0min	VVGGASELIEEVAGSK	0.135496	0.20303	0.512162	Neisseria	0.768737	Incretins
GLP1, 0min	YVANQGLFGK	0.379655	0.344644	0.283723	Neisseria	0.761437	Incretins
GLP1, 0min	AAAQAVYQESVK	0.151131	0.18012	0.411354	Neisseria	0.761437	Incretins
GLP1, 0min	AADVPLASDHFR	0.306706	0.186901	0.116429	Neisseria	0.761437	Incretins
GLP1, 0min	AAFAPLAAALTADEAK	-0.140818	0.273886	0.612783	Neisseria	0.768737	Incretins
GLP1, 0min	ALSTTVTGIEMFR	0.215931	0.423782	0.615956	Corynebacterium	0.768737	Incretins
GLP1, 0min	DIGAVGQPVDEIYTFK	0.0535516	0.254606	0.835537	Corynebacterium	0.919631	Incretins
GLP1, 0min	DVSYDEDSITVDGHR	0.727888	0.351775	0.0516987	Corynebacterium	0.761437	Incretins
GLP1, 0min	ETTVEEVNEILK	0.342716	0.299563	0.26611	Corynebacterium	0.761437	Incretins
GLP1, 0min	ETTVEEVNEILKK	0.294993	0.223286	0.20137	Corynebacterium	0.761437	Incretins
GLP1, 0min	FAEAIGGIFTELPK	0.211785	0.230853	0.369864	Corynebacterium	0.761437	Incretins
GLP1, 0min	GAVVTDSGRPISVPVGDVVK	0.445279	0.361795	0.232695	Corynebacterium	0.761437	Incretins
GLP1, 0min	GSDIEVVAVNDLTDNK	0.429909	0.501853	0.40179	Corynebacterium	0.761437	Incretins
GLP1, 0min	TLLTTLTQSAFDPASK	-0.113533	0.223008	0.616255	Corynebacterium	0.768737	Incretins
GLP1, 0min	VIPGLPIL	0.126882	0.195914	0.524581	Corynebacterium	0.768737	Incretins
GLP1, 0min	VYAVEPEASPLLTTGK	0.409276	0.255731	0.125185	Corynebacterium	0.761437	Incretins
GLP1, 0min	AAAESSNLPLYR	0.240841	0.315252	0.453808	Corynebacterium	0.764006	Incretins
GLP1, 0min	ADLAYGDYPYVEK	-0.584999	0.324309	0.0863429	Haemophilus	0.761437	Incretins
GLP1, 0min	AGEAFPLQIFYK	-0.162451	0.22604	0.480651	Haemophilus	0.768737	Incretins
GLP1, 0min	AGQASFHDGIK	-0.662453	0.306369	0.0428918	Haemophilus	0.761437	Incretins
GLP1, 0min	AIGSYDHAYYVGTDPK	-0.278126	0.238845	0.257939	Haemophilus	0.761437	Incretins
GLP1, 0min	AKQDDIPVVFFNK	-0.392616	0.218991	0.088138	Haemophilus	0.761437	Incretins
GLP1, 0min	ALAINLVDPAAASTVIK	-0.276726	0.140608	0.0630804	Haemophilus	0.761437	Incretins
GLP1, 0min	ALAINLVDPAAASTVIKK	-0.312036	0.174627	0.0891254	Haemophilus	0.761437	Incretins
GLP1, 0min	ALAINLVDPAAASTVINK	-0.115995	0.14876	0.444672	Haemophilus	0.764006	Incretins
GLP1, 0min	DAITAAAAAEEEALK	0.615779	0.248083	0.0220577	Haemophilus	0.761437	Incretins
GLP1, 0min	DSYKPVEYPVAILK	-0.0653891	0.327096	0.843571	Haemophilus	0.919631	Incretins
GLP1, 0min	EEYIPTAGTGVIR	-0.116304	0.199943	0.567277	Haemophilus	0.768737	Incretins
GLP1, 0min	EGQEAFVSVR	0.0250039	0.302007	0.934839	Haemophilus	0.970213	Incretins
GLP1, 0min	EGSQAVADAFTK	-0.215837	0.282361	0.453553	Haemophilus	0.764006	Incretins
GLP1, 0min	EGVEEILPIGTLSK	-0.281451	0.223434	0.222293	Haemophilus	0.761437	Incretins
GLP1, 0min	ELEAVGIHDVK	-0.1757	0.257159	0.502298	Haemophilus	0.768737	Incretins
GLP1, 0min	EMLVIPSPAAILK	0.134688	0.265312	0.617244	Haemophilus	0.768737	Incretins
GLP1, 0min	ESLGFLYYK	0.335894	0.379544	0.386677	Haemophilus	0.761437	Incretins
GLP1, 0min	FDSVAPVNLLIK	-0.202092	0.135866	0.152496	Haemophilus	0.761437	Incretins
GLP1, 0min	FDSVVPVNLLIK	0.313163	0.172481	0.0844498	Haemophilus	0.761437	Incretins
GLP1, 0min	FYDTATGAR	-0.665292	0.218251	0.00634584	Haemophilus	0.761437	Incretins
GLP1, 0min	FYVAPGFAYQVLPASK	-0.229999	0.131653	0.0959747	Haemophilus	0.761437	Incretins
GLP1, 0min	FYVSPGFAYQVVPASK	-0.154087	0.239415	0.527148	Haemophilus	0.768737	Incretins
GLP1, 0min	GNEAQVAEELAADAE	-0.39196	0.314488	0.22704	Haemophilus	0.761437	Incretins
GLP1, 0min	GQVIFTEFQGDDVK	-0.111856	0.228091	0.629188	Haemophilus	0.774833	Incretins
GLP1, 0min	GQVIFTELQGDDVK	-0.32719	0.252798	0.210317	Haemophilus	0.761437	Incretins
GLP1, 0min	GVEGVNDVYNELR	0.258592	0.305838	0.407823	Haemophilus	0.761437	Incretins
GLP1, 0min	GVESVINNASSAVIK	0.235069	0.256178	0.369763	Haemophilus	0.761437	Incretins
GLP1, 0min	GVPAQNISAVGHGK	-0.195598	0.249383	0.442039	Haemophilus	0.764006	Incretins
GLP1, 0min	GVPAQSISAVGHGK	0.136447	0.230715	0.560872	Haemophilus	0.768737	Incretins
GLP1, 0min	KVEEMELPELTDEFVAK	-0.590205	0.228175	0.0176289	Haemophilus	0.761437	Incretins
GLP1, 0min	LDGVLASLGYK	-0.243416	0.15916	0.141833	Haemophilus	0.761437	Incretins
GLP1, 0min	LEAPVVSATTSEDK	-0.419605	0.272057	0.138665	Haemophilus	0.761437	Incretins
GLP1, 0min	NAYAVGALYTVGDLDAR	0.0212866	0.15596	0.892801	Haemophilus	0.942401	Incretins
GLP1, 0min	NKAYELLTQIPGISCVKPMGAMYMFPK	0.395856	0.432972	0.371463	Haemophilus	0.761437	Incretins
GLP1, 0min	SGVITADDSAFK	-0.0554698	0.567951	0.923169	Haemophilus	0.966784	Incretins
GLP1, 0min	SLQLHSNGVRELLQR	0.0355653	0.208709	0.866403	Haemophilus	0.930541	Incretins
GLP1, 0min	SVAETIVYGALDK	-0.459891	0.293864	0.133274	Haemophilus	0.761437	Incretins
GLP1, 0min	TDVVSPFNMEPYAK	-0.357954	0.56562	0.533999	Haemophilus	0.768737	Incretins
GLP1, 0min	TFIVLPNPNYGGFEGGLAK	-0.248221	0.263546	0.357508	Haemophilus	0.761437	Incretins
GLP1, 0min	TGDEVEIVGIRPTAK	-0.346244	0.222845	0.135928	Haemophilus	0.761437	Incretins
GLP1, 0min	TVEDTIASLDKLDITAPSVK	-0.283689	0.229694	0.231118	Haemophilus	0.761437	Incretins
GLP1, 0min	VEGNVVTLEALK	-0.281688	0.224922	0.224879	Haemophilus	0.761437	Incretins
GLP1, 0min	VIVASLESNETMYAK	0.0722564	0.358204	0.842174	Haemophilus	0.919631	Incretins
GLP1, 0min	VLEELNGVEK	0.36585	0.453568	0.429382	Haemophilus	0.761437	Incretins
GLP1, 0min	VTEAGTPEYK	-0.426637	0.299034	0.169086	Haemophilus	0.761437	Incretins
GLP1, 0min	VVADLLSTVGIDR	-0.128832	0.469015	0.786375	Haemophilus	0.886338	Incretins
GLP1, 0min	YDSTLVTGACVK	-0.752878	0.545372	0.182673	Haemophilus	0.761437	Incretins
GLP1, 0min	YVSETSGMPLLGK	-0.192593	0.225753	0.403697	Haemophilus	0.761437	Incretins
GLP1, 0min	AAGFNTFLLDSK	-0.259777	0.461408	0.579686	Haemophilus	0.768737	Incretins
GLP1, 0min	AALEATLAAITGSLK	-0.194873	0.196278	0.332648	Haemophilus	0.761437	Incretins
GLP1, 0min	AALEATLAAITGSLKK	-0.493478	0.241162	0.0541054	Haemophilus	0.761437	Incretins
GLP1, 0min	AAQVTALGSVTIASK	0.00631863	0.341992	0.985442	Haemophilus	0.985442	Incretins
GLP1, 30min	AEDMDGIFK	-0.113644	0.192523	0.561608	Neisseria	0.991432	Incretins
GLP1, 30min	AIESILPYYHGVYSDDPK	0.172845	0.239246	0.478376	Neisseria	0.991432	Incretins
GLP1, 30min	ALEGDAGYEEK	0.229276	0.203428	0.273059	Neisseria	0.991432	Incretins
GLP1, 30min	ALLENLQEGSVIK	0.00484961	0.155051	0.975358	Neisseria	0.991432	Incretins
GLP1, 30min	AQYLLESLVK	0.0331063	0.16437	0.84241	Neisseria	0.991432	Incretins
GLP1, 30min	AVAVVIPTNEELMIAHDTAR	-0.124754	0.287573	0.669064	Neisseria	0.991432	Incretins
GLP1, 30min	DGAGAAATDYVKPDDAR	0.139285	0.221015	0.535695	Neisseria	0.991432	Incretins
GLP1, 30min	DIGVPAVDESIK	-0.0340188	0.26528	0.899242	Neisseria	0.991432	Incretins
GLP1, 30min	DLGEEPYKFDK	-0.0343383	0.232478	0.884054	Neisseria	0.991432	Incretins
GLP1, 30min	DLQESAPPLYAAVK	0.222768	0.224187	0.332253	Neisseria	0.991432	Incretins
GLP1, 30min	DNTYATLIVPVGTK	0.0441522	0.206217	0.832632	Neisseria	0.991432	Incretins
GLP1, 30min	DNVVLDTVTVK	-0.0316265	0.156401	0.841792	Neisseria	0.991432	Incretins
GLP1, 30min	DTVVPELIK	-0.1361	0.129493	0.305782	Neisseria	0.991432	Incretins
GLP1, 30min	DVAGDVEVVER	0.000269319	0.219675	0.999034	Neisseria	0.999034	Incretins
GLP1, 30min	DVLNPATEEVIAR	0.030848	0.305013	0.920449	Neisseria	0.991432	Incretins
GLP1, 30min	EALITEETDTLAANEIK	0.031645	0.356056	0.930064	Neisseria	0.991432	Incretins
GLP1, 30min	EFYEVAVAQELK	0.138955	0.183944	0.458803	Neisseria	0.991432	Incretins
GLP1, 30min	EGGEATFYIPAK	0.194322	0.235892	0.419783	Neisseria	0.991432	Incretins
GLP1, 30min	EINVNVPVVVR	0.0777837	0.147023	0.602588	Neisseria	0.991432	Incretins
GLP1, 30min	EKAEGLINDIK	0.0463907	0.280912	0.870489	Neisseria	0.991432	Incretins
GLP1, 30min	ENGTEVISFVR	0.0102947	0.194777	0.958373	Neisseria	0.991432	Incretins
GLP1, 30min	FGTDALVIK	0.0274043	0.162136	0.867479	Neisseria	0.991432	Incretins
GLP1, 30min	FGTEALVIK	-0.308421	0.209754	0.157013	Neisseria	0.991432	Incretins
GLP1, 30min	GLTVEDILGANHD	0.0153153	0.175719	0.931412	Neisseria	0.991432	Incretins
GLP1, 30min	GMSVSNTGAPITVPVGK	0.0253087	0.239993	0.917065	Neisseria	0.991432	Incretins
GLP1, 30min	GYVMSAGFIDK	0.195921	0.261785	0.462927	Neisseria	0.991432	Incretins
GLP1, 30min	HGYTVSSQSQEIVR	0.221795	0.370855	0.55651	Neisseria	0.991432	Incretins
GLP1, 30min	IAVYDLGMLDTLNK	-0.405481	0.286157	0.171877	Neisseria	0.991432	Incretins
GLP1, 30min	IDFASLPLDK	-0.140517	0.224867	0.53911	Neisseria	0.991432	Incretins
GLP1, 30min	IGPNATLVFDVK	-0.350557	0.41265	0.405644	Neisseria	0.991432	Incretins
GLP1, 30min	IHAHDENNQYGIGDVVVIEESRPLSK	0.00692856	0.14695	0.962862	Neisseria	0.991432	Incretins
GLP1, 30min	IQRPLVLLEEE	-0.00787547	0.212871	0.970855	Neisseria	0.991432	Incretins
GLP1, 30min	ITGLVNNVVTSGAEEIEELKK	-0.13277	0.197739	0.509622	Neisseria	0.991432	Incretins
GLP1, 30min	IVEELSAVQGK	-0.131015	0.347715	0.710298	Neisseria	0.991432	Incretins
GLP1, 30min	LADLKPDAAVVVATVR	0.175793	0.233227	0.459788	Neisseria	0.991432	Incretins
GLP1, 30min	LEGQTITVAQK	0.137843	0.23583	0.565417	Neisseria	0.991432	Incretins
GLP1, 30min	LFVGIPVK	-0.0112162	0.136379	0.935271	Neisseria	0.991432	Incretins
GLP1, 30min	LKDELYALLQK	-0.0710983	0.156554	0.654615	Neisseria	0.991432	Incretins
GLP1, 30min	LLELTPALYVGK	-0.0251976	0.189757	0.895687	Neisseria	0.991432	Incretins
GLP1, 30min	LNADPAVFEILK	0.127305	0.212219	0.555326	Neisseria	0.991432	Incretins
GLP1, 30min	LNSDGLTITGGPSVTK	0.116775	0.406049	0.776621	Neisseria	0.991432	Incretins
GLP1, 30min	LSNESVQTVR	-0.0396376	0.149199	0.793213	Neisseria	0.991432	Incretins
GLP1, 30min	LVDIIDQSGVDEVK	0.0732054	0.313819	0.81792	Neisseria	0.991432	Incretins
GLP1, 30min	LVGGGEEASLTLDPAK	0.0367521	0.171518	0.832502	Neisseria	0.991432	Incretins
GLP1, 30min	NAKPQTVELEVK	0.115074	0.258605	0.661112	Neisseria	0.991432	Incretins
GLP1, 30min	NLSTDQVELR	0.58251	0.494198	0.252352	Neisseria	0.991432	Incretins
GLP1, 30min	RGLTVEDILGANHD	-0.0199953	0.12948	0.87882	Neisseria	0.991432	Incretins
GLP1, 30min	SIEQLNSDLLDLLK	-0.940703	0.342648	0.0124722	Neisseria	0.829404	Incretins
GLP1, 30min	SLNVMYGFDR	0.356685	0.226298	0.130672	Neisseria	0.991432	Incretins
GLP1, 30min	SPAELGTTMLEVLK	0.0146659	0.197069	0.941415	Neisseria	0.991432	Incretins
GLP1, 30min	STDFSTVLK	0.0571871	0.214181	0.7922	Neisseria	0.991432	Incretins
GLP1, 30min	TGKLDQISGEVK	-0.109397	0.180985	0.552341	Neisseria	0.991432	Incretins
GLP1, 30min	TTLEDVLVTGVK	-0.131362	0.130341	0.325572	Neisseria	0.991432	Incretins
GLP1, 30min	VADELADPSSAILDIDRK	0.394429	0.253743	0.135761	Neisseria	0.991432	Incretins
GLP1, 30min	VALDELAITGIK	0.278435	0.263918	0.304001	Neisseria	0.991432	Incretins
GLP1, 30min	VATLSSAVAGSGER	0.222904	0.350554	0.532075	Neisseria	0.991432	Incretins
GLP1, 30min	VEGDENPEIMTK	0.182505	0.197793	0.367156	Neisseria	0.991432	Incretins
GLP1, 30min	VETISGLVGLR	0.14496	0.166337	0.393833	Neisseria	0.991432	Incretins
GLP1, 30min	VGVVTGYTGDFSVSK	0.291487	0.283736	0.316535	Neisseria	0.991432	Incretins
GLP1, 30min	VIEEAPAPFITEEER	0.112031	0.332288	0.739516	Neisseria	0.991432	Incretins
GLP1, 30min	VLETVEPLQAK	0.0728034	0.223644	0.748159	Neisseria	0.991432	Incretins
GLP1, 30min	VNFNDLTVVAAIDK	0.200347	0.287926	0.494543	Neisseria	0.991432	Incretins
GLP1, 30min	VNRDDLAVASLLK	0.111052	0.151787	0.472881	Neisseria	0.991432	Incretins
GLP1, 30min	VVDGFDVVDAIEGVSTK	0.178704	0.19225	0.363693	Neisseria	0.991432	Incretins
GLP1, 30min	VVGGASELIEEVAGSK	0.0759255	0.197435	0.704623	Neisseria	0.991432	Incretins
GLP1, 30min	YVANQGLFGK	0.00966694	0.342638	0.977772	Neisseria	0.991432	Incretins
GLP1, 30min	AAAQAVYQESVK	-0.0280215	0.1768	0.875658	Neisseria	0.991432	Incretins
GLP1, 30min	AADVPLASDHFR	0.0288063	0.192079	0.88229	Neisseria	0.991432	Incretins
GLP1, 30min	AAFAPLAAALTADEAK	-0.0707335	0.265666	0.792772	Neisseria	0.991432	Incretins
GLP1, 30min	ALSTTVTGIEMFR	0.284152	0.40681	0.492915	Corynebacterium	0.991432	Incretins
GLP1, 30min	DIGAVGQPVDEIYTFK	0.0305184	0.245959	0.902491	Corynebacterium	0.991432	Incretins
GLP1, 30min	DVSYDEDSITVDGHR	0.459742	0.359772	0.215928	Corynebacterium	0.991432	Incretins
GLP1, 30min	ETTVEEVNEILK	0.291974	0.291266	0.328111	Corynebacterium	0.991432	Incretins
GLP1, 30min	ETTVEEVNEILKK	0.642485	0.172847	0.00136199	Corynebacterium	0.181145	Incretins
GLP1, 30min	FAEAIGGIFTELPK	0.267795	0.219471	0.236587	Corynebacterium	0.991432	Incretins
GLP1, 30min	GAVVTDSGRPISVPVGDVVK	0.765132	0.319291	0.0264517	Corynebacterium	0.87952	Incretins
GLP1, 30min	GSDIEVVAVNDLTDNK	0.577637	0.476057	0.239122	Corynebacterium	0.991432	Incretins
GLP1, 30min	TLLTTLTQSAFDPASK	0.2644	0.208448	0.219213	Corynebacterium	0.991432	Incretins
GLP1, 30min	VIPGLPIL	0.325175	0.176723	0.0806548	Corynebacterium	0.991432	Incretins
GLP1, 30min	VYAVEPEASPLLTTGK	0.174768	0.259272	0.507981	Corynebacterium	0.991432	Incretins
GLP1, 30min	AAAESSNLPLYR	0.249721	0.303644	0.420538	Corynebacterium	0.991432	Incretins
GLP1, 30min	ADLAYGDYPYVEK	-0.166033	0.33553	0.626106	Haemophilus	0.991432	Incretins
GLP1, 30min	AGEAFPLQIFYK	0.0683927	0.220476	0.759615	Haemophilus	0.991432	Incretins
GLP1, 30min	AGQASFHDGIK	0.139308	0.327026	0.674669	Haemophilus	0.991432	Incretins
GLP1, 30min	AIGSYDHAYYVGTDPK	0.105844	0.237077	0.660064	Haemophilus	0.991432	Incretins
GLP1, 30min	AKQDDIPVVFFNK	-0.0281541	0.22767	0.902817	Haemophilus	0.991432	Incretins
GLP1, 30min	ALAINLVDPAAASTVIK	-0.021277	0.148221	0.887293	Haemophilus	0.991432	Incretins
GLP1, 30min	ALAINLVDPAAASTVIKK	-0.0169781	0.181493	0.9264	Haemophilus	0.991432	Incretins
GLP1, 30min	ALAINLVDPAAASTVINK	0.131121	0.142792	0.369424	Haemophilus	0.991432	Incretins
GLP1, 30min	DAITAAAAAEEEALK	0.00556968	0.273897	0.983978	Haemophilus	0.991432	Incretins
GLP1, 30min	DSYKPVEYPVAILK	-0.143394	0.314445	0.653286	Haemophilus	0.991432	Incretins
GLP1, 30min	EEYIPTAGTGVIR	0.0696418	0.194016	0.723395	Haemophilus	0.991432	Incretins
GLP1, 30min	EGQEAFVSVR	-0.232823	0.286905	0.426633	Haemophilus	0.991432	Incretins
GLP1, 30min	EGSQAVADAFTK	0.0622261	0.276178	0.824023	Haemophilus	0.991432	Incretins
GLP1, 30min	EGVEEILPIGTLSK	-0.0283682	0.223993	0.900484	Haemophilus	0.991432	Incretins
GLP1, 30min	ELEAVGIHDVK	0.231404	0.245739	0.3576	Haemophilus	0.991432	Incretins
GLP1, 30min	EMLVIPSPAAILK	-0.133478	0.256028	0.607854	Haemophilus	0.991432	Incretins
GLP1, 30min	ESLGFLYYK	0.0747085	0.373122	0.843326	Haemophilus	0.991432	Incretins
GLP1, 30min	FDSVAPVNLLIK	-0.19194	0.131389	0.159588	Haemophilus	0.991432	Incretins
GLP1, 30min	FDSVVPVNLLIK	0.0119633	0.179682	0.947577	Haemophilus	0.991432	Incretins
GLP1, 30min	FYDTATGAR	0.0325778	0.254871	0.899568	Haemophilus	0.991432	Incretins
GLP1, 30min	FYVAPGFAYQVLPASK	-0.0264246	0.136315	0.848249	Haemophilus	0.991432	Incretins
GLP1, 30min	FYVSPGFAYQVVPASK	0.0651486	0.233044	0.782689	Haemophilus	0.991432	Incretins
GLP1, 30min	GNEAQVAEELAADAE	0.0817315	0.314628	0.797695	Haemophilus	0.991432	Incretins
GLP1, 30min	GQVIFTEFQGDDVK	0.131283	0.219552	0.556578	Haemophilus	0.991432	Incretins
GLP1, 30min	GQVIFTELQGDDVK	-0.557974	0.221304	0.0202882	Haemophilus	0.87952	Incretins
GLP1, 30min	GVEGVNDVYNELR	-0.166886	0.298143	0.581865	Haemophilus	0.991432	Incretins
GLP1, 30min	GVESVINNASSAVIK	0.138183	0.250554	0.587392	Haemophilus	0.991432	Incretins
GLP1, 30min	GVPAQNISAVGHGK	0.261485	0.237318	0.283617	Haemophilus	0.991432	Incretins
GLP1, 30min	GVPAQSISAVGHGK	0.218372	0.219287	0.33123	Haemophilus	0.991432	Incretins
GLP1, 30min	KVEEMELPELTDEFVAK	-0.255084	0.247982	0.315929	Haemophilus	0.991432	Incretins
GLP1, 30min	LDGVLASLGYK	-0.0655548	0.161717	0.689511	Haemophilus	0.991432	Incretins
GLP1, 30min	LEAPVVSATTSEDK	-0.118554	0.276541	0.672721	Haemophilus	0.991432	Incretins
GLP1, 30min	NAYAVGALYTVGDLDAR	0.148568	0.146916	0.323978	Haemophilus	0.991432	Incretins
GLP1, 30min	NKAYELLTQIPGISCVKPMGAMYMFPK	0.119206	0.425778	0.782374	Haemophilus	0.991432	Incretins
GLP1, 30min	SGVITADDSAFK	0.418553	0.540353	0.447643	Haemophilus	0.991432	Incretins
GLP1, 30min	SLQLHSNGVRELLQR	-0.253902	0.193464	0.204249	Haemophilus	0.991432	Incretins
GLP1, 30min	SVAETIVYGALDK	0.0522543	0.300321	0.863619	Haemophilus	0.991432	Incretins
GLP1, 30min	TDVVSPFNMEPYAK	0.387474	0.544609	0.485008	Haemophilus	0.991432	Incretins
GLP1, 30min	TFIVLPNPNYGGFEGGLAK	-0.180033	0.256857	0.491437	Haemophilus	0.991432	Incretins
GLP1, 30min	TGDEVEIVGIRPTAK	0.182536	0.224048	0.424828	Haemophilus	0.991432	Incretins
GLP1, 30min	TVEDTIASLDKLDITAPSVK	-0.102104	0.228899	0.66034	Haemophilus	0.991432	Incretins
GLP1, 30min	VEGNVVTLEALK	0.213352	0.220375	0.344541	Haemophilus	0.991432	Incretins
GLP1, 30min	VIVASLESNETMYAK	0.346537	0.337356	0.316584	Haemophilus	0.991432	Incretins
GLP1, 30min	VLEELNGVEK	0.240169	0.441661	0.592599	Haemophilus	0.991432	Incretins
GLP1, 30min	VTEAGTPEYK	-0.0369589	0.302892	0.904101	Haemophilus	0.991432	Incretins
GLP1, 30min	VVADLLSTVGIDR	0.398229	0.444788	0.381264	Haemophilus	0.991432	Incretins
GLP1, 30min	YDSTLVTGACVK	-0.354969	0.545237	0.522434	Haemophilus	0.991432	Incretins
GLP1, 30min	YVSETSGMPLLGK	-0.0552458	0.221515	0.805595	Haemophilus	0.991432	Incretins
GLP1, 30min	AAGFNTFLLDSK	0.136342	0.447897	0.763965	Haemophilus	0.991432	Incretins
GLP1, 30min	AALEATLAAITGSLK	-0.0776815	0.19331	0.692056	Haemophilus	0.991432	Incretins
GLP1, 30min	AALEATLAAITGSLKK	-0.209054	0.251713	0.416046	Haemophilus	0.991432	Incretins
GLP1, 30min	AAQVTALGSVTIASK	0.00895015	0.330136	0.97864	Haemophilus	0.991432	Incretins
GLP1, 120min	AEDMDGIFK	0.076566	0.143512	0.599862	Neisseria	0.785719	Incretins
GLP1, 120min	AIESILPYYHGVYSDDPK	0.202907	0.171652	0.251756	Neisseria	0.785719	Incretins
GLP1, 120min	ALEGDAGYEEK	0.261018	0.142168	0.0820595	Neisseria	0.785719	Incretins
GLP1, 120min	ALLENLQEGSVIK	0.106001	0.111956	0.355622	Neisseria	0.785719	Incretins
GLP1, 120min	AQYLLESLVK	0.141318	0.116002	0.238046	Neisseria	0.785719	Incretins
GLP1, 120min	AVAVVIPTNEELMIAHDTAR	0.167316	0.208063	0.431254	Neisseria	0.785719	Incretins
GLP1, 120min	DGAGAAATDYVKPDDAR	0.215947	0.15487	0.179296	Neisseria	0.785719	Incretins
GLP1, 120min	DIGVPAVDESIK	0.221847	0.189198	0.255464	Neisseria	0.785719	Incretins
GLP1, 120min	DLGEEPYKFDK	0.119332	0.16814	0.486498	Neisseria	0.785719	Incretins
GLP1, 120min	DLQESAPPLYAAVK	0.145664	0.164134	0.385924	Neisseria	0.785719	Incretins
GLP1, 120min	DNTYATLIVPVGTK	0.0366443	0.150642	0.810416	Neisseria	0.905759	Incretins
GLP1, 120min	DNVVLDTVTVK	0.113628	0.111889	0.322607	Neisseria	0.785719	Incretins
GLP1, 120min	DTVVPELIK	-0.128416	0.092233	0.179913	Neisseria	0.785719	Incretins
GLP1, 120min	DVAGDVEVVER	0.120776	0.158025	0.454083	Neisseria	0.785719	Incretins
GLP1, 120min	DVLNPATEEVIAR	0.126042	0.222329	0.577408	Neisseria	0.785719	Incretins
GLP1, 120min	EALITEETDTLAANEIK	-0.0546917	0.264844	0.838593	Neisseria	0.909358	Incretins
GLP1, 120min	EFYEVAVAQELK	0.159973	0.131574	0.238938	Neisseria	0.785719	Incretins
GLP1, 120min	EGGEATFYIPAK	0.116207	0.173279	0.510525	Neisseria	0.785719	Incretins
GLP1, 120min	EINVNVPVVVR	0.0875037	0.106717	0.422406	Neisseria	0.785719	Incretins
GLP1, 120min	EKAEGLINDIK	0.323472	0.193992	0.111824	Neisseria	0.785719	Incretins
GLP1, 120min	ENGTEVISFVR	0.0799501	0.141949	0.579863	Neisseria	0.785719	Incretins
GLP1, 120min	FGTDALVIK	0.154876	0.113978	0.190117	Neisseria	0.785719	Incretins
GLP1, 120min	FGTEALVIK	-0.0333343	0.163886	0.840986	Neisseria	0.909358	Incretins
GLP1, 120min	GLTVEDILGANHD	0.169634	0.122862	0.183401	Neisseria	0.785719	Incretins
GLP1, 120min	GMSVSNTGAPITVPVGK	-0.0376854	0.176438	0.833142	Neisseria	0.909358	Incretins
GLP1, 120min	GYVMSAGFIDK	0.173484	0.191374	0.376014	Neisseria	0.785719	Incretins
GLP1, 120min	HGYTVSSQSQEIVR	0.160734	0.27546	0.566414	Neisseria	0.785719	Incretins
GLP1, 120min	IAVYDLGMLDTLNK	0.111655	0.216464	0.611937	Neisseria	0.785793	Incretins
GLP1, 120min	IDFASLPLDK	0.182359	0.160861	0.271048	Neisseria	0.785719	Incretins
GLP1, 120min	IGPNATLVFDVK	0.112155	0.311056	0.722404	Neisseria	0.845025	Incretins
GLP1, 120min	IHAHDENNQYGIGDVVVIEESRPLSK	0.100701	0.108239	0.36386	Neisseria	0.785719	Incretins
GLP1, 120min	IQRPLVLLEEE	0.0198305	0.156199	0.900309	Neisseria	0.938726	Incretins
GLP1, 120min	ITGLVNNVVTSGAEEIEELKK	-0.00413786	0.150474	0.978349	Neisseria	0.978349	Incretins
GLP1, 120min	IVEELSAVQGK	0.126205	0.255096	0.626457	Neisseria	0.793513	Incretins
GLP1, 120min	LADLKPDAAVVVATVR	-0.077807	0.172791	0.657593	Neisseria	0.823691	Incretins
GLP1, 120min	LEGQTITVAQK	0.191933	0.169655	0.272	Neisseria	0.785719	Incretins
GLP1, 120min	LFVGIPVK	0.0273365	0.0989148	0.785252	Neisseria	0.900333	Incretins
GLP1, 120min	LKDELYALLQK	0.0920388	0.113196	0.426236	Neisseria	0.785719	Incretins
GLP1, 120min	LLELTPALYVGK	0.120657	0.13749	0.391138	Neisseria	0.785719	Incretins
GLP1, 120min	LNADPAVFEILK	0.119406	0.153901	0.447382	Neisseria	0.785719	Incretins
GLP1, 120min	LNSDGLTITGGPSVTK	0.356969	0.285966	0.227088	Neisseria	0.785719	Incretins
GLP1, 120min	LSNESVQTVR	0.0760041	0.107831	0.489456	Neisseria	0.785719	Incretins
GLP1, 120min	LVDIIDQSGVDEVK	0.190307	0.226667	0.41158	Neisseria	0.785719	Incretins
GLP1, 120min	LVGGGEEASLTLDPAK	0.174774	0.118877	0.157871	Neisseria	0.785719	Incretins
GLP1, 120min	NAKPQTVELEVK	0.0306095	0.189469	0.873363	Neisseria	0.924741	Incretins
GLP1, 120min	NLSTDQVELR	0.375951	0.362897	0.313221	Neisseria	0.785719	Incretins
GLP1, 120min	RGLTVEDILGANHD	0.106776	0.0909277	0.254784	Neisseria	0.785719	Incretins
GLP1, 120min	SIEQLNSDLLDLLK	-0.480111	0.277297	0.0995878	Neisseria	0.785719	Incretins
GLP1, 120min	SLNVMYGFDR	0.206669	0.169254	0.237002	Neisseria	0.785719	Incretins
GLP1, 120min	SPAELGTTMLEVLK	0.106576	0.143016	0.465267	Neisseria	0.785719	Incretins
GLP1, 120min	STDFSTVLK	0.133039	0.155687	0.40346	Neisseria	0.785719	Incretins
GLP1, 120min	TGKLDQISGEVK	-0.203459	0.12413	0.117649	Neisseria	0.785719	Incretins
GLP1, 120min	TTLEDVLVTGVK	0.123649	0.107413	0.263951	Neisseria	0.785719	Incretins
GLP1, 120min	VADELADPSSAILDIDRK	0.227381	0.18983	0.245719	Neisseria	0.785719	Incretins
GLP1, 120min	VALDELAITGIK	0.179137	0.196924	0.374388	Neisseria	0.785719	Incretins
GLP1, 120min	VATLSSAVAGSGER	0.336874	0.246858	0.188308	Neisseria	0.785719	Incretins
GLP1, 120min	VEGDENPEIMTK	0.142884	0.143219	0.33098	Neisseria	0.785719	Incretins
GLP1, 120min	VETISGLVGLR	0.167706	0.117537	0.169856	Neisseria	0.785719	Incretins
GLP1, 120min	VGVVTGYTGDFSVSK	0.0875829	0.215052	0.688366	Neisseria	0.845025	Incretins
GLP1, 120min	VIEEAPAPFITEEER	0.154297	0.242694	0.532511	Neisseria	0.785719	Incretins
GLP1, 120min	VLETVEPLQAK	0.179341	0.159764	0.275621	Neisseria	0.785719	Incretins
GLP1, 120min	VNFNDLTVVAAIDK	-0.0462767	0.213374	0.830613	Neisseria	0.909358	Incretins
GLP1, 120min	VNRDDLAVASLLK	0.11212	0.109655	0.319396	Neisseria	0.785719	Incretins
GLP1, 120min	VVDGFDVVDAIEGVSTK	0.072973	0.142487	0.614455	Neisseria	0.785793	Incretins
GLP1, 120min	VVGGASELIEEVAGSK	0.106077	0.142148	0.464652	Neisseria	0.785719	Incretins
GLP1, 120min	YVANQGLFGK	0.244942	0.242301	0.324767	Neisseria	0.785719	Incretins
GLP1, 120min	AAAQAVYQESVK	0.071769	0.128332	0.582528	Neisseria	0.785719	Incretins
GLP1, 120min	AADVPLASDHFR	0.2171	0.131328	0.114737	Neisseria	0.785719	Incretins
GLP1, 120min	AAFAPLAAALTADEAK	-0.118712	0.191498	0.54268	Neisseria	0.785719	Incretins
GLP1, 120min	ALSTTVTGIEMFR	0.108836	0.304031	0.724307	Corynebacterium	0.845025	Incretins
GLP1, 120min	DIGAVGQPVDEIYTFK	0.165281	0.17458	0.35566	Corynebacterium	0.785719	Incretins
GLP1, 120min	DVSYDEDSITVDGHR	0.440947	0.261902	0.108611	Corynebacterium	0.785719	Incretins
GLP1, 120min	ETTVEEVNEILK	0.307609	0.209557	0.158492	Corynebacterium	0.785719	Incretins
GLP1, 120min	ETTVEEVNEILKK	0.190214	0.162062	0.255016	Corynebacterium	0.785719	Incretins
GLP1, 120min	FAEAIGGIFTELPK	0.162852	0.161492	0.325923	Corynebacterium	0.785719	Incretins
GLP1, 120min	GAVVTDSGRPISVPVGDVVK	0.326994	0.259733	0.223293	Corynebacterium	0.785719	Incretins
GLP1, 120min	GSDIEVVAVNDLTDNK	0.257483	0.381324	0.507662	Corynebacterium	0.785719	Incretins
GLP1, 120min	TLLTTLTQSAFDPASK	0.0598845	0.163278	0.717847	Corynebacterium	0.845025	Incretins
GLP1, 120min	VIPGLPIL	0.218121	0.134624	0.121664	Corynebacterium	0.785719	Incretins
GLP1, 120min	VYAVEPEASPLLTTGK	0.284382	0.178999	0.128621	Corynebacterium	0.785719	Incretins
GLP1, 120min	AAAESSNLPLYR	0.145311	0.224871	0.525881	Corynebacterium	0.785719	Incretins
GLP1, 120min	ADLAYGDYPYVEK	-0.256192	0.23804	0.295291	Haemophilus	0.785719	Incretins
GLP1, 120min	AGEAFPLQIFYK	-0.0866756	0.161879	0.598562	Haemophilus	0.785719	Incretins
GLP1, 120min	AGQASFHDGIK	-0.161356	0.236753	0.503757	Haemophilus	0.785719	Incretins
GLP1, 120min	AIGSYDHAYYVGTDPK	-0.0680203	0.174611	0.701199	Haemophilus	0.845025	Incretins
GLP1, 120min	AKQDDIPVVFFNK	-0.110514	0.164071	0.508691	Haemophilus	0.785719	Incretins
GLP1, 120min	ALAINLVDPAAASTVIK	-0.107339	0.106081	0.324316	Haemophilus	0.785719	Incretins
GLP1, 120min	ALAINLVDPAAASTVIKK	-0.110081	0.13064	0.409918	Haemophilus	0.785719	Incretins
GLP1, 120min	ALAINLVDPAAASTVINK	-0.0616138	0.104925	0.563971	Haemophilus	0.785719	Incretins
GLP1, 120min	DAITAAAAAEEEALK	0.535978	0.183093	0.00864279	Haemophilus	0.785719	Incretins
GLP1, 120min	DSYKPVEYPVAILK	0.0251335	0.235744	0.916213	Haemophilus	0.940916	Incretins
GLP1, 120min	EEYIPTAGTGVIR	-0.261063	0.131093	0.0610078	Haemophilus	0.785719	Incretins
GLP1, 120min	EGQEAFVSVR	-0.0110833	0.216622	0.959729	Haemophilus	0.966999	Incretins
GLP1, 120min	EGSQAVADAFTK	-0.0893688	0.201672	0.662669	Haemophilus	0.823691	Incretins
GLP1, 120min	EGVEEILPIGTLSK	-0.0888979	0.161512	0.588452	Haemophilus	0.785719	Incretins
GLP1, 120min	ELEAVGIHDVK	0.0186311	0.182353	0.919692	Haemophilus	0.940916	Incretins
GLP1, 120min	EMLVIPSPAAILK	0.250167	0.185901	0.194238	Haemophilus	0.785719	Incretins
GLP1, 120min	ESLGFLYYK	0.32497	0.264083	0.233506	Haemophilus	0.785719	Incretins
GLP1, 120min	FDSVAPVNLLIK	-0.115146	0.096802	0.248895	Haemophilus	0.785719	Incretins
GLP1, 120min	FDSVVPVNLLIK	0.221569	0.122359	0.0860131	Haemophilus	0.785719	Incretins
GLP1, 120min	FYDTATGAR	-0.226677	0.177834	0.217801	Haemophilus	0.785719	Incretins
GLP1, 120min	FYVAPGFAYQVLPASK	-0.0611812	0.100219	0.548779	Haemophilus	0.785719	Incretins
GLP1, 120min	FYVSPGFAYQVVPASK	-0.0269928	0.170766	0.87607	Haemophilus	0.924741	Incretins
GLP1, 120min	GNEAQVAEELAADAE	-0.0906117	0.230467	0.698574	Haemophilus	0.845025	Incretins
GLP1, 120min	GQVIFTEFQGDDVK	0.0495221	0.160677	0.761277	Haemophilus	0.880433	Incretins
GLP1, 120min	GQVIFTELQGDDVK	-0.173217	0.184921	0.360664	Haemophilus	0.785719	Incretins
GLP1, 120min	GVEGVNDVYNELR	0.265423	0.210585	0.222783	Haemophilus	0.785719	Incretins
GLP1, 120min	GVESVINNASSAVIK	0.146356	0.180375	0.427186	Haemophilus	0.785719	Incretins
GLP1, 120min	GVPAQNISAVGHGK	-0.10178	0.175924	0.569689	Haemophilus	0.785719	Incretins
GLP1, 120min	GVPAQSISAVGHGK	0.15768	0.160568	0.338432	Haemophilus	0.785719	Incretins
GLP1, 120min	KVEEMELPELTDEFVAK	-0.247265	0.181541	0.18912	Haemophilus	0.785719	Incretins
GLP1, 120min	LDGVLASLGYK	-0.0639961	0.117106	0.591096	Haemophilus	0.785719	Incretins
GLP1, 120min	LEAPVVSATTSEDK	-0.157092	0.200019	0.441914	Haemophilus	0.785719	Incretins
GLP1, 120min	NAYAVGALYTVGDLDAR	0.154524	0.103584	0.152177	Haemophilus	0.785719	Incretins
GLP1, 120min	NKAYELLTQIPGISCVKPMGAMYMFPK	0.681696	0.286436	0.0279463	Haemophilus	0.785719	Incretins
GLP1, 120min	SGVITADDSAFK	0.0775562	0.401432	0.848853	Haemophilus	0.910464	Incretins
GLP1, 120min	SLQLHSNGVRELLQR	0.036499	0.146953	0.806511	Haemophilus	0.905759	Incretins
GLP1, 120min	SVAETIVYGALDK	-0.184881	0.214047	0.398504	Haemophilus	0.785719	Incretins
GLP1, 120min	TDVVSPFNMEPYAK	-0.0492029	0.400174	0.903435	Haemophilus	0.938726	Incretins
GLP1, 120min	TFIVLPNPNYGGFEGGLAK	-0.264147	0.200812	0.20403	Haemophilus	0.785719	Incretins
GLP1, 120min	TGDEVEIVGIRPTAK	-0.1693	0.164991	0.317724	Haemophilus	0.785719	Incretins
GLP1, 120min	TVEDTIASLDKLDITAPSVK	-0.0604578	0.166785	0.720986	Haemophilus	0.845025	Incretins
GLP1, 120min	VEGNVVTLEALK	-0.0896511	0.163676	0.590252	Haemophilus	0.785719	Incretins
GLP1, 120min	VIVASLESNETMYAK	0.218742	0.25705	0.405383	Haemophilus	0.785719	Incretins
GLP1, 120min	VLEELNGVEK	0.220571	0.324486	0.504858	Haemophilus	0.785719	Incretins
GLP1, 120min	VTEAGTPEYK	-0.161652	0.218727	0.468904	Haemophilus	0.785719	Incretins
GLP1, 120min	VVADLLSTVGIDR	0.0196055	0.331776	0.953496	Haemophilus	0.966999	Incretins
GLP1, 120min	YDSTLVTGACVK	-0.332198	0.427167	0.446336	Haemophilus	0.785719	Incretins
GLP1, 120min	YVSETSGMPLLGK	-0.153006	0.157235	0.342726	Haemophilus	0.785719	Incretins
GLP1, 120min	AAGFNTFLLDSK	0.261184	0.332003	0.441166	Haemophilus	0.785719	Incretins
GLP1, 120min	AALEATLAAITGSLK	-0.075791	0.143133	0.602581	Haemophilus	0.785719	Incretins
GLP1, 120min	AALEATLAAITGSLKK	-0.168805	0.198478	0.40564	Haemophilus	0.785719	Incretins
GLP1, 120min	AAQVTALGSVTIASK	0.0618707	0.241442	0.800508	Haemophilus	0.905759	Incretins
Glucagon, 0min	AEDMDGIFK	-0.162288	0.19028	0.403818	Neisseria	0.966945	Incretins
Glucagon, 0min	AIESILPYYHGVYSDDPK	-0.237944	0.235816	0.325016	Neisseria	0.966945	Incretins
Glucagon, 0min	ALEGDAGYEEK	-0.0842629	0.208417	0.690283	Neisseria	0.966945	Incretins
Glucagon, 0min	ALLENLQEGSVIK	-0.124738	0.152133	0.421922	Neisseria	0.966945	Incretins
Glucagon, 0min	AQYLLESLVK	-0.141106	0.161066	0.391389	Neisseria	0.966945	Incretins
Glucagon, 0min	AVAVVIPTNEELMIAHDTAR	-0.219362	0.283998	0.448906	Neisseria	0.966945	Incretins
Glucagon, 0min	DGAGAAATDYVKPDDAR	-0.29691	0.212513	0.177681	Neisseria	0.966945	Incretins
Glucagon, 0min	DIGVPAVDESIK	-0.25895	0.258318	0.328103	Neisseria	0.966945	Incretins
Glucagon, 0min	DLGEEPYKFDK	-0.135819	0.230029	0.561508	Neisseria	0.966945	Incretins
Glucagon, 0min	DLQESAPPLYAAVK	-0.17396	0.225755	0.44997	Neisseria	0.966945	Incretins
Glucagon, 0min	DNTYATLIVPVGTK	-0.0432676	0.205711	0.835537	Neisseria	0.966945	Incretins
Glucagon, 0min	DNVVLDTVTVK	-0.115424	0.154023	0.462343	Neisseria	0.966945	Incretins
Glucagon, 0min	DTVVPELIK	-0.076567	0.131581	0.567134	Neisseria	0.966945	Incretins
Glucagon, 0min	DVAGDVEVVER	-0.181734	0.215327	0.408657	Neisseria	0.966945	Incretins
Glucagon, 0min	DVLNPATEEVIAR	-0.145955	0.302576	0.634778	Neisseria	0.966945	Incretins
Glucagon, 0min	EALITEETDTLAANEIK	-0.180975	0.352926	0.613719	Neisseria	0.966945	Incretins
Glucagon, 0min	EFYEVAVAQELK	-0.208841	0.180131	0.259953	Neisseria	0.966945	Incretins
Glucagon, 0min	EGGEATFYIPAK	-0.194313	0.235285	0.418624	Neisseria	0.966945	Incretins
Glucagon, 0min	EINVNVPVVVR	-0.165194	0.142985	0.261573	Neisseria	0.966945	Incretins
Glucagon, 0min	EKAEGLINDIK	-0.151243	0.278356	0.592899	Neisseria	0.966945	Incretins
Glucagon, 0min	ENGTEVISFVR	-0.11554	0.19258	0.555272	Neisseria	0.966945	Incretins
Glucagon, 0min	FGTDALVIK	-0.110767	0.159941	0.496558	Neisseria	0.966945	Incretins
Glucagon, 0min	FGTEALVIK	0.0335264	0.220123	0.880471	Neisseria	0.966945	Incretins
Glucagon, 0min	GLTVEDILGANHD	-0.109014	0.173611	0.537162	Neisseria	0.966945	Incretins
Glucagon, 0min	GMSVSNTGAPITVPVGK	-0.132405	0.237624	0.583571	Neisseria	0.966945	Incretins
Glucagon, 0min	GYVMSAGFIDK	-0.0251033	0.264704	0.925389	Neisseria	0.966945	Incretins
Glucagon, 0min	HGYTVSSQSQEIVR	-0.229727	0.369672	0.541333	Neisseria	0.966945	Incretins
Glucagon, 0min	IAVYDLGMLDTLNK	0.153907	0.297446	0.610534	Neisseria	0.966945	Incretins
Glucagon, 0min	IDFASLPLDK	-0.087391	0.225642	0.702625	Neisseria	0.966945	Incretins
Glucagon, 0min	IGPNATLVFDVK	-0.139886	0.417813	0.741259	Neisseria	0.966945	Incretins
Glucagon, 0min	IHAHDENNQYGIGDVVVIEESRPLSK	0.0774305	0.145566	0.600636	Neisseria	0.966945	Incretins
Glucagon, 0min	IQRPLVLLEEE	-0.177563	0.208603	0.404733	Neisseria	0.966945	Incretins
Glucagon, 0min	ITGLVNNVVTSGAEEIEELKK	-0.145201	0.196797	0.469192	Neisseria	0.966945	Incretins
Glucagon, 0min	IVEELSAVQGK	-0.423206	0.334966	0.220965	Neisseria	0.966945	Incretins
Glucagon, 0min	LADLKPDAAVVVATVR	-0.189638	0.232085	0.423496	Neisseria	0.966945	Incretins
Glucagon, 0min	LEGQTITVAQK	-0.147301	0.234945	0.537777	Neisseria	0.966945	Incretins
Glucagon, 0min	LFVGIPVK	-0.0352767	0.135834	0.797746	Neisseria	0.966945	Incretins
Glucagon, 0min	LKDELYALLQK	-0.0732414	0.156111	0.644027	Neisseria	0.966945	Incretins
Glucagon, 0min	LLELTPALYVGK	0.0764613	0.188594	0.689467	Neisseria	0.966945	Incretins
Glucagon, 0min	LNADPAVFEILK	-0.301428	0.202673	0.152542	Neisseria	0.966945	Incretins
Glucagon, 0min	LNSDGLTITGGPSVTK	-0.127413	0.404873	0.756249	Neisseria	0.966945	Incretins
Glucagon, 0min	LSNESVQTVR	-0.136919	0.145912	0.35925	Neisseria	0.966945	Incretins
Glucagon, 0min	LVDIIDQSGVDEVK	0.0216996	0.313425	0.945491	Neisseria	0.966945	Incretins
Glucagon, 0min	LVGGGEEASLTLDPAK	0.0516165	0.170898	0.765746	Neisseria	0.966945	Incretins
Glucagon, 0min	NAKPQTVELEVK	-0.0712784	0.258744	0.785775	Neisseria	0.966945	Incretins
Glucagon, 0min	NLSTDQVELR	-0.0510309	0.509673	0.921242	Neisseria	0.966945	Incretins
Glucagon, 0min	RGLTVEDILGANHD	0.00781031	0.129222	0.952404	Neisseria	0.966945	Incretins
Glucagon, 0min	SIEQLNSDLLDLLK	-0.226501	0.39785	0.575484	Neisseria	0.966945	Incretins
Glucagon, 0min	SLNVMYGFDR	-0.0568331	0.239006	0.814464	Neisseria	0.966945	Incretins
Glucagon, 0min	SPAELGTTMLEVLK	-0.151801	0.193652	0.442293	Neisseria	0.966945	Incretins
Glucagon, 0min	STDFSTVLK	-0.202288	0.209193	0.345096	Neisseria	0.966945	Incretins
Glucagon, 0min	TGKLDQISGEVK	-0.0802971	0.181289	0.662575	Neisseria	0.966945	Incretins
Glucagon, 0min	TTLEDVLVTGVK	-0.00843023	0.133263	0.950187	Neisseria	0.966945	Incretins
Glucagon, 0min	VADELADPSSAILDIDRK	-0.0196463	0.267928	0.942275	Neisseria	0.966945	Incretins
Glucagon, 0min	VALDELAITGIK	-0.275004	0.263404	0.308925	Neisseria	0.966945	Incretins
Glucagon, 0min	VATLSSAVAGSGER	-0.168455	0.351183	0.63666	Neisseria	0.966945	Incretins
Glucagon, 0min	VEGDENPEIMTK	-0.245936	0.193804	0.219014	Neisseria	0.966945	Incretins
Glucagon, 0min	VETISGLVGLR	0.0369043	0.168842	0.829198	Neisseria	0.966945	Incretins
Glucagon, 0min	VGVVTGYTGDFSVSK	-0.206834	0.286694	0.478985	Neisseria	0.966945	Incretins
Glucagon, 0min	VIEEAPAPFITEEER	-0.435372	0.317825	0.185918	Neisseria	0.966945	Incretins
Glucagon, 0min	VLETVEPLQAK	-0.0837942	0.222891	0.710917	Neisseria	0.966945	Incretins
Glucagon, 0min	VNFNDLTVVAAIDK	0.0453803	0.290487	0.877425	Neisseria	0.966945	Incretins
Glucagon, 0min	VNRDDLAVASLLK	-0.102864	0.151688	0.505462	Neisseria	0.966945	Incretins
Glucagon, 0min	VVDGFDVVDAIEGVSTK	-0.136124	0.19349	0.489841	Neisseria	0.966945	Incretins
Glucagon, 0min	VVGGASELIEEVAGSK	-0.0126578	0.19765	0.949573	Neisseria	0.966945	Incretins
Glucagon, 0min	YVANQGLFGK	0.458384	0.32606	0.175122	Neisseria	0.966945	Incretins
Glucagon, 0min	AAAQAVYQESVK	-0.115514	0.17457	0.515711	Neisseria	0.966945	Incretins
Glucagon, 0min	AADVPLASDHFR	-0.0397571	0.191502	0.837635	Neisseria	0.966945	Incretins
Glucagon, 0min	AAFAPLAAALTADEAK	-0.18243	0.26232	0.494776	Neisseria	0.966945	Incretins
Glucagon, 0min	ALSTTVTGIEMFR	0.760121	0.373897	0.0555438	Corynebacterium	0.966945	Incretins
Glucagon, 0min	DIGAVGQPVDEIYTFK	-0.290714	0.236675	0.233584	Corynebacterium	0.966945	Incretins
Glucagon, 0min	DVSYDEDSITVDGHR	-0.400844	0.362316	0.281711	Corynebacterium	0.966945	Incretins
Glucagon, 0min	ETTVEEVNEILK	-0.0892222	0.297081	0.767025	Corynebacterium	0.966945	Incretins
Glucagon, 0min	ETTVEEVNEILKK	-0.177132	0.22067	0.431584	Corynebacterium	0.966945	Incretins
Glucagon, 0min	FAEAIGGIFTELPK	0.0802065	0.226217	0.726633	Corynebacterium	0.966945	Incretins
Glucagon, 0min	GAVVTDSGRPISVPVGDVVK	-0.392899	0.350495	0.275575	Corynebacterium	0.966945	Incretins
Glucagon, 0min	GSDIEVVAVNDLTDNK	-0.278809	0.488074	0.574198	Corynebacterium	0.966945	Incretins
Glucagon, 0min	TLLTTLTQSAFDPASK	0.17538	0.212543	0.419019	Corynebacterium	0.966945	Incretins
Glucagon, 0min	VIPGLPIL	-0.0873835	0.189617	0.649884	Corynebacterium	0.966945	Incretins
Glucagon, 0min	VYAVEPEASPLLTTGK	0.0753706	0.261003	0.775727	Corynebacterium	0.966945	Incretins
Glucagon, 0min	AAAESSNLPLYR	-0.448223	0.291201	0.139423	Corynebacterium	0.966945	Incretins
Glucagon, 0min	ADLAYGDYPYVEK	-0.192051	0.333987	0.571686	Haemophilus	0.966945	Incretins
Glucagon, 0min	AGEAFPLQIFYK	0.279912	0.211384	0.200375	Haemophilus	0.966945	Incretins
Glucagon, 0min	AGQASFHDGIK	0.117612	0.326631	0.722566	Haemophilus	0.966945	Incretins
Glucagon, 0min	AIGSYDHAYYVGTDPK	-0.15841	0.235007	0.507986	Haemophilus	0.966945	Incretins
Glucagon, 0min	AKQDDIPVVFFNK	-0.044575	0.226971	0.846286	Haemophilus	0.966945	Incretins
Glucagon, 0min	ALAINLVDPAAASTVIK	-0.0399048	0.147658	0.789736	Haemophilus	0.966945	Incretins
Glucagon, 0min	ALAINLVDPAAASTVIKK	0.0549368	0.180663	0.764205	Haemophilus	0.966945	Incretins
Glucagon, 0min	ALAINLVDPAAASTVINK	-0.0107495	0.145388	0.941795	Haemophilus	0.966945	Incretins
Glucagon, 0min	DAITAAAAAEEEALK	-0.230484	0.268313	0.400512	Haemophilus	0.966945	Incretins
Glucagon, 0min	DSYKPVEYPVAILK	0.0857079	0.314705	0.78815	Haemophilus	0.966945	Incretins
Glucagon, 0min	EEYIPTAGTGVIR	0.022446	0.19409	0.909085	Haemophilus	0.966945	Incretins
Glucagon, 0min	EGQEAFVSVR	0.0382382	0.290738	0.896677	Haemophilus	0.966945	Incretins
Glucagon, 0min	EGSQAVADAFTK	-0.461816	0.255781	0.0860704	Haemophilus	0.966945	Incretins
Glucagon, 0min	EGVEEILPIGTLSK	-0.241381	0.21691	0.278984	Haemophilus	0.966945	Incretins
Glucagon, 0min	ELEAVGIHDVK	0.115226	0.249173	0.648761	Haemophilus	0.966945	Incretins
Glucagon, 0min	EMLVIPSPAAILK	0.0526923	0.25685	0.83953	Haemophilus	0.966945	Incretins
Glucagon, 0min	ESLGFLYYK	-0.0897791	0.372024	0.811759	Haemophilus	0.966945	Incretins
Glucagon, 0min	FDSVAPVNLLIK	-0.0164188	0.137828	0.906364	Haemophilus	0.966945	Incretins
Glucagon, 0min	FDSVVPVNLLIK	-0.262777	0.169351	0.136421	Haemophilus	0.966945	Incretins
Glucagon, 0min	FYDTATGAR	0.283408	0.246319	0.263478	Haemophilus	0.966945	Incretins
Glucagon, 0min	FYVAPGFAYQVLPASK	-0.22653	0.126326	0.0880755	Haemophilus	0.966945	Incretins
Glucagon, 0min	FYVSPGFAYQVVPASK	0.432462	0.211894	0.054677	Haemophilus	0.966945	Incretins
Glucagon, 0min	GNEAQVAEELAADAE	-0.450606	0.297789	0.145879	Haemophilus	0.966945	Incretins
Glucagon, 0min	GQVIFTEFQGDDVK	-0.191067	0.216784	0.388587	Haemophilus	0.966945	Incretins
Glucagon, 0min	GQVIFTELQGDDVK	0.289095	0.245035	0.251919	Haemophilus	0.966945	Incretins
Glucagon, 0min	GVEGVNDVYNELR	0.00499779	0.299719	0.986861	Haemophilus	0.986861	Incretins
Glucagon, 0min	GVESVINNASSAVIK	-0.0228862	0.251771	0.928475	Haemophilus	0.966945	Incretins
Glucagon, 0min	GVPAQNISAVGHGK	-0.0243944	0.243745	0.921276	Haemophilus	0.966945	Incretins
Glucagon, 0min	GVPAQSISAVGHGK	-0.316841	0.212604	0.151752	Haemophilus	0.966945	Incretins
Glucagon, 0min	KVEEMELPELTDEFVAK	-0.130917	0.252129	0.609288	Haemophilus	0.966945	Incretins
Glucagon, 0min	LDGVLASLGYK	-0.109019	0.16013	0.503796	Haemophilus	0.966945	Incretins
Glucagon, 0min	LEAPVVSATTSEDK	-0.225154	0.272504	0.418416	Haemophilus	0.966945	Incretins
Glucagon, 0min	NAYAVGALYTVGDLDAR	0.0120343	0.150226	0.936948	Haemophilus	0.966945	Incretins
Glucagon, 0min	NKAYELLTQIPGISCVKPMGAMYMFPK	0.417966	0.415159	0.326075	Haemophilus	0.966945	Incretins
Glucagon, 0min	SGVITADDSAFK	-0.758506	0.520075	0.160241	Haemophilus	0.966945	Incretins
Glucagon, 0min	SLQLHSNGVRELLQR	0.123621	0.199212	0.541904	Haemophilus	0.966945	Incretins
Glucagon, 0min	SVAETIVYGALDK	-0.134558	0.298286	0.656767	Haemophilus	0.966945	Incretins
Glucagon, 0min	TDVVSPFNMEPYAK	0.272604	0.546696	0.623473	Haemophilus	0.966945	Incretins
Glucagon, 0min	TFIVLPNPNYGGFEGGLAK	-0.183393	0.256083	0.482178	Haemophilus	0.966945	Incretins
Glucagon, 0min	TGDEVEIVGIRPTAK	0.00402591	0.227166	0.986036	Haemophilus	0.986861	Incretins
Glucagon, 0min	TVEDTIASLDKLDITAPSVK	0.0586862	0.229086	0.800432	Haemophilus	0.966945	Incretins
Glucagon, 0min	VEGNVVTLEALK	-0.0584636	0.224538	0.797238	Haemophilus	0.966945	Incretins
Glucagon, 0min	VIVASLESNETMYAK	-0.375416	0.334919	0.275603	Haemophilus	0.966945	Incretins
Glucagon, 0min	VLEELNGVEK	0.10408	0.443194	0.81672	Haemophilus	0.966945	Incretins
Glucagon, 0min	VTEAGTPEYK	-0.0890418	0.301593	0.770855	Haemophilus	0.966945	Incretins
Glucagon, 0min	VVADLLSTVGIDR	0.733747	0.42169	0.0972227	Haemophilus	0.966945	Incretins
Glucagon, 0min	YDSTLVTGACVK	-114155331175005	0.486739	0.029438	Haemophilus	0.966945	Incretins
Glucagon, 0min	YVSETSGMPLLGK	-0.0983233	0.220211	0.660037	Haemophilus	0.966945	Incretins
Glucagon, 0min	AAGFNTFLLDSK	-0.0272504	0.447774	0.952077	Haemophilus	0.966945	Incretins
Glucagon, 0min	AALEATLAAITGSLK	-0.104218	0.192197	0.593642	Haemophilus	0.966945	Incretins
Glucagon, 0min	AALEATLAAITGSLKK	-0.272544	0.248001	0.284838	Haemophilus	0.966945	Incretins
Glucagon, 0min	AAQVTALGSVTIASK	-0.0984303	0.328584	0.767604	Haemophilus	0.966945	Incretins
Glucagon, 30min	AEDMDGIFK	0.00743269	0.211267	0.972302	Neisseria	0.983281	Incretins
Glucagon, 30min	AIESILPYYHGVYSDDPK	-0.259723	0.285003	0.373555	Neisseria	0.983281	Incretins
Glucagon, 30min	ALEGDAGYEEK	-0.114644	0.25367	0.656427	Neisseria	0.983281	Incretins
Glucagon, 30min	ALLENLQEGSVIK	-0.0649358	0.172698	0.711077	Neisseria	0.983281	Incretins
Glucagon, 30min	AQYLLESLVK	-0.04415	0.182585	0.811522	Neisseria	0.983281	Incretins
Glucagon, 30min	AVAVVIPTNEELMIAHDTAR	-0.10662	0.331021	0.750899	Neisseria	0.983281	Incretins
Glucagon, 30min	DGAGAAATDYVKPDDAR	-0.254445	0.241993	0.306239	Neisseria	0.983281	Incretins
Glucagon, 30min	DIGVPAVDESIK	-0.186153	0.296425	0.537484	Neisseria	0.983281	Incretins
Glucagon, 30min	DLGEEPYKFDK	-0.170695	0.264412	0.526283	Neisseria	0.983281	Incretins
Glucagon, 30min	DLQESAPPLYAAVK	-0.202037	0.255955	0.439648	Neisseria	0.983281	Incretins
Glucagon, 30min	DNTYATLIVPVGTK	-0.0640462	0.235656	0.788724	Neisseria	0.983281	Incretins
Glucagon, 30min	DNVVLDTVTVK	-0.0479746	0.174018	0.785764	Neisseria	0.983281	Incretins
Glucagon, 30min	DTVVPELIK	0.0721033	0.16558	0.668136	Neisseria	0.983281	Incretins
Glucagon, 30min	DVAGDVEVVER	-0.136042	0.242646	0.581582	Neisseria	0.983281	Incretins
Glucagon, 30min	DVLNPATEEVIAR	-0.0592306	0.332644	0.860561	Neisseria	0.983281	Incretins
Glucagon, 30min	EALITEETDTLAANEIK	-0.214096	0.395741	0.594793	Neisseria	0.983281	Incretins
Glucagon, 30min	EFYEVAVAQELK	-0.222087	0.209994	0.303504	Neisseria	0.983281	Incretins
Glucagon, 30min	EGGEATFYIPAK	-0.255744	0.274571	0.363316	Neisseria	0.983281	Incretins
Glucagon, 30min	EINVNVPVVVR	-0.166714	0.163501	0.320704	Neisseria	0.983281	Incretins
Glucagon, 30min	EKAEGLINDIK	-0.101802	0.376377	0.789709	Neisseria	0.983281	Incretins
Glucagon, 30min	ENGTEVISFVR	-0.170959	0.213824	0.433864	Neisseria	0.983281	Incretins
Glucagon, 30min	FGTDALVIK	-0.0323561	0.184434	0.862594	Neisseria	0.983281	Incretins
Glucagon, 30min	FGTEALVIK	0.242321	0.233077	0.311547	Neisseria	0.983281	Incretins
Glucagon, 30min	GLTVEDILGANHD	-0.0379181	0.192284	0.845766	Neisseria	0.983281	Incretins
Glucagon, 30min	GMSVSNTGAPITVPVGK	-0.211225	0.264462	0.434337	Neisseria	0.983281	Incretins
Glucagon, 30min	GYVMSAGFIDK	-0.047833	0.309458	0.87879	Neisseria	0.983281	Incretins
Glucagon, 30min	HGYTVSSQSQEIVR	-0.290324	0.426827	0.504589	Neisseria	0.983281	Incretins
Glucagon, 30min	IAVYDLGMLDTLNK	0.402639	0.312218	0.212664	Neisseria	0.983281	Incretins
Glucagon, 30min	IDFASLPLDK	0.0562812	0.252395	0.825924	Neisseria	0.983281	Incretins
Glucagon, 30min	IGPNATLVFDVK	-0.295158	0.5397	0.590819	Neisseria	0.983281	Incretins
Glucagon, 30min	IHAHDENNQYGIGDVVVIEESRPLSK	0.086675	0.161051	0.596699	Neisseria	0.983281	Incretins
Glucagon, 30min	IQRPLVLLEEE	-0.207424	0.233907	0.386285	Neisseria	0.983281	Incretins
Glucagon, 30min	ITGLVNNVVTSGAEEIEELKK	-0.0416307	0.216569	0.849603	Neisseria	0.983281	Incretins
Glucagon, 30min	IVEELSAVQGK	-0.136166	0.382408	0.725708	Neisseria	0.983281	Incretins
Glucagon, 30min	LADLKPDAAVVVATVR	-0.232242	0.250883	0.366213	Neisseria	0.983281	Incretins
Glucagon, 30min	LEGQTITVAQK	-0.140887	0.265231	0.601444	Neisseria	0.983281	Incretins
Glucagon, 30min	LFVGIPVK	-0.0363846	0.149182	0.809928	Neisseria	0.983281	Incretins
Glucagon, 30min	LKDELYALLQK	-0.0128558	0.177446	0.943002	Neisseria	0.983281	Incretins
Glucagon, 30min	LLELTPALYVGK	0.0670692	0.221051	0.764875	Neisseria	0.983281	Incretins
Glucagon, 30min	LNADPAVFEILK	-0.323374	0.226413	0.169454	Neisseria	0.983281	Incretins
Glucagon, 30min	LNSDGLTITGGPSVTK	0.120122	0.53032	0.823226	Neisseria	0.983281	Incretins
Glucagon, 30min	LSNESVQTVR	-0.122653	0.161957	0.45815	Neisseria	0.983281	Incretins
Glucagon, 30min	LVDIIDQSGVDEVK	0.124979	0.3479	0.723379	Neisseria	0.983281	Incretins
Glucagon, 30min	LVGGGEEASLTLDPAK	0.187928	0.184069	0.320096	Neisseria	0.983281	Incretins
Glucagon, 30min	NAKPQTVELEVK	-0.0273517	0.29762	0.927739	Neisseria	0.983281	Incretins
Glucagon, 30min	NLSTDQVELR	-0.019147	0.612308	0.97538	Neisseria	0.983281	Incretins
Glucagon, 30min	RGLTVEDILGANHD	0.0398987	0.146484	0.788271	Neisseria	0.983281	Incretins
Glucagon, 30min	SIEQLNSDLLDLLK	0.121776	0.452878	0.79091	Neisseria	0.983281	Incretins
Glucagon, 30min	SLNVMYGFDR	-0.0950929	0.282834	0.740394	Neisseria	0.983281	Incretins
Glucagon, 30min	SPAELGTTMLEVLK	-0.151941	0.218985	0.496175	Neisseria	0.983281	Incretins
Glucagon, 30min	STDFSTVLK	-0.0661965	0.238369	0.784237	Neisseria	0.983281	Incretins
Glucagon, 30min	TGKLDQISGEVK	-0.209472	0.196599	0.300011	Neisseria	0.983281	Incretins
Glucagon, 30min	TTLEDVLVTGVK	0.112291	0.14452	0.446732	Neisseria	0.983281	Incretins
Glucagon, 30min	VADELADPSSAILDIDRK	-0.0106849	0.341266	0.975349	Neisseria	0.983281	Incretins
Glucagon, 30min	VALDELAITGIK	-0.192407	0.310567	0.542923	Neisseria	0.983281	Incretins
Glucagon, 30min	VATLSSAVAGSGER	-0.0240645	0.428219	0.955772	Neisseria	0.983281	Incretins
Glucagon, 30min	VEGDENPEIMTK	-0.34827	0.217751	0.12623	Neisseria	0.983281	Incretins
Glucagon, 30min	VETISGLVGLR	0.0387855	0.204679	0.851715	Neisseria	0.983281	Incretins
Glucagon, 30min	VGVVTGYTGDFSVSK	-0.289393	0.345464	0.412618	Neisseria	0.983281	Incretins
Glucagon, 30min	VIEEAPAPFITEEER	-0.325842	0.363648	0.381446	Neisseria	0.983281	Incretins
Glucagon, 30min	VLETVEPLQAK	0.0164478	0.252543	0.948752	Neisseria	0.983281	Incretins
Glucagon, 30min	VNFNDLTVVAAIDK	0.108526	0.316058	0.735089	Neisseria	0.983281	Incretins
Glucagon, 30min	VNRDDLAVASLLK	-0.0866782	0.172599	0.6213	Neisseria	0.983281	Incretins
Glucagon, 30min	VVDGFDVVDAIEGVSTK	-0.164572	0.221144	0.465869	Neisseria	0.983281	Incretins
Glucagon, 30min	VVGGASELIEEVAGSK	-0.0564507	0.2162	0.796822	Neisseria	0.983281	Incretins
Glucagon, 30min	YVANQGLFGK	0.370159	0.394436	0.359791	Neisseria	0.983281	Incretins
Glucagon, 30min	AAAQAVYQESVK	-0.0648317	0.196108	0.744571	Neisseria	0.983281	Incretins
Glucagon, 30min	AADVPLASDHFR	0.00550377	0.228583	0.981042	Neisseria	0.983281	Incretins
Glucagon, 30min	AAFAPLAAALTADEAK	-0.186023	0.286135	0.523398	Neisseria	0.983281	Incretins
Glucagon, 30min	ALSTTVTGIEMFR	0.841229	0.408144	0.0532478	Corynebacterium	0.983281	Incretins
Glucagon, 30min	DIGAVGQPVDEIYTFK	-0.242755	0.274788	0.388048	Corynebacterium	0.983281	Incretins
Glucagon, 30min	DVSYDEDSITVDGHR	-0.303785	0.409835	0.467613	Corynebacterium	0.983281	Incretins
Glucagon, 30min	ETTVEEVNEILK	-0.0383089	0.326067	0.907707	Corynebacterium	0.983281	Incretins
Glucagon, 30min	ETTVEEVNEILKK	-0.2298	0.240899	0.352101	Corynebacterium	0.983281	Incretins
Glucagon, 30min	FAEAIGGIFTELPK	0.0591325	0.249304	0.815047	Corynebacterium	0.983281	Incretins
Glucagon, 30min	GAVVTDSGRPISVPVGDVVK	-0.498909	0.375711	0.199942	Corynebacterium	0.983281	Incretins
Glucagon, 30min	GSDIEVVAVNDLTDNK	-0.412658	0.526387	0.442737	Corynebacterium	0.983281	Incretins
Glucagon, 30min	TLLTTLTQSAFDPASK	0.182568	0.238141	0.452717	Corynebacterium	0.983281	Incretins
Glucagon, 30min	VIPGLPIL	-0.0536199	0.208024	0.799365	Corynebacterium	0.983281	Incretins
Glucagon, 30min	VYAVEPEASPLLTTGK	0.124518	0.298209	0.680955	Corynebacterium	0.983281	Incretins
Glucagon, 30min	AAAESSNLPLYR	-0.286245	0.329094	0.395268	Corynebacterium	0.983281	Incretins
Glucagon, 30min	ADLAYGDYPYVEK	-0.120142	0.365309	0.745846	Haemophilus	0.983281	Incretins
Glucagon, 30min	AGEAFPLQIFYK	0.142567	0.238345	0.5568	Haemophilus	0.983281	Incretins
Glucagon, 30min	AGQASFHDGIK	0.193261	0.362839	0.60046	Haemophilus	0.983281	Incretins
Glucagon, 30min	AIGSYDHAYYVGTDPK	-0.348569	0.263273	0.201217	Haemophilus	0.983281	Incretins
Glucagon, 30min	AKQDDIPVVFFNK	-0.130758	0.246589	0.602069	Haemophilus	0.983281	Incretins
Glucagon, 30min	ALAINLVDPAAASTVIK	-0.0533859	0.163045	0.746923	Haemophilus	0.983281	Incretins
Glucagon, 30min	ALAINLVDPAAASTVIKK	-0.0551356	0.211204	0.79686	Haemophilus	0.983281	Incretins
Glucagon, 30min	ALAINLVDPAAASTVINK	-0.106386	0.157165	0.506623	Haemophilus	0.983281	Incretins
Glucagon, 30min	DAITAAAAAEEEALK	0.205229	0.323269	0.533093	Haemophilus	0.983281	Incretins
Glucagon, 30min	DSYKPVEYPVAILK	-0.00889313	0.345091	0.979709	Haemophilus	0.983281	Incretins
Glucagon, 30min	EEYIPTAGTGVIR	-0.11637	0.209464	0.584992	Haemophilus	0.983281	Incretins
Glucagon, 30min	EGQEAFVSVR	-0.0324806	0.324872	0.921408	Haemophilus	0.983281	Incretins
Glucagon, 30min	EGSQAVADAFTK	-0.522805	0.274983	0.0725489	Haemophilus	0.983281	Incretins
Glucagon, 30min	EGVEEILPIGTLSK	-0.276054	0.234711	0.254065	Haemophilus	0.983281	Incretins
Glucagon, 30min	ELEAVGIHDVK	0.0279247	0.284863	0.922937	Haemophilus	0.983281	Incretins
Glucagon, 30min	EMLVIPSPAAILK	0.130698	0.285091	0.651833	Haemophilus	0.983281	Incretins
Glucagon, 30min	ESLGFLYYK	0.0545851	0.418227	0.89753	Haemophilus	0.983281	Incretins
Glucagon, 30min	FDSVAPVNLLIK	-0.00319512	0.150477	0.983281	Haemophilus	0.983281	Incretins
Glucagon, 30min	FDSVVPVNLLIK	-0.12431	0.19282	0.526831	Haemophilus	0.983281	Incretins
Glucagon, 30min	FYDTATGAR	0.283932	0.27316	0.31165	Haemophilus	0.983281	Incretins
Glucagon, 30min	FYVAPGFAYQVLPASK	-0.33675	0.126151	0.0151556	Haemophilus	0.983281	Incretins
Glucagon, 30min	FYVSPGFAYQVVPASK	0.332134	0.260215	0.217203	Haemophilus	0.983281	Incretins
Glucagon, 30min	GNEAQVAEELAADAE	-0.647549	0.313965	0.0531038	Haemophilus	0.983281	Incretins
Glucagon, 30min	GQVIFTEFQGDDVK	-0.157929	0.241075	0.520254	Haemophilus	0.983281	Incretins
Glucagon, 30min	GQVIFTELQGDDVK	0.291768	0.267256	0.288609	Haemophilus	0.983281	Incretins
Glucagon, 30min	GVEGVNDVYNELR	-0.0348024	0.380747	0.928127	Haemophilus	0.983281	Incretins
Glucagon, 30min	GVESVINNASSAVIK	-0.0379124	0.28003	0.89373	Haemophilus	0.983281	Incretins
Glucagon, 30min	GVPAQNISAVGHGK	-0.0930429	0.271818	0.735883	Haemophilus	0.983281	Incretins
Glucagon, 30min	GVPAQSISAVGHGK	-0.410502	0.239298	0.102527	Haemophilus	0.983281	Incretins
Glucagon, 30min	KVEEMELPELTDEFVAK	-0.186689	0.272638	0.50177	Haemophilus	0.983281	Incretins
Glucagon, 30min	LDGVLASLGYK	-0.253736	0.167491	0.146251	Haemophilus	0.983281	Incretins
Glucagon, 30min	LEAPVVSATTSEDK	-0.24038	0.299814	0.432603	Haemophilus	0.983281	Incretins
Glucagon, 30min	NAYAVGALYTVGDLDAR	-0.185445	0.194114	0.351404	Haemophilus	0.983281	Incretins
Glucagon, 30min	NKAYELLTQIPGISCVKPMGAMYMFPK	0.385501	0.476334	0.428357	Haemophilus	0.983281	Incretins
Glucagon, 30min	SGVITADDSAFK	-133118013431542	0.535318	0.0223577	Haemophilus	0.983281	Incretins
Glucagon, 30min	SLQLHSNGVRELLQR	0.0680003	0.218113	0.758614	Haemophilus	0.983281	Incretins
Glucagon, 30min	SVAETIVYGALDK	-0.185547	0.324527	0.574197	Haemophilus	0.983281	Incretins
Glucagon, 30min	TDVVSPFNMEPYAK	-0.111488	0.611784	0.857329	Haemophilus	0.983281	Incretins
Glucagon, 30min	TFIVLPNPNYGGFEGGLAK	-0.202872	0.2822	0.480954	Haemophilus	0.983281	Incretins
Glucagon, 30min	TGDEVEIVGIRPTAK	-0.187249	0.243973	0.452219	Haemophilus	0.983281	Incretins
Glucagon, 30min	TVEDTIASLDKLDITAPSVK	0.0280604	0.251778	0.912429	Haemophilus	0.983281	Incretins
Glucagon, 30min	VEGNVVTLEALK	-0.0681912	0.244536	0.783365	Haemophilus	0.983281	Incretins
Glucagon, 30min	VIVASLESNETMYAK	-0.532722	0.385194	0.182704	Haemophilus	0.983281	Incretins
Glucagon, 30min	VLEELNGVEK	0.12017	0.482263	0.805896	Haemophilus	0.983281	Incretins
Glucagon, 30min	VTEAGTPEYK	-0.0648098	0.32829	0.845598	Haemophilus	0.983281	Incretins
Glucagon, 30min	VVADLLSTVGIDR	0.405394	0.492146	0.420315	Haemophilus	0.983281	Incretins
Glucagon, 30min	YDSTLVTGACVK	-104665245184729	0.548916	0.0717885	Haemophilus	0.983281	Incretins
Glucagon, 30min	YVSETSGMPLLGK	-0.115121	0.24331	0.641499	Haemophilus	0.983281	Incretins
Glucagon, 30min	AAGFNTFLLDSK	0.0810011	0.551113	0.884698	Haemophilus	0.983281	Incretins
Glucagon, 30min	AALEATLAAITGSLK	-0.0405521	0.216236	0.853229	Haemophilus	0.983281	Incretins
Glucagon, 30min	AALEATLAAITGSLKK	-0.254733	0.274401	0.364885	Haemophilus	0.983281	Incretins
Glucagon, 30min	AAQVTALGSVTIASK	-0.219554	0.368449	0.558283	Haemophilus	0.983281	Incretins
Glucagon, 120min	AEDMDGIFK	-0.135637	0.209714	0.525519	Neisseria	0.974371	Incretins
Glucagon, 120min	AIESILPYYHGVYSDDPK	-0.0641579	0.260379	0.808014	Neisseria	0.974371	Incretins
Glucagon, 120min	ALEGDAGYEEK	-0.18468	0.222204	0.416223	Neisseria	0.974371	Incretins
Glucagon, 120min	ALLENLQEGSVIK	-0.198331	0.161717	0.235027	Neisseria	0.974371	Incretins
Glucagon, 120min	AQYLLESLVK	-0.183097	0.171552	0.299212	Neisseria	0.974371	Incretins
Glucagon, 120min	AVAVVIPTNEELMIAHDTAR	0.0242661	0.310195	0.938464	Neisseria	0.994553	Incretins
Glucagon, 120min	DGAGAAATDYVKPDDAR	-0.347407	0.224716	0.138603	Neisseria	0.974371	Incretins
Glucagon, 120min	DIGVPAVDESIK	-0.245054	0.281742	0.395274	Neisseria	0.974371	Incretins
Glucagon, 120min	DLGEEPYKFDK	-0.256724	0.242758	0.303531	Neisseria	0.974371	Incretins
Glucagon, 120min	DLQESAPPLYAAVK	-0.236187	0.239566	0.336574	Neisseria	0.974371	Incretins
Glucagon, 120min	DNTYATLIVPVGTK	-0.134792	0.219068	0.545658	Neisseria	0.974371	Incretins
Glucagon, 120min	DNVVLDTVTVK	-0.15536	0.16465	0.35723	Neisseria	0.974371	Incretins
Glucagon, 120min	DTVVPELIK	0.00175932	0.141978	0.990242	Neisseria	0.994553	Incretins
Glucagon, 120min	DVAGDVEVVER	-0.217921	0.229883	0.355048	Neisseria	0.974371	Incretins
Glucagon, 120min	DVLNPATEEVIAR	-0.0744842	0.328316	0.82295	Neisseria	0.974371	Incretins
Glucagon, 120min	EALITEETDTLAANEIK	-0.125069	0.387733	0.750547	Neisseria	0.974371	Incretins
Glucagon, 120min	EFYEVAVAQELK	-0.217241	0.194	0.276757	Neisseria	0.974371	Incretins
Glucagon, 120min	EGGEATFYIPAK	-0.226576	0.251769	0.379419	Neisseria	0.974371	Incretins
Glucagon, 120min	EINVNVPVVVR	-0.227618	0.150424	0.146692	Neisseria	0.974371	Incretins
Glucagon, 120min	EKAEGLINDIK	0.117071	0.303379	0.703865	Neisseria	0.974371	Incretins
Glucagon, 120min	ENGTEVISFVR	-0.174969	0.206004	0.406261	Neisseria	0.974371	Incretins
Glucagon, 120min	FGTDALVIK	-0.186706	0.169745	0.285108	Neisseria	0.974371	Incretins
Glucagon, 120min	FGTEALVIK	0.209266	0.235739	0.385801	Neisseria	0.974371	Incretins
Glucagon, 120min	GLTVEDILGANHD	-0.166986	0.185058	0.378174	Neisseria	0.974371	Incretins
Glucagon, 120min	GMSVSNTGAPITVPVGK	-0.2339	0.253413	0.367582	Neisseria	0.974371	Incretins
Glucagon, 120min	GYVMSAGFIDK	-0.19373	0.283161	0.502127	Neisseria	0.974371	Incretins
Glucagon, 120min	HGYTVSSQSQEIVR	-0.0914226	0.406987	0.824663	Neisseria	0.974371	Incretins
Glucagon, 120min	IAVYDLGMLDTLNK	0.17806	0.317008	0.580893	Neisseria	0.974371	Incretins
Glucagon, 120min	IDFASLPLDK	-0.00619009	0.243723	0.980002	Neisseria	0.994553	Incretins
Glucagon, 120min	IGPNATLVFDVK	0.170018	0.456013	0.713397	Neisseria	0.974371	Incretins
Glucagon, 120min	IHAHDENNQYGIGDVVVIEESRPLSK	-0.0239682	0.1622	0.884081	Neisseria	0.985011	Incretins
Glucagon, 120min	IQRPLVLLEEE	-0.174003	0.225638	0.450096	Neisseria	0.974371	Incretins
Glucagon, 120min	ITGLVNNVVTSGAEEIEELKK	-0.165069	0.21738	0.456957	Neisseria	0.974371	Incretins
Glucagon, 120min	IVEELSAVQGK	-0.14446	0.375002	0.70435	Neisseria	0.974371	Incretins
Glucagon, 120min	LADLKPDAAVVVATVR	-0.381167	0.239242	0.12761	Neisseria	0.974371	Incretins
Glucagon, 120min	LEGQTITVAQK	-0.291606	0.248158	0.254479	Neisseria	0.974371	Incretins
Glucagon, 120min	LFVGIPVK	-0.168317	0.140112	0.244395	Neisseria	0.974371	Incretins
Glucagon, 120min	LKDELYALLQK	0.0344505	0.168664	0.840326	Neisseria	0.974371	Incretins
Glucagon, 120min	LLELTPALYVGK	-0.0317682	0.205526	0.87879	Neisseria	0.985011	Incretins
Glucagon, 120min	LNADPAVFEILK	-0.385961	0.211429	0.0836884	Neisseria	0.974371	Incretins
Glucagon, 120min	LNSDGLTITGGPSVTK	0.470317	0.42263	0.279661	Neisseria	0.974371	Incretins
Glucagon, 120min	LSNESVQTVR	-0.232817	0.151005	0.139617	Neisseria	0.974371	Incretins
Glucagon, 120min	LVDIIDQSGVDEVK	0.0500014	0.338291	0.884053	Neisseria	0.985011	Incretins
Glucagon, 120min	LVGGGEEASLTLDPAK	0.0111657	0.183947	0.952231	Neisseria	0.994553	Incretins
Glucagon, 120min	NAKPQTVELEVK	0.194962	0.274399	0.486021	Neisseria	0.974371	Incretins
Glucagon, 120min	NLSTDQVELR	-0.203594	0.544962	0.712843	Neisseria	0.974371	Incretins
Glucagon, 120min	RGLTVEDILGANHD	-0.00460947	0.138083	0.973718	Neisseria	0.994553	Incretins
Glucagon, 120min	SIEQLNSDLLDLLK	0.012889	0.437511	0.976805	Neisseria	0.994553	Incretins
Glucagon, 120min	SLNVMYGFDR	-0.183376	0.254285	0.479602	Neisseria	0.974371	Incretins
Glucagon, 120min	SPAELGTTMLEVLK	-0.322317	0.199492	0.122645	Neisseria	0.974371	Incretins
Glucagon, 120min	STDFSTVLK	-0.23244	0.226445	0.31756	Neisseria	0.974371	Incretins
Glucagon, 120min	TGKLDQISGEVK	-0.140972	0.191754	0.471212	Neisseria	0.974371	Incretins
Glucagon, 120min	TTLEDVLVTGVK	-0.111812	0.160874	0.49545	Neisseria	0.974371	Incretins
Glucagon, 120min	VADELADPSSAILDIDRK	-0.0863247	0.287998	0.767629	Neisseria	0.974371	Incretins
Glucagon, 120min	VALDELAITGIK	-0.170185	0.292387	0.567375	Neisseria	0.974371	Incretins
Glucagon, 120min	VATLSSAVAGSGER	-0.0026239	0.379307	0.994553	Neisseria	0.994553	Incretins
Glucagon, 120min	VEGDENPEIMTK	-0.351935	0.19974	0.0941577	Neisseria	0.974371	Incretins
Glucagon, 120min	VETISGLVGLR	0.0957991	0.180014	0.600773	Neisseria	0.974371	Incretins
Glucagon, 120min	VGVVTGYTGDFSVSK	-0.24694	0.311609	0.437872	Neisseria	0.974371	Incretins
Glucagon, 120min	VIEEAPAPFITEEER	-0.239946	0.355405	0.507725	Neisseria	0.974371	Incretins
Glucagon, 120min	VLETVEPLQAK	-0.1518	0.239396	0.533578	Neisseria	0.974371	Incretins
Glucagon, 120min	VNFNDLTVVAAIDK	-0.154637	0.311255	0.625017	Neisseria	0.974371	Incretins
Glucagon, 120min	VNRDDLAVASLLK	-0.198086	0.158783	0.227364	Neisseria	0.974371	Incretins
Glucagon, 120min	VVDGFDVVDAIEGVSTK	-0.201527	0.205231	0.338463	Neisseria	0.974371	Incretins
Glucagon, 120min	VVGGASELIEEVAGSK	-0.131098	0.209323	0.538574	Neisseria	0.974371	Incretins
Glucagon, 120min	YVANQGLFGK	0.259507	0.359839	0.479583	Neisseria	0.974371	Incretins
Glucagon, 120min	AAAQAVYQESVK	-0.121715	0.187658	0.524358	Neisseria	0.974371	Incretins
Glucagon, 120min	AADVPLASDHFR	-0.136018	0.203581	0.512089	Neisseria	0.974371	Incretins
Glucagon, 120min	AAFAPLAAALTADEAK	-0.124577	0.282187	0.663856	Neisseria	0.974371	Incretins
Glucagon, 120min	ALSTTVTGIEMFR	0.934569	0.392589	0.0279112	Corynebacterium	0.974371	Incretins
Glucagon, 120min	DIGAVGQPVDEIYTFK	0.118317	0.260556	0.654905	Corynebacterium	0.974371	Incretins
Glucagon, 120min	DVSYDEDSITVDGHR	-0.103107	0.411016	0.804615	Corynebacterium	0.974371	Incretins
Glucagon, 120min	ETTVEEVNEILK	0.110969	0.323242	0.735141	Corynebacterium	0.974371	Incretins
Glucagon, 120min	ETTVEEVNEILKK	-0.0532197	0.245803	0.830895	Corynebacterium	0.974371	Incretins
Glucagon, 120min	FAEAIGGIFTELPK	0.271332	0.234954	0.262478	Corynebacterium	0.974371	Incretins
Glucagon, 120min	GAVVTDSGRPISVPVGDVVK	-0.132799	0.395258	0.740567	Corynebacterium	0.974371	Incretins
Glucagon, 120min	GSDIEVVAVNDLTDNK	-0.18597	0.564217	0.745303	Corynebacterium	0.974371	Incretins
Glucagon, 120min	TLLTTLTQSAFDPASK	0.160226	0.237441	0.507931	Corynebacterium	0.974371	Incretins
Glucagon, 120min	VIPGLPIL	0.158295	0.207449	0.454801	Corynebacterium	0.974371	Incretins
Glucagon, 120min	VYAVEPEASPLLTTGK	0.212132	0.275096	0.450119	Corynebacterium	0.974371	Incretins
Glucagon, 120min	AAAESSNLPLYR	-0.251773	0.328303	0.45257	Corynebacterium	0.974371	Incretins
Glucagon, 120min	ADLAYGDYPYVEK	-0.0187917	0.35951	0.958859	Haemophilus	0.994553	Incretins
Glucagon, 120min	AGEAFPLQIFYK	0.29937	0.229084	0.206873	Haemophilus	0.974371	Incretins
Glucagon, 120min	AGQASFHDGIK	0.286451	0.345184	0.416929	Haemophilus	0.974371	Incretins
Glucagon, 120min	AIGSYDHAYYVGTDPK	-0.129089	0.255352	0.618997	Haemophilus	0.974371	Incretins
Glucagon, 120min	AKQDDIPVVFFNK	0.00661506	0.243438	0.978605	Haemophilus	0.994553	Incretins
Glucagon, 120min	ALAINLVDPAAASTVIK	0.024067	0.159593	0.881722	Haemophilus	0.985011	Incretins
Glucagon, 120min	ALAINLVDPAAASTVIKK	0.177732	0.190803	0.363284	Haemophilus	0.974371	Incretins
Glucagon, 120min	ALAINLVDPAAASTVINK	-0.110881	0.153149	0.477885	Haemophilus	0.974371	Incretins
Glucagon, 120min	DAITAAAAAEEEALK	0.0650755	0.323063	0.842501	Haemophilus	0.974371	Incretins
Glucagon, 120min	DSYKPVEYPVAILK	0.413059	0.332551	0.229317	Haemophilus	0.974371	Incretins
Glucagon, 120min	EEYIPTAGTGVIR	-0.0259454	0.211257	0.903544	Haemophilus	0.985011	Incretins
Glucagon, 120min	EGQEAFVSVR	0.204446	0.314186	0.523022	Haemophilus	0.974371	Incretins
Glucagon, 120min	EGSQAVADAFTK	-0.354206	0.285925	0.230504	Haemophilus	0.974371	Incretins
Glucagon, 120min	EGVEEILPIGTLSK	-0.0933509	0.237753	0.698957	Haemophilus	0.974371	Incretins
Glucagon, 120min	ELEAVGIHDVK	0.339349	0.255888	0.200508	Haemophilus	0.974371	Incretins
Glucagon, 120min	EMLVIPSPAAILK	0.0896599	0.28455	0.756125	Haemophilus	0.974371	Incretins
Glucagon, 120min	ESLGFLYYK	0.186334	0.4001	0.646712	Haemophilus	0.974371	Incretins
Glucagon, 120min	FDSVAPVNLLIK	0.0989725	0.145375	0.504204	Haemophilus	0.974371	Incretins
Glucagon, 120min	FDSVVPVNLLIK	-0.194281	0.189108	0.317157	Haemophilus	0.974371	Incretins
Glucagon, 120min	FYDTATGAR	0.302908	0.262652	0.263103	Haemophilus	0.974371	Incretins
Glucagon, 120min	FYVAPGFAYQVLPASK	-0.343015	0.125806	0.013399	Haemophilus	0.974371	Incretins
Glucagon, 120min	FYVSPGFAYQVVPASK	0.527162	0.219451	0.0266832	Haemophilus	0.974371	Incretins
Glucagon, 120min	GNEAQVAEELAADAE	-0.311631	0.331702	0.35927	Haemophilus	0.974371	Incretins
Glucagon, 120min	GQVIFTEFQGDDVK	-0.030887	0.236092	0.897288	Haemophilus	0.985011	Incretins
Glucagon, 120min	GQVIFTELQGDDVK	0.341108	0.266083	0.215279	Haemophilus	0.974371	Incretins
Glucagon, 120min	GVEGVNDVYNELR	0.131377	0.320028	0.686018	Haemophilus	0.974371	Incretins
Glucagon, 120min	GVESVINNASSAVIK	-0.0159607	0.269014	0.953309	Haemophilus	0.994553	Incretins
Glucagon, 120min	GVPAQNISAVGHGK	0.076305	0.25964	0.77203	Haemophilus	0.974371	Incretins
Glucagon, 120min	GVPAQSISAVGHGK	-0.248499	0.234522	0.302613	Haemophilus	0.974371	Incretins
Glucagon, 120min	KVEEMELPELTDEFVAK	-0.0315211	0.278805	0.911171	Haemophilus	0.98525	Incretins
Glucagon, 120min	LDGVLASLGYK	-0.0565346	0.172577	0.746803	Haemophilus	0.974371	Incretins
Glucagon, 120min	LEAPVVSATTSEDK	0.0373965	0.2979	0.90142	Haemophilus	0.985011	Incretins
Glucagon, 120min	NAYAVGALYTVGDLDAR	-0.060015	0.159949	0.711658	Haemophilus	0.974371	Incretins
Glucagon, 120min	NKAYELLTQIPGISCVKPMGAMYMFPK	0.663678	0.453678	0.159845	Haemophilus	0.974371	Incretins
Glucagon, 120min	SGVITADDSAFK	-0.825875	0.557928	0.155197	Haemophilus	0.974371	Incretins
Glucagon, 120min	SLQLHSNGVRELLQR	0.162499	0.212591	0.454033	Haemophilus	0.974371	Incretins
Glucagon, 120min	SVAETIVYGALDK	-0.0837978	0.319395	0.795864	Haemophilus	0.974371	Incretins
Glucagon, 120min	TDVVSPFNMEPYAK	-0.260914	0.583974	0.660077	Haemophilus	0.974371	Incretins
Glucagon, 120min	TFIVLPNPNYGGFEGGLAK	-0.261169	0.301686	0.397454	Haemophilus	0.974371	Incretins
Glucagon, 120min	TGDEVEIVGIRPTAK	0.0640267	0.248115	0.799141	Haemophilus	0.974371	Incretins
Glucagon, 120min	TVEDTIASLDKLDITAPSVK	0.274068	0.237219	0.262276	Haemophilus	0.974371	Incretins
Glucagon, 120min	VEGNVVTLEALK	0.074113	0.241298	0.762075	Haemophilus	0.974371	Incretins
Glucagon, 120min	VIVASLESNETMYAK	-0.281994	0.378556	0.465436	Haemophilus	0.974371	Incretins
Glucagon, 120min	VLEELNGVEK	0.191622	0.479554	0.693919	Haemophilus	0.974371	Incretins
Glucagon, 120min	VTEAGTPEYK	0.166125	0.32307	0.613035	Haemophilus	0.974371	Incretins
Glucagon, 120min	VVADLLSTVGIDR	0.751524	0.454977	0.115009	Haemophilus	0.974371	Incretins
Glucagon, 120min	YDSTLVTGACVK	-0.605389	0.620929	0.341824	Haemophilus	0.974371	Incretins
Glucagon, 120min	YVSETSGMPLLGK	-0.0973	0.235181	0.683709	Haemophilus	0.974371	Incretins
Glucagon, 120min	AAGFNTFLLDSK	0.262603	0.49102	0.598984	Haemophilus	0.974371	Incretins
Glucagon, 120min	AALEATLAAITGSLK	-0.0496707	0.21112	0.816515	Haemophilus	0.974371	Incretins
Glucagon, 120min	AALEATLAAITGSLKK	-0.172719	0.293869	0.563626	Haemophilus	0.974371	Incretins
Glucagon, 120min	AAQVTALGSVTIASK	-0.120984	0.353564	0.735968	Haemophilus	0.974371	Incretins
GIP, 0min	AEDMDGIFK	-0.322348	0.187822	0.101567	Neisseria	0.275682	Incretins
GIP, 0min	AIESILPYYHGVYSDDPK	-0.510138	0.223655	0.0336502	Neisseria	0.245433	Incretins
GIP, 0min	ALEGDAGYEEK	-0.277714	0.208274	0.197387	Neisseria	0.364618	Incretins
GIP, 0min	ALLENLQEGSVIK	-0.291567	0.146806	0.0609041	Neisseria	0.245433	Incretins
GIP, 0min	AQYLLESLVK	-0.301045	0.1566	0.0689176	Neisseria	0.245433	Incretins
GIP, 0min	AVAVVIPTNEELMIAHDTAR	-0.597345	0.267858	0.0373609	Neisseria	0.245433	Incretins
GIP, 0min	DGAGAAATDYVKPDDAR	-0.283099	0.222392	0.217627	Neisseria	0.385925	Incretins
GIP, 0min	DIGVPAVDESIK	-0.199737	0.271282	0.470114	Neisseria	0.63693	Incretins
GIP, 0min	DLGEEPYKFDK	-0.441313	0.219839	0.0584071	Neisseria	0.245433	Incretins
GIP, 0min	DLQESAPPLYAAVK	-0.320099	0.226892	0.173669	Neisseria	0.344746	Incretins
GIP, 0min	DNTYATLIVPVGTK	-0.130632	0.211874	0.544483	Neisseria	0.649994	Incretins
GIP, 0min	DNVVLDTVTVK	-0.263247	0.151133	0.0968992	Neisseria	0.274369	Incretins
GIP, 0min	DTVVPELIK	-0.0870393	0.136424	0.530708	Neisseria	0.647561	Incretins
GIP, 0min	DVAGDVEVVER	-0.513332	0.196508	0.0166781	Neisseria	0.245433	Incretins
GIP, 0min	DVLNPATEEVIAR	-0.577176	0.288514	0.0592056	Neisseria	0.245433	Incretins
GIP, 0min	EALITEETDTLAANEIK	-0.114192	0.36805	0.759573	Neisseria	0.797739	Incretins
GIP, 0min	EFYEVAVAQELK	-0.302751	0.181015	0.109993	Neisseria	0.285473	Incretins
GIP, 0min	EGGEATFYIPAK	-0.325858	0.237565	0.185363	Neisseria	0.357293	Incretins
GIP, 0min	EINVNVPVVVR	-0.247473	0.143042	0.0990205	Neisseria	0.274369	Incretins
GIP, 0min	EKAEGLINDIK	-0.498865	0.269002	0.0784726	Neisseria	0.24607	Incretins
GIP, 0min	ENGTEVISFVR	-0.172356	0.198082	0.394558	Neisseria	0.569119	Incretins
GIP, 0min	FGTDALVIK	-0.230561	0.159986	0.165021	Neisseria	0.332543	Incretins
GIP, 0min	FGTEALVIK	-0.096292	0.227727	0.676924	Neisseria	0.744057	Incretins
GIP, 0min	GLTVEDILGANHD	-0.320291	0.167396	0.0701236	Neisseria	0.245433	Incretins
GIP, 0min	GMSVSNTGAPITVPVGK	-0.254526	0.242094	0.305635	Neisseria	0.489752	Incretins
GIP, 0min	GYVMSAGFIDK	-0.170253	0.272323	0.538918	Neisseria	0.649994	Incretins
GIP, 0min	HGYTVSSQSQEIVR	-0.174678	0.385641	0.655456	Neisseria	0.726464	Incretins
GIP, 0min	IAVYDLGMLDTLNK	-0.0748937	0.310523	0.811867	Neisseria	0.830602	Incretins
GIP, 0min	IDFASLPLDK	-0.421798	0.215481	0.0643938	Neisseria	0.245433	Incretins
GIP, 0min	IGPNATLVFDVK	-0.876603	0.388487	0.0353911	Neisseria	0.245433	Incretins
GIP, 0min	IHAHDENNQYGIGDVVVIEESRPLSK	-0.183835	0.146589	0.224271	Neisseria	0.387378	Incretins
GIP, 0min	IQRPLVLLEEE	-0.321251	0.208507	0.139059	Neisseria	0.299843	Incretins
GIP, 0min	ITGLVNNVVTSGAEEIEELKK	-0.444464	0.181749	0.0238444	Neisseria	0.245433	Incretins
GIP, 0min	IVEELSAVQGK	-0.525732	0.341848	0.139742	Neisseria	0.299843	Incretins
GIP, 0min	LADLKPDAAVVVATVR	-0.0638359	0.244607	0.796781	Neisseria	0.821488	Incretins
GIP, 0min	LEGQTITVAQK	-0.408323	0.228848	0.0895625	Neisseria	0.264707	Incretins
GIP, 0min	LFVGIPVK	-0.175995	0.135718	0.209471	Neisseria	0.376482	Incretins
GIP, 0min	LKDELYALLQK	-0.350266	0.142972	0.0236224	Neisseria	0.245433	Incretins
GIP, 0min	LLELTPALYVGK	-0.295896	0.185204	0.125795	Neisseria	0.298919	Incretins
GIP, 0min	LNADPAVFEILK	-0.376885	0.205189	0.0811515	Neisseria	0.24607	Incretins
GIP, 0min	LNSDGLTITGGPSVTK	-0.129252	0.420531	0.761751	Neisseria	0.797739	Incretins
GIP, 0min	LSNESVQTVR	-0.203064	0.14803	0.185328	Neisseria	0.357293	Incretins
GIP, 0min	LVDIIDQSGVDEVK	-0.117181	0.324491	0.721795	Neisseria	0.77476	Incretins
GIP, 0min	LVGGGEEASLTLDPAK	-0.183298	0.173104	0.302273	Neisseria	0.489752	Incretins
GIP, 0min	NAKPQTVELEVK	-0.528013	0.241959	0.0411905	Neisseria	0.245433	Incretins
GIP, 0min	NLSTDQVELR	-0.997455	0.480185	0.0508779	Neisseria	0.245433	Incretins
GIP, 0min	RGLTVEDILGANHD	-0.198615	0.126656	0.132532	Neisseria	0.299843	Incretins
GIP, 0min	SIEQLNSDLLDLLK	-0.707147	0.385342	0.0814067	Neisseria	0.24607	Incretins
GIP, 0min	SLNVMYGFDR	-0.25992	0.241681	0.294969	Neisseria	0.489752	Incretins
GIP, 0min	SPAELGTTMLEVLK	-0.204322	0.199008	0.316819	Neisseria	0.496232	Incretins
GIP, 0min	STDFSTVLK	-0.340958	0.208795	0.118119	Neisseria	0.296412	Incretins
GIP, 0min	TGKLDQISGEVK	0.113357	0.187494	0.552251	Neisseria	0.649994	Incretins
GIP, 0min	TTLEDVLVTGVK	-0.0713162	0.137493	0.60967	Neisseria	0.693043	Incretins
GIP, 0min	VADELADPSSAILDIDRK	-0.181457	0.275322	0.517367	Neisseria	0.646768	Incretins
GIP, 0min	VALDELAITGIK	-0.312498	0.272086	0.264303	Neisseria	0.45067	Incretins
GIP, 0min	VATLSSAVAGSGER	-0.723647	0.329195	0.039872	Neisseria	0.245433	Incretins
GIP, 0min	VEGDENPEIMTK	-0.269569	0.200351	0.193527	Neisseria	0.362522	Incretins
GIP, 0min	VETISGLVGLR	-0.335096	0.158768	0.047596	Neisseria	0.245433	Incretins
GIP, 0min	VGVVTGYTGDFSVSK	-0.654638	0.263691	0.0220365	Neisseria	0.245433	Incretins
GIP, 0min	VIEEAPAPFITEEER	-0.668112	0.311216	0.0442562	Neisseria	0.245433	Incretins
GIP, 0min	VLETVEPLQAK	-0.362367	0.217711	0.111613	Neisseria	0.285473	Incretins
GIP, 0min	VNFNDLTVVAAIDK	0.265495	0.295975	0.380381	Neisseria	0.569119	Incretins
GIP, 0min	VNRDDLAVASLLK	-0.307222	0.143767	0.0451423	Neisseria	0.245433	Incretins
GIP, 0min	VVDGFDVVDAIEGVSTK	-0.149276	0.200664	0.465582	Neisseria	0.63693	Incretins
GIP, 0min	VVGGASELIEEVAGSK	-0.47169	0.176125	0.0144515	Neisseria	0.245433	Incretins
GIP, 0min	YVANQGLFGK	-0.126221	0.353845	0.725042	Neisseria	0.77476	Incretins
GIP, 0min	AAAQAVYQESVK	-0.181906	0.178703	0.320872	Neisseria	0.496232	Incretins
GIP, 0min	AADVPLASDHFR	-0.273233	0.189493	0.164804	Neisseria	0.332543	Incretins
GIP, 0min	AAFAPLAAALTADEAK	-0.2351	0.27065	0.395342	Neisseria	0.569119	Incretins
GIP, 0min	ALSTTVTGIEMFR	-0.278871	0.421968	0.51623	Corynebacterium	0.646768	Incretins
GIP, 0min	DIGAVGQPVDEIYTFK	-0.536648	0.224891	0.0270187	Corynebacterium	0.245433	Incretins
GIP, 0min	DVSYDEDSITVDGHR	-0.290002	0.382166	0.456801	Corynebacterium	0.632859	Incretins
GIP, 0min	ETTVEEVNEILK	-0.159476	0.307166	0.60933	Corynebacterium	0.693043	Incretins
GIP, 0min	ETTVEEVNEILKK	0.0822292	0.232113	0.726849	Corynebacterium	0.77476	Incretins
GIP, 0min	FAEAIGGIFTELPK	0.198644	0.231452	0.400924	Corynebacterium	0.569119	Incretins
GIP, 0min	GAVVTDSGRPISVPVGDVVK	-0.240179	0.371406	0.525195	Corynebacterium	0.646768	Incretins
GIP, 0min	GSDIEVVAVNDLTDNK	-0.0761234	0.510726	0.883007	Corynebacterium	0.889697	Incretins
GIP, 0min	TLLTTLTQSAFDPASK	-0.200218	0.219953	0.373517	Corynebacterium	0.569119	Incretins
GIP, 0min	VIPGLPIL	-0.206765	0.192496	0.295554	Corynebacterium	0.489752	Incretins
GIP, 0min	VYAVEPEASPLLTTGK	-0.392893	0.257031	0.142031	Corynebacterium	0.299843	Incretins
GIP, 0min	AAAESSNLPLYR	-0.112392	0.318851	0.728158	Corynebacterium	0.77476	Incretins
GIP, 0min	ADLAYGDYPYVEK	-0.656831	0.317383	0.0516642	Haemophilus	0.245433	Incretins
GIP, 0min	AGEAFPLQIFYK	-0.15194	0.22642	0.509862	Haemophilus	0.646768	Incretins
GIP, 0min	AGQASFHDGIK	-0.670985	0.305463	0.0400033	Haemophilus	0.245433	Incretins
GIP, 0min	AIGSYDHAYYVGTDPK	-0.458658	0.224508	0.0544601	Haemophilus	0.245433	Incretins
GIP, 0min	AKQDDIPVVFFNK	-0.415306	0.216905	0.0699465	Haemophilus	0.245433	Incretins
GIP, 0min	ALAINLVDPAAASTVIK	-0.416838	0.122126	0.00275628	Haemophilus	0.245433	Incretins
GIP, 0min	ALAINLVDPAAASTVIKK	-0.284018	0.177014	0.124281	Haemophilus	0.298919	Incretins
GIP, 0min	ALAINLVDPAAASTVINK	-0.0153052	0.150975	0.920262	Haemophilus	0.920262	Incretins
GIP, 0min	DAITAAAAAEEEALK	-0.0756054	0.283247	0.792261	Haemophilus	0.821488	Incretins
GIP, 0min	DSYKPVEYPVAILK	-0.483285	0.309097	0.133612	Haemophilus	0.299843	Incretins
GIP, 0min	EEYIPTAGTGVIR	-0.145114	0.199012	0.474349	Haemophilus	0.63693	Incretins
GIP, 0min	EGQEAFVSVR	-0.265003	0.296209	0.381615	Haemophilus	0.569119	Incretins
GIP, 0min	EGSQAVADAFTK	-0.430943	0.269781	0.125861	Haemophilus	0.298919	Incretins
GIP, 0min	EGVEEILPIGTLSK	-0.459954	0.208116	0.0389198	Haemophilus	0.245433	Incretins
GIP, 0min	ELEAVGIHDVK	-0.183345	0.256909	0.483684	Haemophilus	0.63693	Incretins
GIP, 0min	EMLVIPSPAAILK	-0.322823	0.257091	0.223706	Haemophilus	0.387378	Incretins
GIP, 0min	ESLGFLYYK	-0.627827	0.360563	0.0970032	Haemophilus	0.274369	Incretins
GIP, 0min	FDSVAPVNLLIK	-0.0756071	0.142191	0.600771	Haemophilus	0.693043	Incretins
GIP, 0min	FDSVVPVNLLIK	-0.2756	0.17567	0.132369	Haemophilus	0.299843	Incretins
GIP, 0min	FYDTATGAR	-0.127626	0.2626	0.632244	Haemophilus	0.712614	Incretins
GIP, 0min	FYVAPGFAYQVLPASK	-0.34513	0.118424	0.0085746	Haemophilus	0.245433	Incretins
GIP, 0min	FYVSPGFAYQVVPASK	0.109795	0.240648	0.653128	Haemophilus	0.726464	Incretins
GIP, 0min	GNEAQVAEELAADAE	-0.422091	0.312554	0.191954	Haemophilus	0.362522	Incretins
GIP, 0min	GQVIFTEFQGDDVK	-0.397438	0.211566	0.0749614	Haemophilus	0.24607	Incretins
GIP, 0min	GQVIFTELQGDDVK	-0.453101	0.242906	0.0768742	Haemophilus	0.24607	Incretins
GIP, 0min	GVEGVNDVYNELR	-0.188596	0.308406	0.547745	Haemophilus	0.649994	Incretins
GIP, 0min	GVESVINNASSAVIK	-0.172737	0.258663	0.511891	Haemophilus	0.646768	Incretins
GIP, 0min	GVPAQNISAVGHGK	-0.318052	0.243013	0.205447	Haemophilus	0.374307	Incretins
GIP, 0min	GVPAQSISAVGHGK	-0.239648	0.226485	0.302615	Haemophilus	0.489752	Incretins
GIP, 0min	KVEEMELPELTDEFVAK	-0.487982	0.239965	0.0554805	Haemophilus	0.245433	Incretins
GIP, 0min	LDGVLASLGYK	-0.328816	0.151301	0.0419484	Haemophilus	0.245433	Incretins
GIP, 0min	LEAPVVSATTSEDK	-0.561847	0.258931	0.0422374	Haemophilus	0.245433	Incretins
GIP, 0min	NAYAVGALYTVGDLDAR	-0.324059	0.138197	0.0294632	Haemophilus	0.245433	Incretins
GIP, 0min	NKAYELLTQIPGISCVKPMGAMYMFPK	-0.383038	0.433577	0.387496	Haemophilus	0.569119	Incretins
GIP, 0min	SGVITADDSAFK	-0.567668	0.553761	0.317549	Haemophilus	0.496232	Incretins
GIP, 0min	SLQLHSNGVRELLQR	0.133853	0.206719	0.524664	Haemophilus	0.646768	Incretins
GIP, 0min	SVAETIVYGALDK	-0.598674	0.281111	0.045808	Haemophilus	0.245433	Incretins
GIP, 0min	TDVVSPFNMEPYAK	-0.45578	0.562128	0.427017	Haemophilus	0.597824	Incretins
GIP, 0min	TFIVLPNPNYGGFEGGLAK	-0.0547364	0.269066	0.840853	Haemophilus	0.853691	Incretins
GIP, 0min	TGDEVEIVGIRPTAK	-0.16751	0.232934	0.48038	Haemophilus	0.63693	Incretins
GIP, 0min	TVEDTIASLDKLDITAPSVK	-0.372754	0.223256	0.110573	Haemophilus	0.285473	Incretins
GIP, 0min	VEGNVVTLEALK	-0.339319	0.220924	0.14023	Haemophilus	0.299843	Incretins
GIP, 0min	VIVASLESNETMYAK	-0.30142	0.3522	0.402234	Haemophilus	0.569119	Incretins
GIP, 0min	VLEELNGVEK	0.240989	0.457755	0.604359	Haemophilus	0.693043	Incretins
GIP, 0min	VTEAGTPEYK	-0.598524	0.283942	0.0478539	Haemophilus	0.245433	Incretins
GIP, 0min	VVADLLSTVGIDR	-0.649608	0.446915	0.161587	Haemophilus	0.332543	Incretins
GIP, 0min	YDSTLVTGACVK	-127515419056217	0.494482	0.0179308	Haemophilus	0.245433	Incretins
GIP, 0min	YVSETSGMPLLGK	-0.427874	0.208978	0.053976	Haemophilus	0.245433	Incretins
GIP, 0min	AAGFNTFLLDSK	-0.312733	0.459793	0.5042	Haemophilus	0.646768	Incretins
GIP, 0min	AALEATLAAITGSLK	-0.35993	0.184259	0.0649063	Haemophilus	0.245433	Incretins
GIP, 0min	AALEATLAAITGSLKK	-0.669013	0.21901	0.00625431	Haemophilus	0.245433	Incretins
GIP, 0min	AAQVTALGSVTIASK	-0.591678	0.315391	0.0753255	Haemophilus	0.24607	Incretins
GIP, 30min	AEDMDGIFK	-0.161436	0.168662	0.349917	Neisseria	0.779311	Incretins
GIP, 30min	AIESILPYYHGVYSDDPK	-0.215409	0.209795	0.316794	Neisseria	0.766347	Incretins
GIP, 30min	ALEGDAGYEEK	-0.284759	0.175118	0.119582	Neisseria	0.766347	Incretins
GIP, 30min	ALLENLQEGSVIK	-0.178136	0.131834	0.191715	Neisseria	0.766347	Incretins
GIP, 30min	AQYLLESLVK	-0.189993	0.13983	0.189356	Neisseria	0.766347	Incretins
GIP, 30min	AVAVVIPTNEELMIAHDTAR	-0.393847	0.241037	0.117909	Neisseria	0.766347	Incretins
GIP, 30min	DGAGAAATDYVKPDDAR	-0.182738	0.193988	0.357429	Neisseria	0.779311	Incretins
GIP, 30min	DIGVPAVDESIK	-0.171166	0.23259	0.470328	Neisseria	0.82292	Incretins
GIP, 30min	DLGEEPYKFDK	-0.297981	0.19556	0.143234	Neisseria	0.766347	Incretins
GIP, 30min	DLQESAPPLYAAVK	-0.2062	0.198699	0.311771	Neisseria	0.766347	Incretins
GIP, 30min	DNTYATLIVPVGTK	-0.216152	0.176887	0.235924	Neisseria	0.766347	Incretins
GIP, 30min	DNVVLDTVTVK	-0.154771	0.134682	0.264046	Neisseria	0.766347	Incretins
GIP, 30min	DTVVPELIK	-0.0479999	0.117661	0.687643	Neisseria	0.961142	Incretins
GIP, 30min	DVAGDVEVVER	-0.353323	0.178404	0.0615745	Neisseria	0.766347	Incretins
GIP, 30min	DVLNPATEEVIAR	-0.290395	0.263087	0.282785	Neisseria	0.766347	Incretins
GIP, 30min	EALITEETDTLAANEIK	-0.250531	0.311311	0.430421	Neisseria	0.82292	Incretins
GIP, 30min	EFYEVAVAQELK	-0.188555	0.16024	0.253129	Neisseria	0.766347	Incretins
GIP, 30min	EGGEATFYIPAK	-0.0680087	0.212501	0.752258	Neisseria	0.961142	Incretins
GIP, 30min	EINVNVPVVVR	-0.1408	0.127671	0.283193	Neisseria	0.766347	Incretins
GIP, 30min	EKAEGLINDIK	-0.180988	0.246374	0.471105	Neisseria	0.82292	Incretins
GIP, 30min	ENGTEVISFVR	-0.239357	0.164526	0.161234	Neisseria	0.766347	Incretins
GIP, 30min	FGTDALVIK	-0.246817	0.133125	0.0785439	Neisseria	0.766347	Incretins
GIP, 30min	FGTEALVIK	-0.0483536	0.195817	0.807478	Neisseria	0.961142	Incretins
GIP, 30min	GLTVEDILGANHD	-0.315151	0.139291	0.0349513	Neisseria	0.766347	Incretins
GIP, 30min	GMSVSNTGAPITVPVGK	-0.0715503	0.21262	0.739986	Neisseria	0.961142	Incretins
GIP, 30min	GYVMSAGFIDK	-0.322406	0.224457	0.166352	Neisseria	0.766347	Incretins
GIP, 30min	HGYTVSSQSQEIVR	0.0295451	0.33226	0.930029	Neisseria	0.973967	Incretins
GIP, 30min	IAVYDLGMLDTLNK	-0.0556858	0.266327	0.836494	Neisseria	0.961142	Incretins
GIP, 30min	IDFASLPLDK	-0.200099	0.196641	0.321029	Neisseria	0.766347	Incretins
GIP, 30min	IGPNATLVFDVK	-0.164734	0.371247	0.662001	Neisseria	0.961142	Incretins
GIP, 30min	IHAHDENNQYGIGDVVVIEESRPLSK	-0.251904	0.117749	0.044926	Neisseria	0.766347	Incretins
GIP, 30min	IQRPLVLLEEE	-0.301947	0.176612	0.1028	Neisseria	0.766347	Incretins
GIP, 30min	ITGLVNNVVTSGAEEIEELKK	-0.257533	0.168005	0.140971	Neisseria	0.766347	Incretins
GIP, 30min	IVEELSAVQGK	-0.209153	0.306385	0.50266	Neisseria	0.846779	Incretins
GIP, 30min	LADLKPDAAVVVATVR	-0.262299	0.20172	0.20828	Neisseria	0.766347	Incretins
GIP, 30min	LEGQTITVAQK	-0.227212	0.205045	0.280962	Neisseria	0.766347	Incretins
GIP, 30min	LFVGIPVK	-0.231555	0.109531	0.0472678	Neisseria	0.766347	Incretins
GIP, 30min	LKDELYALLQK	-0.218632	0.130938	0.11055	Neisseria	0.766347	Incretins
GIP, 30min	LLELTPALYVGK	-0.17845	0.163827	0.28899	Neisseria	0.766347	Incretins
GIP, 30min	LNADPAVFEILK	-0.14225	0.187502	0.456906	Neisseria	0.82292	Incretins
GIP, 30min	LNSDGLTITGGPSVTK	0.0432889	0.361268	0.905817	Neisseria	0.97298	Incretins
GIP, 30min	LSNESVQTVR	-0.201909	0.124839	0.121465	Neisseria	0.766347	Incretins
GIP, 30min	LVDIIDQSGVDEVK	-0.259619	0.273009	0.352978	Neisseria	0.779311	Incretins
GIP, 30min	LVGGGEEASLTLDPAK	-0.313697	0.135429	0.0312702	Neisseria	0.766347	Incretins
GIP, 30min	NAKPQTVELEVK	0.0423541	0.230633	0.856142	Neisseria	0.961142	Incretins
GIP, 30min	NLSTDQVELR	-0.464392	0.441899	0.305838	Neisseria	0.766347	Incretins
GIP, 30min	RGLTVEDILGANHD	-0.174882	0.108224	0.121775	Neisseria	0.766347	Incretins
GIP, 30min	SIEQLNSDLLDLLK	0.00840348	0.357107	0.981459	Neisseria	0.988894	Incretins
GIP, 30min	SLNVMYGFDR	-0.266166	0.204637	0.208158	Neisseria	0.766347	Incretins
GIP, 30min	SPAELGTTMLEVLK	-0.185883	0.170054	0.287352	Neisseria	0.766347	Incretins
GIP, 30min	STDFSTVLK	-0.247371	0.18237	0.190079	Neisseria	0.766347	Incretins
GIP, 30min	TGKLDQISGEVK	-0.0767813	0.161302	0.639225	Neisseria	0.961142	Incretins
GIP, 30min	TTLEDVLVTGVK	-0.1934	0.110512	0.0954393	Neisseria	0.766347	Incretins
GIP, 30min	VADELADPSSAILDIDRK	-0.209873	0.23394	0.380326	Neisseria	0.8015	Incretins
GIP, 30min	VALDELAITGIK	-0.104811	0.239704	0.666615	Neisseria	0.961142	Incretins
GIP, 30min	VATLSSAVAGSGER	-0.52154	0.292071	0.0893278	Neisseria	0.766347	Incretins
GIP, 30min	VEGDENPEIMTK	-0.0825519	0.178427	0.6486	Neisseria	0.961142	Incretins
GIP, 30min	VETISGLVGLR	-0.0336597	0.150331	0.825104	Neisseria	0.961142	Incretins
GIP, 30min	VGVVTGYTGDFSVSK	-0.537946	0.228895	0.0291398	Neisseria	0.766347	Incretins
GIP, 30min	VIEEAPAPFITEEER	-0.212601	0.292133	0.475198	Neisseria	0.82292	Incretins
GIP, 30min	VLETVEPLQAK	-0.422181	0.175371	0.0258454	Neisseria	0.766347	Incretins
GIP, 30min	VNFNDLTVVAAIDK	-0.480346	0.235473	0.0547863	Neisseria	0.766347	Incretins
GIP, 30min	VNRDDLAVASLLK	-0.216153	0.127773	0.106229	Neisseria	0.766347	Incretins
GIP, 30min	VVDGFDVVDAIEGVSTK	-0.116508	0.172449	0.507027	Neisseria	0.846779	Incretins
GIP, 30min	VVGGASELIEEVAGSK	-0.395044	0.152237	0.0173161	Neisseria	0.766347	Incretins
GIP, 30min	YVANQGLFGK	-0.392851	0.291384	0.192658	Neisseria	0.766347	Incretins
GIP, 30min	AAAQAVYQESVK	-0.136523	0.154138	0.386297	Neisseria	0.8015	Incretins
GIP, 30min	AADVPLASDHFR	-0.2426	0.161852	0.149518	Neisseria	0.766347	Incretins
GIP, 30min	AAFAPLAAALTADEAK	0.0591974	0.236011	0.804508	Neisseria	0.961142	Incretins
GIP, 30min	ALSTTVTGIEMFR	-0.26197	0.360987	0.476428	Corynebacterium	0.82292	Incretins
GIP, 30min	DIGAVGQPVDEIYTFK	0.161756	0.215531	0.461692	Corynebacterium	0.82292	Incretins
GIP, 30min	DVSYDEDSITVDGHR	-0.0325302	0.332259	0.922981	Corynebacterium	0.973967	Incretins
GIP, 30min	ETTVEEVNEILK	-0.437815	0.246385	0.0907884	Corynebacterium	0.766347	Incretins
GIP, 30min	ETTVEEVNEILKK	0.0254604	0.199548	0.899747	Corynebacterium	0.97298	Incretins
GIP, 30min	FAEAIGGIFTELPK	-0.0612797	0.201594	0.764287	Corynebacterium	0.961142	Incretins
GIP, 30min	GAVVTDSGRPISVPVGDVVK	-0.381451	0.31023	0.233126	Corynebacterium	0.766347	Incretins
GIP, 30min	GSDIEVVAVNDLTDNK	-0.285557	0.433443	0.517531	Corynebacterium	0.849773	Incretins
GIP, 30min	TLLTTLTQSAFDPASK	-0.150248	0.189491	0.43714	Corynebacterium	0.82292	Incretins
GIP, 30min	VIPGLPIL	-0.173518	0.165238	0.306194	Corynebacterium	0.766347	Incretins
GIP, 30min	VYAVEPEASPLLTTGK	-0.28457	0.224024	0.21857	Corynebacterium	0.766347	Incretins
GIP, 30min	AAAESSNLPLYR	-0.318903	0.264785	0.2425	Corynebacterium	0.766347	Incretins
GIP, 30min	ADLAYGDYPYVEK	-0.0354087	0.299732	0.907139	Haemophilus	0.97298	Incretins
GIP, 30min	AGEAFPLQIFYK	0.0858434	0.195357	0.665069	Haemophilus	0.961142	Incretins
GIP, 30min	AGQASFHDGIK	-0.327474	0.282441	0.259933	Haemophilus	0.766347	Incretins
GIP, 30min	AIGSYDHAYYVGTDPK	0.0661878	0.2111	0.757119	Haemophilus	0.961142	Incretins
GIP, 30min	AKQDDIPVVFFNK	0.0339267	0.202151	0.868404	Haemophilus	0.961142	Incretins
GIP, 30min	ALAINLVDPAAASTVIK	-0.150533	0.127344	0.251032	Haemophilus	0.766347	Incretins
GIP, 30min	ALAINLVDPAAASTVIKK	-0.0573935	0.160726	0.724765	Haemophilus	0.961142	Incretins
GIP, 30min	ALAINLVDPAAASTVINK	0.0304001	0.129295	0.816505	Haemophilus	0.961142	Incretins
GIP, 30min	DAITAAAAAEEEALK	-0.197351	0.239242	0.419158	Haemophilus	0.82292	Incretins
GIP, 30min	DSYKPVEYPVAILK	0.291324	0.273076	0.298761	Haemophilus	0.766347	Incretins
GIP, 30min	EEYIPTAGTGVIR	0.170967	0.168599	0.322673	Haemophilus	0.766347	Incretins
GIP, 30min	EGQEAFVSVR	0.103509	0.257954	0.692476	Haemophilus	0.961142	Incretins
GIP, 30min	EGSQAVADAFTK	0.0819321	0.244928	0.741474	Haemophilus	0.961142	Incretins
GIP, 30min	EGVEEILPIGTLSK	0.149319	0.19621	0.455525	Haemophilus	0.82292	Incretins
GIP, 30min	ELEAVGIHDVK	0.245036	0.216217	0.270497	Haemophilus	0.766347	Incretins
GIP, 30min	EMLVIPSPAAILK	-0.0114088	0.22893	0.960748	Haemophilus	0.988894	Incretins
GIP, 30min	ESLGFLYYK	-0.0530714	0.331526	0.874422	Haemophilus	0.961142	Incretins
GIP, 30min	FDSVAPVNLLIK	0.201468	0.114204	0.0929846	Haemophilus	0.766347	Incretins
GIP, 30min	FDSVVPVNLLIK	-0.000963264	0.159611	0.995245	Haemophilus	0.995245	Incretins
GIP, 30min	FYDTATGAR	-0.0387437	0.226303	0.865785	Haemophilus	0.961142	Incretins
GIP, 30min	FYVAPGFAYQVLPASK	-0.124916	0.117926	0.302099	Haemophilus	0.766347	Incretins
GIP, 30min	FYVSPGFAYQVVPASK	0.020334	0.207343	0.922854	Haemophilus	0.973967	Incretins
GIP, 30min	GNEAQVAEELAADAE	0.142422	0.278106	0.614181	Haemophilus	0.961142	Incretins
GIP, 30min	GQVIFTEFQGDDVK	0.00786397	0.196734	0.968511	Haemophilus	0.988894	Incretins
GIP, 30min	GQVIFTELQGDDVK	-0.255517	0.218295	0.255554	Haemophilus	0.766347	Incretins
GIP, 30min	GVEGVNDVYNELR	0.203211	0.26298	0.448722	Haemophilus	0.82292	Incretins
GIP, 30min	GVESVINNASSAVIK	-0.0361131	0.224082	0.873584	Haemophilus	0.961142	Incretins
GIP, 30min	GVPAQNISAVGHGK	0.212003	0.21185	0.328915	Haemophilus	0.767468	Incretins
GIP, 30min	GVPAQSISAVGHGK	0.037753	0.199362	0.851712	Haemophilus	0.961142	Incretins
GIP, 30min	KVEEMELPELTDEFVAK	-0.0368273	0.225859	0.872112	Haemophilus	0.961142	Incretins
GIP, 30min	LDGVLASLGYK	0.0275456	0.144094	0.850325	Haemophilus	0.961142	Incretins
GIP, 30min	LEAPVVSATTSEDK	0.116631	0.245367	0.6397	Haemophilus	0.961142	Incretins
GIP, 30min	NAYAVGALYTVGDLDAR	-0.134867	0.130342	0.31315	Haemophilus	0.766347	Incretins
GIP, 30min	NKAYELLTQIPGISCVKPMGAMYMFPK	0.251765	0.374711	0.509341	Haemophilus	0.846779	Incretins
GIP, 30min	SGVITADDSAFK	0.166895	0.485656	0.734696	Haemophilus	0.961142	Incretins
GIP, 30min	SLQLHSNGVRELLQR	0.151947	0.175828	0.397737	Haemophilus	0.8015	Incretins
GIP, 30min	SVAETIVYGALDK	0.0622512	0.266584	0.817735	Haemophilus	0.961142	Incretins
GIP, 30min	TDVVSPFNMEPYAK	0.285225	0.485634	0.563558	Haemophilus	0.914063	Incretins
GIP, 30min	TFIVLPNPNYGGFEGGLAK	0.196205	0.22672	0.397078	Haemophilus	0.8015	Incretins
GIP, 30min	TGDEVEIVGIRPTAK	0.194859	0.197526	0.335674	Haemophilus	0.769735	Incretins
GIP, 30min	TVEDTIASLDKLDITAPSVK	-0.00514432	0.204313	0.980162	Haemophilus	0.988894	Incretins
GIP, 30min	VEGNVVTLEALK	0.0554968	0.199886	0.784137	Haemophilus	0.961142	Incretins
GIP, 30min	VIVASLESNETMYAK	0.0216967	0.307404	0.944433	Haemophilus	0.981325	Incretins
GIP, 30min	VLEELNGVEK	0.0838762	0.394727	0.833874	Haemophilus	0.961142	Incretins
GIP, 30min	VTEAGTPEYK	0.114452	0.267909	0.673795	Haemophilus	0.961142	Incretins
GIP, 30min	VVADLLSTVGIDR	-0.150445	0.401493	0.711817	Haemophilus	0.961142	Incretins
GIP, 30min	YDSTLVTGACVK	-0.20098	0.487316	0.684417	Haemophilus	0.961142	Incretins
GIP, 30min	YVSETSGMPLLGK	0.108775	0.195548	0.584206	Haemophilus	0.936138	Incretins
GIP, 30min	AAGFNTFLLDSK	-0.125476	0.397754	0.755679	Haemophilus	0.961142	Incretins
GIP, 30min	AALEATLAAITGSLK	-0.0558888	0.171936	0.748514	Haemophilus	0.961142	Incretins
GIP, 30min	AALEATLAAITGSLKK	-0.20683	0.222641	0.363976	Haemophilus	0.780787	Incretins
GIP, 30min	AAQVTALGSVTIASK	-0.112355	0.292154	0.704612	Haemophilus	0.961142	Incretins
GIP, 120min	AEDMDGIFK	-0.236033	0.162304	0.162194	Neisseria	0.939272	Incretins
GIP, 120min	AIESILPYYHGVYSDDPK	-0.127259	0.208435	0.548735	Neisseria	0.939272	Incretins
GIP, 120min	ALEGDAGYEEK	-0.15975	0.178839	0.382894	Neisseria	0.939272	Incretins
GIP, 120min	ALLENLQEGSVIK	-0.195433	0.12795	0.143134	Neisseria	0.939272	Incretins
GIP, 120min	AQYLLESLVK	-0.143549	0.138681	0.313616	Neisseria	0.939272	Incretins
GIP, 120min	AVAVVIPTNEELMIAHDTAR	-0.310416	0.240036	0.211442	Neisseria	0.939272	Incretins
GIP, 120min	DGAGAAATDYVKPDDAR	-0.122621	0.190354	0.527166	Neisseria	0.939272	Incretins
GIP, 120min	DIGVPAVDESIK	-0.0326783	0.231736	0.889342	Neisseria	0.939272	Incretins
GIP, 120min	DLGEEPYKFDK	-0.132538	0.19929	0.514011	Neisseria	0.939272	Incretins
GIP, 120min	DLQESAPPLYAAVK	-0.218291	0.191791	0.269197	Neisseria	0.939272	Incretins
GIP, 120min	DNTYATLIVPVGTK	-0.121601	0.176355	0.498829	Neisseria	0.939272	Incretins
GIP, 120min	DNVVLDTVTVK	-0.110474	0.133572	0.418463	Neisseria	0.939272	Incretins
GIP, 120min	DTVVPELIK	-0.141716	0.109872	0.21259	Neisseria	0.939272	Incretins
GIP, 120min	DVAGDVEVVER	-0.338689	0.173231	0.0654399	Neisseria	0.939272	Incretins
GIP, 120min	DVLNPATEEVIAR	-0.266065	0.258203	0.31574	Neisseria	0.939272	Incretins
GIP, 120min	EALITEETDTLAANEIK	-0.321076	0.304999	0.305678	Neisseria	0.939272	Incretins
GIP, 120min	EFYEVAVAQELK	-0.151731	0.157856	0.348526	Neisseria	0.939272	Incretins
GIP, 120min	EGGEATFYIPAK	-0.0522579	0.207124	0.803517	Neisseria	0.939272	Incretins
GIP, 120min	EINVNVPVVVR	-0.193791	0.120568	0.124477	Neisseria	0.939272	Incretins
GIP, 120min	EKAEGLINDIK	0.0891545	0.244941	0.71989	Neisseria	0.939272	Incretins
GIP, 120min	ENGTEVISFVR	-0.0941651	0.167995	0.581673	Neisseria	0.939272	Incretins
GIP, 120min	FGTDALVIK	-0.186473	0.134651	0.182143	Neisseria	0.939272	Incretins
GIP, 120min	FGTEALVIK	-0.0942517	0.192946	0.630795	Neisseria	0.939272	Incretins
GIP, 120min	GLTVEDILGANHD	-0.275582	0.138793	0.0617065	Neisseria	0.939272	Incretins
GIP, 120min	GMSVSNTGAPITVPVGK	-0.218745	0.202934	0.294569	Neisseria	0.939272	Incretins
GIP, 120min	GYVMSAGFIDK	-0.169856	0.228012	0.465422	Neisseria	0.939272	Incretins
GIP, 120min	HGYTVSSQSQEIVR	0.254195	0.323676	0.441939	Neisseria	0.939272	Incretins
GIP, 120min	IAVYDLGMLDTLNK	0.0163028	0.257924	0.950261	Neisseria	0.95746	Incretins
GIP, 120min	IDFASLPLDK	-0.115489	0.194903	0.560473	Neisseria	0.939272	Incretins
GIP, 120min	IGPNATLVFDVK	-0.137414	0.368013	0.712989	Neisseria	0.939272	Incretins
GIP, 120min	IHAHDENNQYGIGDVVVIEESRPLSK	-0.157483	0.125894	0.226148	Neisseria	0.939272	Incretins
GIP, 120min	IQRPLVLLEEE	-0.146427	0.181848	0.430656	Neisseria	0.939272	Incretins
GIP, 120min	ITGLVNNVVTSGAEEIEELKK	-0.257135	0.16802	0.1424	Neisseria	0.939272	Incretins
GIP, 120min	IVEELSAVQGK	-0.294919	0.296189	0.331901	Neisseria	0.939272	Incretins
GIP, 120min	LADLKPDAAVVVATVR	-0.309763	0.192895	0.124797	Neisseria	0.939272	Incretins
GIP, 120min	LEGQTITVAQK	-0.168655	0.20378	0.418154	Neisseria	0.939272	Incretins
GIP, 120min	LFVGIPVK	-0.221165	0.105748	0.0501584	Neisseria	0.939272	Incretins
GIP, 120min	LKDELYALLQK	-0.174447	0.130257	0.19629	Neisseria	0.939272	Incretins
GIP, 120min	LLELTPALYVGK	-0.104899	0.164216	0.530589	Neisseria	0.939272	Incretins
GIP, 120min	LNADPAVFEILK	-0.209644	0.178627	0.255041	Neisseria	0.939272	Incretins
GIP, 120min	LNSDGLTITGGPSVTK	0.0511365	0.35182	0.885967	Neisseria	0.939272	Incretins
GIP, 120min	LSNESVQTVR	-0.0971513	0.127328	0.454834	Neisseria	0.939272	Incretins
GIP, 120min	LVDIIDQSGVDEVK	0.151638	0.270944	0.582247	Neisseria	0.939272	Incretins
GIP, 120min	LVGGGEEASLTLDPAK	-0.107155	0.146416	0.473192	Neisseria	0.939272	Incretins
GIP, 120min	NAKPQTVELEVK	0.0437161	0.224147	0.847437	Neisseria	0.939272	Incretins
GIP, 120min	NLSTDQVELR	-0.268261	0.437103	0.546675	Neisseria	0.939272	Incretins
GIP, 120min	RGLTVEDILGANHD	-0.060861	0.110562	0.588412	Neisseria	0.939272	Incretins
GIP, 120min	SIEQLNSDLLDLLK	-0.240525	0.348755	0.49874	Neisseria	0.939272	Incretins
GIP, 120min	SLNVMYGFDR	-0.158029	0.204822	0.449874	Neisseria	0.939272	Incretins
GIP, 120min	SPAELGTTMLEVLK	-0.0553958	0.171229	0.749837	Neisseria	0.939272	Incretins
GIP, 120min	STDFSTVLK	-0.282365	0.176218	0.125571	Neisseria	0.939272	Incretins
GIP, 120min	TGKLDQISGEVK	-0.179075	0.151464	0.251677	Neisseria	0.939272	Incretins
GIP, 120min	TTLEDVLVTGVK	-0.0803747	0.130171	0.544265	Neisseria	0.939272	Incretins
GIP, 120min	VADELADPSSAILDIDRK	-0.0266931	0.232892	0.909952	Neisseria	0.945497	Incretins
GIP, 120min	VALDELAITGIK	-0.118878	0.236493	0.620973	Neisseria	0.939272	Incretins
GIP, 120min	VATLSSAVAGSGER	-0.239441	0.301144	0.436373	Neisseria	0.939272	Incretins
GIP, 120min	VEGDENPEIMTK	-0.06677	0.173192	0.70413	Neisseria	0.939272	Incretins
GIP, 120min	VETISGLVGLR	0.0442636	0.146003	0.765056	Neisseria	0.939272	Incretins
GIP, 120min	VGVVTGYTGDFSVSK	-0.447462	0.23408	0.0711334	Neisseria	0.939272	Incretins
GIP, 120min	VIEEAPAPFITEEER	-0.271534	0.283479	0.350163	Neisseria	0.939272	Incretins
GIP, 120min	VLETVEPLQAK	-0.322453	0.180676	0.0902858	Neisseria	0.939272	Incretins
GIP, 120min	VNFNDLTVVAAIDK	-0.435968	0.232194	0.0758744	Neisseria	0.939272	Incretins
GIP, 120min	VNRDDLAVASLLK	-0.175089	0.127091	0.184319	Neisseria	0.939272	Incretins
GIP, 120min	VVDGFDVVDAIEGVSTK	-0.0825132	0.16872	0.630401	Neisseria	0.939272	Incretins
GIP, 120min	VVGGASELIEEVAGSK	-0.404713	0.143199	0.0107884	Neisseria	0.717427	Incretins
GIP, 120min	YVANQGLFGK	0.237307	0.289271	0.422182	Neisseria	0.939272	Incretins
GIP, 120min	AAAQAVYQESVK	-0.146033	0.149403	0.34063	Neisseria	0.939272	Incretins
GIP, 120min	AADVPLASDHFR	-0.111742	0.164226	0.504448	Neisseria	0.939272	Incretins
GIP, 120min	AAFAPLAAALTADEAK	-0.0937271	0.227887	0.685463	Neisseria	0.939272	Incretins
GIP, 120min	ALSTTVTGIEMFR	-0.0756146	0.360584	0.836134	Corynebacterium	0.939272	Incretins
GIP, 120min	DIGAVGQPVDEIYTFK	0.0535595	0.211057	0.802401	Corynebacterium	0.939272	Incretins
GIP, 120min	DVSYDEDSITVDGHR	-0.176803	0.329766	0.59808	Corynebacterium	0.939272	Incretins
GIP, 120min	ETTVEEVNEILK	-0.0555424	0.261364	0.833972	Corynebacterium	0.939272	Incretins
GIP, 120min	ETTVEEVNEILKK	-0.19721	0.193394	0.320665	Corynebacterium	0.939272	Incretins
GIP, 120min	FAEAIGGIFTELPK	0.0656671	0.195578	0.740731	Corynebacterium	0.939272	Incretins
GIP, 120min	GAVVTDSGRPISVPVGDVVK	-0.242214	0.315069	0.451484	Corynebacterium	0.939272	Incretins
GIP, 120min	GSDIEVVAVNDLTDNK	-0.311127	0.451028	0.498649	Corynebacterium	0.939272	Incretins
GIP, 120min	TLLTTLTQSAFDPASK	0.0272065	0.193805	0.889836	Corynebacterium	0.939272	Incretins
GIP, 120min	VIPGLPIL	-0.0690467	0.169224	0.687821	Corynebacterium	0.939272	Incretins
GIP, 120min	VYAVEPEASPLLTTGK	-0.0147715	0.225433	0.948441	Corynebacterium	0.95746	Incretins
GIP, 120min	AAAESSNLPLYR	-0.400729	0.252824	0.129467	Corynebacterium	0.939272	Incretins
GIP, 120min	ADLAYGDYPYVEK	-0.217538	0.285832	0.455958	Haemophilus	0.939272	Incretins
GIP, 120min	AGEAFPLQIFYK	0.139385	0.19034	0.472926	Haemophilus	0.939272	Incretins
GIP, 120min	AGQASFHDGIK	-0.260502	0.277209	0.359148	Haemophilus	0.939272	Incretins
GIP, 120min	AIGSYDHAYYVGTDPK	-0.177621	0.203417	0.393462	Haemophilus	0.939272	Incretins
GIP, 120min	AKQDDIPVVFFNK	0.0256756	0.196377	0.897351	Haemophilus	0.939745	Incretins
GIP, 120min	ALAINLVDPAAASTVIK	-0.195969	0.120778	0.121159	Haemophilus	0.939272	Incretins
GIP, 120min	ALAINLVDPAAASTVIKK	-0.0359421	0.157245	0.821642	Haemophilus	0.939272	Incretins
GIP, 120min	ALAINLVDPAAASTVINK	-0.0655237	0.124385	0.604441	Haemophilus	0.939272	Incretins
GIP, 120min	DAITAAAAAEEEALK	0.00442126	0.260998	0.986661	Haemophilus	0.986661	Incretins
GIP, 120min	DSYKPVEYPVAILK	0.32693	0.268795	0.238774	Haemophilus	0.939272	Incretins
GIP, 120min	EEYIPTAGTGVIR	-0.120254	0.168313	0.483624	Haemophilus	0.939272	Incretins
GIP, 120min	EGQEAFVSVR	0.0906408	0.255523	0.726701	Haemophilus	0.939272	Incretins
GIP, 120min	EGSQAVADAFTK	-0.0682353	0.239377	0.778687	Haemophilus	0.939272	Incretins
GIP, 120min	EGVEEILPIGTLSK	0.0316115	0.192515	0.871306	Haemophilus	0.939272	Incretins
GIP, 120min	ELEAVGIHDVK	0.302052	0.20443	0.155918	Haemophilus	0.939272	Incretins
GIP, 120min	EMLVIPSPAAILK	0.327793	0.217613	0.148432	Haemophilus	0.939272	Incretins
GIP, 120min	ESLGFLYYK	-0.0242084	0.324683	0.941344	Haemophilus	0.95746	Incretins
GIP, 120min	FDSVAPVNLLIK	0.044625	0.118302	0.710196	Haemophilus	0.939272	Incretins
GIP, 120min	FDSVVPVNLLIK	0.0783339	0.155765	0.620815	Haemophilus	0.939272	Incretins
GIP, 120min	FYDTATGAR	0.0421859	0.219048	0.849326	Haemophilus	0.939272	Incretins
GIP, 120min	FYVAPGFAYQVLPASK	-0.129493	0.116013	0.278256	Haemophilus	0.939272	Incretins
GIP, 120min	FYVSPGFAYQVVPASK	0.057061	0.201793	0.780411	Haemophilus	0.939272	Incretins
GIP, 120min	GNEAQVAEELAADAE	-0.13908	0.271976	0.614985	Haemophilus	0.939272	Incretins
GIP, 120min	GQVIFTEFQGDDVK	-0.0598677	0.190124	0.756279	Haemophilus	0.939272	Incretins
GIP, 120min	GQVIFTELQGDDVK	-0.190767	0.219512	0.395665	Haemophilus	0.939272	Incretins
GIP, 120min	GVEGVNDVYNELR	0.396365	0.242956	0.119265	Haemophilus	0.939272	Incretins
GIP, 120min	GVESVINNASSAVIK	-0.083807	0.21627	0.702685	Haemophilus	0.939272	Incretins
GIP, 120min	GVPAQNISAVGHGK	-0.0737593	0.209331	0.728449	Haemophilus	0.939272	Incretins
GIP, 120min	GVPAQSISAVGHGK	0.0436942	0.19452	0.824668	Haemophilus	0.939272	Incretins
GIP, 120min	KVEEMELPELTDEFVAK	-0.107427	0.223726	0.636587	Haemophilus	0.939272	Incretins
GIP, 120min	LDGVLASLGYK	0.0522895	0.139152	0.711248	Haemophilus	0.939272	Incretins
GIP, 120min	LEAPVVSATTSEDK	-0.138523	0.238406	0.568042	Haemophilus	0.939272	Incretins
GIP, 120min	NAYAVGALYTVGDLDAR	0.0252566	0.129432	0.847359	Haemophilus	0.939272	Incretins
GIP, 120min	NKAYELLTQIPGISCVKPMGAMYMFPK	0.778803	0.342387	0.0347076	Haemophilus	0.939272	Incretins
GIP, 120min	SGVITADDSAFK	0.0706876	0.475244	0.883326	Haemophilus	0.939272	Incretins
GIP, 120min	SLQLHSNGVRELLQR	0.493469	0.132379	0.00142675	Haemophilus	0.189758	Incretins
GIP, 120min	SVAETIVYGALDK	-0.0760404	0.257638	0.771085	Haemophilus	0.939272	Incretins
GIP, 120min	TDVVSPFNMEPYAK	0.0903523	0.473301	0.85063	Haemophilus	0.939272	Incretins
GIP, 120min	TFIVLPNPNYGGFEGGLAK	-0.0854001	0.247451	0.733796	Haemophilus	0.939272	Incretins
GIP, 120min	TGDEVEIVGIRPTAK	0.0327546	0.200446	0.871922	Haemophilus	0.939272	Incretins
GIP, 120min	TVEDTIASLDKLDITAPSVK	-0.0310689	0.197926	0.876922	Haemophilus	0.939272	Incretins
GIP, 120min	VEGNVVTLEALK	-0.0921789	0.194069	0.640215	Haemophilus	0.939272	Incretins
GIP, 120min	VIVASLESNETMYAK	-0.0215632	0.309896	0.945253	Haemophilus	0.95746	Incretins
GIP, 120min	VLEELNGVEK	0.330543	0.381168	0.396661	Haemophilus	0.939272	Incretins
GIP, 120min	VTEAGTPEYK	-0.0636103	0.26213	0.810863	Haemophilus	0.939272	Incretins
GIP, 120min	VVADLLSTVGIDR	-0.206456	0.389793	0.602485	Haemophilus	0.939272	Incretins
GIP, 120min	YDSTLVTGACVK	-0.452426	0.502892	0.379569	Haemophilus	0.939272	Incretins
GIP, 120min	YVSETSGMPLLGK	-0.10024	0.18926	0.602495	Haemophilus	0.939272	Incretins
GIP, 120min	AAGFNTFLLDSK	0.135582	0.398027	0.737116	Haemophilus	0.939272	Incretins
GIP, 120min	AALEATLAAITGSLK	-0.0786106	0.169673	0.648408	Haemophilus	0.939272	Incretins
GIP, 120min	AALEATLAAITGSLKK	-0.271469	0.231061	0.254558	Haemophilus	0.939272	Incretins
GIP, 120min	AAQVTALGSVTIASK	-0.230018	0.281309	0.423682	Haemophilus	0.939272	Incretins
HbA1C	AEDMDGIFK	0.0715387	0.151082	0.640129	Neisseria	0.983955	Glycemic
HbA1C	AIESILPYYHGVYSDDPK	-0.149524	0.189788	0.4385	Neisseria	0.88932	Glycemic
HbA1C	ALEGDAGYEEK	-0.088353	0.17298	0.614178	Neisseria	0.983955	Glycemic
HbA1C	ALLENLQEGSVIK	-0.00705824	0.123009	0.954718	Neisseria	0.997307	Glycemic
HbA1C	AQYLLESLVK	0.00810896	0.129866	0.950729	Neisseria	0.997307	Glycemic
HbA1C	AVAVVIPTNEELMIAHDTAR	-0.0823965	0.224165	0.716415	Neisseria	0.983955	Glycemic
HbA1C	DGAGAAATDYVKPDDAR	0.225562	0.159046	0.168981	Neisseria	0.88932	Glycemic
HbA1C	DIGVPAVDESIK	-0.0208415	0.205703	0.920139	Neisseria	0.997307	Glycemic
HbA1C	DLGEEPYKFDK	-0.14847	0.177885	0.412152	Neisseria	0.88932	Glycemic
HbA1C	DLQESAPPLYAAVK	-0.199668	0.193782	0.313108	Neisseria	0.88932	Glycemic
HbA1C	DNTYATLIVPVGTK	-0.185345	0.167349	0.279039	Neisseria	0.88932	Glycemic
HbA1C	DNVVLDTVTVK	-0.0399195	0.125338	0.752865	Neisseria	0.985142	Glycemic
HbA1C	DTVVPELIK	-0.0296035	0.117604	0.803398	Neisseria	0.992576	Glycemic
HbA1C	DVAGDVEVVER	-0.125692	0.160537	0.441317	Neisseria	0.88932	Glycemic
HbA1C	DVLNPATEEVIAR	-0.0650059	0.194756	0.741444	Neisseria	0.985142	Glycemic
HbA1C	EALITEETDTLAANEIK	-0.210711	0.255601	0.417845	Neisseria	0.88932	Glycemic
HbA1C	EFYEVAVAQELK	-0.140784	0.148745	0.353338	Neisseria	0.88932	Glycemic
HbA1C	EGGEATFYIPAK	-0.26487	0.181134	0.156635	Neisseria	0.88932	Glycemic
HbA1C	EINVNVPVVVR	-0.0506256	0.114916	0.663487	Neisseria	0.983955	Glycemic
HbA1C	EKAEGLINDIK	-0.171427	0.228101	0.459633	Neisseria	0.898988	Glycemic
HbA1C	ENGTEVISFVR	-0.202806	0.154466	0.201616	Neisseria	0.88932	Glycemic
HbA1C	FGTDALVIK	0.0490528	0.134049	0.717621	Neisseria	0.983955	Glycemic
HbA1C	FGTEALVIK	-0.0718852	0.193775	0.713913	Neisseria	0.983955	Glycemic
HbA1C	GLTVEDILGANHD	0.0207287	0.142904	0.88588	Neisseria	0.997307	Glycemic
HbA1C	GMSVSNTGAPITVPVGK	-0.152692	0.188169	0.425076	Neisseria	0.88932	Glycemic
HbA1C	GYVMSAGFIDK	-0.197379	0.216773	0.371596	Neisseria	0.88932	Glycemic
HbA1C	HGYTVSSQSQEIVR	-0.129213	0.323153	0.692802	Neisseria	0.983955	Glycemic
HbA1C	IAVYDLGMLDTLNK	-0.257254	0.243897	0.302035	Neisseria	0.88932	Glycemic
HbA1C	IDFASLPLDK	0.000347621	0.1871	0.998533	Neisseria	0.998533	Glycemic
HbA1C	IGPNATLVFDVK	-0.312318	0.343324	0.372033	Neisseria	0.88932	Glycemic
HbA1C	IHAHDENNQYGIGDVVVIEESRPLSK	-0.0167625	0.119884	0.889967	Neisseria	0.997307	Glycemic
HbA1C	IQRPLVLLEEE	-0.163829	0.158413	0.311355	Neisseria	0.88932	Glycemic
HbA1C	ITGLVNNVVTSGAEEIEELKK	-0.163416	0.152289	0.293915	Neisseria	0.88932	Glycemic
HbA1C	IVEELSAVQGK	0.0643535	0.253744	0.801953	Neisseria	0.992576	Glycemic
HbA1C	LADLKPDAAVVVATVR	-0.236913	0.171475	0.179816	Neisseria	0.88932	Glycemic
HbA1C	LEGQTITVAQK	-0.0886171	0.174538	0.616281	Neisseria	0.983955	Glycemic
HbA1C	LFVGIPVK	-0.00596494	0.106624	0.95585	Neisseria	0.997307	Glycemic
HbA1C	LKDELYALLQK	-0.0395827	0.126071	0.756255	Neisseria	0.985142	Glycemic
HbA1C	LLELTPALYVGK	-0.0149435	0.150502	0.921732	Neisseria	0.997307	Glycemic
HbA1C	LNADPAVFEILK	-0.132965	0.164449	0.426715	Neisseria	0.88932	Glycemic
HbA1C	LNSDGLTITGGPSVTK	-0.0809409	0.35076	0.819458	Neisseria	0.992576	Glycemic
HbA1C	LSNESVQTVR	-0.00385122	0.114226	0.973383	Neisseria	0.997307	Glycemic
HbA1C	LVDIIDQSGVDEVK	-0.113508	0.245795	0.648385	Neisseria	0.983955	Glycemic
HbA1C	LVGGGEEASLTLDPAK	0.11904	0.131945	0.375922	Neisseria	0.88932	Glycemic
HbA1C	NAKPQTVELEVK	-0.338674	0.207244	0.115272	Neisseria	0.88932	Glycemic
HbA1C	NLSTDQVELR	0.011826	0.383457	0.975652	Neisseria	0.997307	Glycemic
HbA1C	RGLTVEDILGANHD	-0.0574347	0.108399	0.601088	Neisseria	0.983955	Glycemic
HbA1C	SIEQLNSDLLDLLK	0.349205	0.317578	0.282418	Neisseria	0.88932	Glycemic
HbA1C	SLNVMYGFDR	-0.228098	0.195886	0.255689	Neisseria	0.88932	Glycemic
HbA1C	SPAELGTTMLEVLK	-0.127191	0.156981	0.425769	Neisseria	0.88932	Glycemic
HbA1C	STDFSTVLK	0.00157939	0.169965	0.992663	Neisseria	0.998533	Glycemic
HbA1C	TGKLDQISGEVK	-0.177656	0.159243	0.275626	Neisseria	0.88932	Glycemic
HbA1C	TTLEDVLVTGVK	0.114131	0.110815	0.313313	Neisseria	0.88932	Glycemic
HbA1C	VADELADPSSAILDIDRK	-0.198372	0.201182	0.333956	Neisseria	0.88932	Glycemic
HbA1C	VALDELAITGIK	-0.213753	0.188649	0.268378	Neisseria	0.88932	Glycemic
HbA1C	VATLSSAVAGSGER	-0.0585768	0.277957	0.834869	Neisseria	0.992576	Glycemic
HbA1C	VEGDENPEIMTK	-0.173938	0.160805	0.290149	Neisseria	0.88932	Glycemic
HbA1C	VETISGLVGLR	-0.00358653	0.139282	0.97967	Neisseria	0.997307	Glycemic
HbA1C	VGVVTGYTGDFSVSK	-0.111299	0.239638	0.646513	Neisseria	0.983955	Glycemic
HbA1C	VIEEAPAPFITEEER	-0.212098	0.24643	0.39793	Neisseria	0.88932	Glycemic
HbA1C	VLETVEPLQAK	-0.0142843	0.180466	0.937568	Neisseria	0.997307	Glycemic
HbA1C	VNFNDLTVVAAIDK	-0.0608595	0.239434	0.801521	Neisseria	0.992576	Glycemic
HbA1C	VNRDDLAVASLLK	-0.0261692	0.124934	0.835853	Neisseria	0.992576	Glycemic
HbA1C	VVDGFDVVDAIEGVSTK	-0.236064	0.148662	0.125392	Neisseria	0.88932	Glycemic
HbA1C	VVGGASELIEEVAGSK	-0.11283	0.169788	0.512682	Neisseria	0.934064	Glycemic
HbA1C	YVANQGLFGK	-0.00773178	0.266002	0.977052	Neisseria	0.997307	Glycemic
HbA1C	AAAQAVYQESVK	-0.186349	0.142022	0.201893	Neisseria	0.88932	Glycemic
HbA1C	AADVPLASDHFR	-0.00861667	0.145071	0.953128	Neisseria	0.997307	Glycemic
HbA1C	AAFAPLAAALTADEAK	0.0238744	0.17656	0.893566	Neisseria	0.997307	Glycemic
HbA1C	ALSTTVTGIEMFR	-0.134879	0.367324	0.716693	Corynebacterium	0.983955	Glycemic
HbA1C	DIGAVGQPVDEIYTFK	-0.18619	0.204093	0.370694	Corynebacterium	0.88932	Glycemic
HbA1C	DVSYDEDSITVDGHR	-0.277746	0.323601	0.399219	Corynebacterium	0.88932	Glycemic
HbA1C	ETTVEEVNEILK	0.35606	0.2563	0.177519	Corynebacterium	0.88932	Glycemic
HbA1C	ETTVEEVNEILKK	-0.00743595	0.192183	0.969456	Corynebacterium	0.997307	Glycemic
HbA1C	FAEAIGGIFTELPK	-0.0442666	0.189316	0.817104	Corynebacterium	0.992576	Glycemic
HbA1C	GAVVTDSGRPISVPVGDVVK	0.429739	0.311968	0.181067	Corynebacterium	0.88932	Glycemic
HbA1C	GSDIEVVAVNDLTDNK	-0.81114	0.385781	0.0461738	Corynebacterium	0.88932	Glycemic
HbA1C	TLLTTLTQSAFDPASK	-0.150695	0.172828	0.391882	Corynebacterium	0.88932	Glycemic
HbA1C	VIPGLPIL	0.064315	0.167786	0.70486	Corynebacterium	0.983955	Glycemic
HbA1C	VYAVEPEASPLLTTGK	0.0378421	0.224264	0.867416	Corynebacterium	0.997307	Glycemic
HbA1C	AAAESSNLPLYR	0.110402	0.269208	0.685372	Corynebacterium	0.983955	Glycemic
HbA1C	ADLAYGDYPYVEK	-0.193619	0.27944	0.495034	Haemophilus	0.914437	Glycemic
HbA1C	AGEAFPLQIFYK	-0.0686537	0.195638	0.728709	Haemophilus	0.985142	Glycemic
HbA1C	AGQASFHDGIK	0.0358865	0.258144	0.890596	Haemophilus	0.997307	Glycemic
HbA1C	AIGSYDHAYYVGTDPK	-0.199669	0.1642	0.235806	Haemophilus	0.88932	Glycemic
HbA1C	AKQDDIPVVFFNK	-0.384227	0.180865	0.044136	Haemophilus	0.88932	Glycemic
HbA1C	ALAINLVDPAAASTVIK	0.0532427	0.130803	0.687582	Haemophilus	0.983955	Glycemic
HbA1C	ALAINLVDPAAASTVIKK	0.0326291	0.154397	0.834413	Haemophilus	0.992576	Glycemic
HbA1C	ALAINLVDPAAASTVINK	-0.342554	0.103744	0.00299772	Haemophilus	0.398697	Glycemic
HbA1C	DAITAAAAAEEEALK	0.327344	0.230413	0.168272	Haemophilus	0.88932	Glycemic
HbA1C	DSYKPVEYPVAILK	0.0532737	0.279808	0.850602	Haemophilus	0.997307	Glycemic
HbA1C	EEYIPTAGTGVIR	-0.0731136	0.174873	0.679594	Haemophilus	0.983955	Glycemic
HbA1C	EGQEAFVSVR	-0.239096	0.24979	0.348015	Haemophilus	0.88932	Glycemic
HbA1C	EGSQAVADAFTK	-0.269659	0.241574	0.275363	Haemophilus	0.88932	Glycemic
HbA1C	EGVEEILPIGTLSK	-0.301421	0.191761	0.129075	Haemophilus	0.88932	Glycemic
HbA1C	ELEAVGIHDVK	-0.365161	0.18185	0.0560227	Haemophilus	0.88932	Glycemic
HbA1C	EMLVIPSPAAILK	0.169472	0.219766	0.448147	Haemophilus	0.889605	Glycemic
HbA1C	ESLGFLYYK	-0.0920191	0.318271	0.774971	Haemophilus	0.991068	Glycemic
HbA1C	FDSVAPVNLLIK	0.002682	0.119705	0.98231	Haemophilus	0.997307	Glycemic
HbA1C	FDSVVPVNLLIK	0.0498893	0.154934	0.750238	Haemophilus	0.985142	Glycemic
HbA1C	FYDTATGAR	-0.11263	0.213157	0.602081	Haemophilus	0.983955	Glycemic
HbA1C	FYVAPGFAYQVLPASK	-0.163683	0.114872	0.167057	Haemophilus	0.88932	Glycemic
HbA1C	FYVSPGFAYQVVPASK	0.0678117	0.177992	0.706569	Haemophilus	0.983955	Glycemic
HbA1C	GNEAQVAEELAADAE	-0.231869	0.257192	0.37626	Haemophilus	0.88932	Glycemic
HbA1C	GQVIFTEFQGDDVK	-0.122323	0.174226	0.489377	Haemophilus	0.914437	Glycemic
HbA1C	GQVIFTELQGDDVK	-0.115003	0.211097	0.590929	Haemophilus	0.983955	Glycemic
HbA1C	GVEGVNDVYNELR	-0.280224	0.254394	0.281588	Haemophilus	0.88932	Glycemic
HbA1C	GVESVINNASSAVIK	-0.110709	0.220379	0.619995	Haemophilus	0.983955	Glycemic
HbA1C	GVPAQNISAVGHGK	-0.141887	0.20434	0.494118	Haemophilus	0.914437	Glycemic
HbA1C	GVPAQSISAVGHGK	-0.0970592	0.161748	0.554088	Haemophilus	0.982582	Glycemic
HbA1C	KVEEMELPELTDEFVAK	-0.197951	0.225786	0.389329	Haemophilus	0.88932	Glycemic
HbA1C	LDGVLASLGYK	-0.205932	0.131514	0.130474	Haemophilus	0.88932	Glycemic
HbA1C	LEAPVVSATTSEDK	-0.140871	0.233598	0.552131	Haemophilus	0.982582	Glycemic
HbA1C	NAYAVGALYTVGDLDAR	-0.140917	0.124765	0.269869	Haemophilus	0.88932	Glycemic
HbA1C	NKAYELLTQIPGISCVKPMGAMYMFPK	-0.270011	0.371581	0.474466	Haemophilus	0.914437	Glycemic
HbA1C	SGVITADDSAFK	-0.569741	0.452327	0.219934	Haemophilus	0.88932	Glycemic
HbA1C	SLQLHSNGVRELLQR	0.191732	0.163477	0.25237	Haemophilus	0.88932	Glycemic
HbA1C	SVAETIVYGALDK	-0.302655	0.259389	0.254754	Haemophilus	0.88932	Glycemic
HbA1C	TDVVSPFNMEPYAK	0.181434	0.454119	0.693037	Haemophilus	0.983955	Glycemic
HbA1C	TFIVLPNPNYGGFEGGLAK	-0.0690482	0.226322	0.762929	Haemophilus	0.985142	Glycemic
HbA1C	TGDEVEIVGIRPTAK	-0.248834	0.197571	0.219974	Haemophilus	0.88932	Glycemic
HbA1C	TVEDTIASLDKLDITAPSVK	-0.246953	0.17038	0.16016	Haemophilus	0.88932	Glycemic
HbA1C	VEGNVVTLEALK	-0.394813	0.183682	0.0418928	Haemophilus	0.88932	Glycemic
HbA1C	VIVASLESNETMYAK	-0.292776	0.271999	0.292456	Haemophilus	0.88932	Glycemic
HbA1C	VLEELNGVEK	0.307415	0.308459	0.328894	Haemophilus	0.88932	Glycemic
HbA1C	VTEAGTPEYK	-0.215466	0.269142	0.431237	Haemophilus	0.88932	Glycemic
HbA1C	VVADLLSTVGIDR	-0.33635	0.386751	0.393091	Haemophilus	0.88932	Glycemic
HbA1C	YDSTLVTGACVK	-0.45297	0.463615	0.338297	Haemophilus	0.88932	Glycemic
HbA1C	YVSETSGMPLLGK	-0.090968	0.198497	0.65087	Haemophilus	0.983955	Glycemic
HbA1C	AAGFNTFLLDSK	-0.347758	0.351854	0.332837	Haemophilus	0.88932	Glycemic
HbA1C	AALEATLAAITGSLK	-0.21514	0.16658	0.208826	Haemophilus	0.88932	Glycemic
HbA1C	AALEATLAAITGSLKK	-0.279298	0.212173	0.200484	Haemophilus	0.88932	Glycemic
HbA1C	AAQVTALGSVTIASK	-0.387823	0.251371	0.135956	Haemophilus	0.88932	Glycemic
Insulin, 0min	AEDMDGIFK	-0.0761631	0.171686	0.661292	Neisseria	0.917028	Glycemic
Insulin, 0min	AIESILPYYHGVYSDDPK	-0.250365	0.212253	0.249735	Neisseria	0.903561	Glycemic
Insulin, 0min	ALEGDAGYEEK	-0.221773	0.192266	0.260076	Neisseria	0.903561	Glycemic
Insulin, 0min	ALLENLQEGSVIK	-0.0547666	0.139267	0.697608	Neisseria	0.917028	Glycemic
Insulin, 0min	AQYLLESLVK	-0.184475	0.142618	0.208151	Neisseria	0.903561	Glycemic
Insulin, 0min	AVAVVIPTNEELMIAHDTAR	-0.259123	0.249768	0.309865	Neisseria	0.903561	Glycemic
Insulin, 0min	DGAGAAATDYVKPDDAR	-0.153995	0.185405	0.414392	Neisseria	0.903561	Glycemic
Insulin, 0min	DIGVPAVDESIK	-0.159802	0.231385	0.496422	Neisseria	0.903561	Glycemic
Insulin, 0min	DLGEEPYKFDK	-0.137344	0.203015	0.505176	Neisseria	0.903561	Glycemic
Insulin, 0min	DLQESAPPLYAAVK	-0.191841	0.221465	0.394938	Neisseria	0.903561	Glycemic
Insulin, 0min	DNTYATLIVPVGTK	-0.124178	0.193205	0.526495	Neisseria	0.903561	Glycemic
Insulin, 0min	DNVVLDTVTVK	-0.133242	0.140034	0.350838	Neisseria	0.903561	Glycemic
Insulin, 0min	DTVVPELIK	-0.0195479	0.133683	0.884965	Neisseria	0.989078	Glycemic
Insulin, 0min	DVAGDVEVVER	-0.221338	0.179028	0.228299	Neisseria	0.903561	Glycemic
Insulin, 0min	DVLNPATEEVIAR	-0.207392	0.217625	0.3501	Neisseria	0.903561	Glycemic
Insulin, 0min	EALITEETDTLAANEIK	-0.179606	0.292084	0.5444	Neisseria	0.903561	Glycemic
Insulin, 0min	EFYEVAVAQELK	-0.179042	0.168133	0.297525	Neisseria	0.903561	Glycemic
Insulin, 0min	EGGEATFYIPAK	-0.204691	0.210584	0.340737	Neisseria	0.903561	Glycemic
Insulin, 0min	EINVNVPVVVR	-0.0120721	0.131018	0.927351	Neisseria	0.991102	Glycemic
Insulin, 0min	EKAEGLINDIK	-0.269984	0.256233	0.302529	Neisseria	0.903561	Glycemic
Insulin, 0min	ENGTEVISFVR	-0.030713	0.181515	0.867055	Neisseria	0.989078	Glycemic
Insulin, 0min	FGTDALVIK	-0.130008	0.150344	0.395744	Neisseria	0.903561	Glycemic
Insulin, 0min	FGTEALVIK	-0.14913	0.218598	0.501636	Neisseria	0.903561	Glycemic
Insulin, 0min	GLTVEDILGANHD	-0.00394629	0.16237	0.980811	Neisseria	0.991301	Glycemic
Insulin, 0min	GMSVSNTGAPITVPVGK	0.125787	0.215095	0.564143	Neisseria	0.903561	Glycemic
Insulin, 0min	GYVMSAGFIDK	-0.180455	0.247689	0.473324	Neisseria	0.903561	Glycemic
Insulin, 0min	HGYTVSSQSQEIVR	-0.227562	0.365294	0.539188	Neisseria	0.903561	Glycemic
Insulin, 0min	IAVYDLGMLDTLNK	-0.153368	0.281615	0.591051	Neisseria	0.903561	Glycemic
Insulin, 0min	IDFASLPLDK	-0.009358	0.212487	0.965237	Neisseria	0.991301	Glycemic
Insulin, 0min	IGPNATLVFDVK	-0.474482	0.384582	0.229239	Neisseria	0.903561	Glycemic
Insulin, 0min	IHAHDENNQYGIGDVVVIEESRPLSK	-0.0866113	0.135059	0.527416	Neisseria	0.903561	Glycemic
Insulin, 0min	IQRPLVLLEEE	-0.10069	0.182727	0.5867	Neisseria	0.903561	Glycemic
Insulin, 0min	ITGLVNNVVTSGAEEIEELKK	-0.136677	0.174848	0.442042	Neisseria	0.903561	Glycemic
Insulin, 0min	IVEELSAVQGK	-0.0360002	0.288478	0.901726	Neisseria	0.991102	Glycemic
Insulin, 0min	LADLKPDAAVVVATVR	-0.00222922	0.202346	0.991301	Neisseria	0.991301	Glycemic
Insulin, 0min	LEGQTITVAQK	-0.144265	0.197102	0.471299	Neisseria	0.903561	Glycemic
Insulin, 0min	LFVGIPVK	-0.0739946	0.120159	0.54382	Neisseria	0.903561	Glycemic
Insulin, 0min	LKDELYALLQK	-0.0719236	0.142724	0.618901	Neisseria	0.917028	Glycemic
Insulin, 0min	LLELTPALYVGK	-0.0961017	0.169836	0.576749	Neisseria	0.903561	Glycemic
Insulin, 0min	LNADPAVFEILK	-0.274067	0.180841	0.142703	Neisseria	0.903561	Glycemic
Insulin, 0min	LNSDGLTITGGPSVTK	-0.515576	0.384675	0.192703	Neisseria	0.903561	Glycemic
Insulin, 0min	LSNESVQTVR	-0.10581	0.127923	0.416306	Neisseria	0.903561	Glycemic
Insulin, 0min	LVDIIDQSGVDEVK	-0.0990821	0.279665	0.726216	Neisseria	0.928719	Glycemic
Insulin, 0min	LVGGGEEASLTLDPAK	0.073777	0.151628	0.630981	Neisseria	0.917028	Glycemic
Insulin, 0min	NAKPQTVELEVK	-0.10339	0.247225	0.679518	Neisseria	0.917028	Glycemic
Insulin, 0min	NLSTDQVELR	-0.0720291	0.435265	0.86995	Neisseria	0.989078	Glycemic
Insulin, 0min	RGLTVEDILGANHD	-0.036963	0.1236	0.767474	Neisseria	0.948917	Glycemic
Insulin, 0min	SIEQLNSDLLDLLK	-0.15121	0.368366	0.68509	Neisseria	0.917028	Glycemic
Insulin, 0min	SLNVMYGFDR	-0.15125	0.226578	0.510797	Neisseria	0.903561	Glycemic
Insulin, 0min	SPAELGTTMLEVLK	-0.152604	0.178005	0.399758	Neisseria	0.903561	Glycemic
Insulin, 0min	STDFSTVLK	-0.196554	0.18882	0.308269	Neisseria	0.903561	Glycemic
Insulin, 0min	TGKLDQISGEVK	0.155811	0.18274	0.40229	Neisseria	0.903561	Glycemic
Insulin, 0min	TTLEDVLVTGVK	0.0114855	0.128586	0.929568	Neisseria	0.991102	Glycemic
Insulin, 0min	VADELADPSSAILDIDRK	-0.133017	0.231485	0.570893	Neisseria	0.903561	Glycemic
Insulin, 0min	VALDELAITGIK	-0.0731112	0.219404	0.741857	Neisseria	0.939686	Glycemic
Insulin, 0min	VATLSSAVAGSGER	-0.218907	0.312802	0.490763	Neisseria	0.903561	Glycemic
Insulin, 0min	VEGDENPEIMTK	-0.271462	0.178634	0.141663	Neisseria	0.903561	Glycemic
Insulin, 0min	VETISGLVGLR	-0.20165	0.15274	0.199218	Neisseria	0.903561	Glycemic
Insulin, 0min	VGVVTGYTGDFSVSK	0.0245881	0.273339	0.92907	Neisseria	0.991102	Glycemic
Insulin, 0min	VIEEAPAPFITEEER	-0.211965	0.280852	0.457758	Neisseria	0.903561	Glycemic
Insulin, 0min	VLETVEPLQAK	-0.239627	0.199066	0.240422	Neisseria	0.903561	Glycemic
Insulin, 0min	VNFNDLTVVAAIDK	0.00755536	0.272295	0.978093	Neisseria	0.991301	Glycemic
Insulin, 0min	VNRDDLAVASLLK	-0.114913	0.140071	0.420068	Neisseria	0.903561	Glycemic
Insulin, 0min	VVDGFDVVDAIEGVSTK	-0.159577	0.174474	0.369489	Neisseria	0.903561	Glycemic
Insulin, 0min	VVGGASELIEEVAGSK	-0.0624796	0.194181	0.750421	Neisseria	0.941566	Glycemic
Insulin, 0min	YVANQGLFGK	0.140052	0.300758	0.645654	Neisseria	0.917028	Glycemic
Insulin, 0min	AAAQAVYQESVK	-0.140644	0.164497	0.40101	Neisseria	0.903561	Glycemic
Insulin, 0min	AADVPLASDHFR	-0.162745	0.161391	0.323326	Neisseria	0.903561	Glycemic
Insulin, 0min	AAFAPLAAALTADEAK	0.295653	0.191308	0.135328	Neisseria	0.903561	Glycemic
Insulin, 0min	ALSTTVTGIEMFR	-0.247448	0.415291	0.55686	Corynebacterium	0.903561	Glycemic
Insulin, 0min	DIGAVGQPVDEIYTFK	-0.299805	0.227699	0.200383	Corynebacterium	0.903561	Glycemic
Insulin, 0min	DVSYDEDSITVDGHR	0.143384	0.371972	0.703284	Corynebacterium	0.917028	Glycemic
Insulin, 0min	ETTVEEVNEILK	-0.286556	0.296859	0.344025	Corynebacterium	0.903561	Glycemic
Insulin, 0min	ETTVEEVNEILKK	-0.00785763	0.21827	0.97158	Corynebacterium	0.991301	Glycemic
Insulin, 0min	FAEAIGGIFTELPK	0.0267061	0.215188	0.902265	Corynebacterium	0.991102	Glycemic
Insulin, 0min	GAVVTDSGRPISVPVGDVVK	-0.172477	0.366365	0.642049	Corynebacterium	0.917028	Glycemic
Insulin, 0min	GSDIEVVAVNDLTDNK	0.617823	0.459813	0.191632	Corynebacterium	0.903561	Glycemic
Insulin, 0min	TLLTTLTQSAFDPASK	-0.127799	0.197657	0.524047	Corynebacterium	0.903561	Glycemic
Insulin, 0min	VIPGLPIL	0.11858	0.189603	0.537605	Corynebacterium	0.903561	Glycemic
Insulin, 0min	VYAVEPEASPLLTTGK	-0.0447044	0.254692	0.862141	Corynebacterium	0.989078	Glycemic
Insulin, 0min	AAAESSNLPLYR	0.197015	0.304171	0.523319	Corynebacterium	0.903561	Glycemic
Insulin, 0min	ADLAYGDYPYVEK	0.227077	0.317158	0.480916	Haemophilus	0.903561	Glycemic
Insulin, 0min	AGEAFPLQIFYK	0.513166	0.196597	0.0153449	Haemophilus	0.680288	Glycemic
Insulin, 0min	AGQASFHDGIK	-0.107855	0.292473	0.715533	Haemophilus	0.923941	Glycemic
Insulin, 0min	AIGSYDHAYYVGTDPK	-0.20788	0.187402	0.278306	Haemophilus	0.903561	Glycemic
Insulin, 0min	AKQDDIPVVFFNK	0.0473063	0.223688	0.834296	Haemophilus	0.989078	Glycemic
Insulin, 0min	ALAINLVDPAAASTVIK	-0.131272	0.146641	0.379573	Haemophilus	0.903561	Glycemic
Insulin, 0min	ALAINLVDPAAASTVIKK	-0.173147	0.171922	0.323921	Haemophilus	0.903561	Glycemic
Insulin, 0min	ALAINLVDPAAASTVINK	0.122621	0.139868	0.389345	Haemophilus	0.903561	Glycemic
Insulin, 0min	DAITAAAAAEEEALK	-0.198489	0.26944	0.468463	Haemophilus	0.903561	Glycemic
Insulin, 0min	DSYKPVEYPVAILK	0.420761	0.30621	0.18211	Haemophilus	0.903561	Glycemic
Insulin, 0min	EEYIPTAGTGVIR	0.177328	0.196017	0.37464	Haemophilus	0.903561	Glycemic
Insulin, 0min	EGQEAFVSVR	-0.123142	0.287964	0.672733	Haemophilus	0.917028	Glycemic
Insulin, 0min	EGSQAVADAFTK	0.0217803	0.28136	0.938939	Haemophilus	0.991102	Glycemic
Insulin, 0min	EGVEEILPIGTLSK	0.0654127	0.228335	0.776971	Haemophilus	0.948917	Glycemic
Insulin, 0min	ELEAVGIHDVK	0.284707	0.215511	0.198932	Haemophilus	0.903561	Glycemic
Insulin, 0min	EMLVIPSPAAILK	0.190617	0.249655	0.452593	Haemophilus	0.903561	Glycemic
Insulin, 0min	ESLGFLYYK	-0.140301	0.360965	0.700937	Haemophilus	0.917028	Glycemic
Insulin, 0min	FDSVAPVNLLIK	0.129763	0.133349	0.340206	Haemophilus	0.903561	Glycemic
Insulin, 0min	FDSVVPVNLLIK	0.131045	0.174303	0.459468	Haemophilus	0.903561	Glycemic
Insulin, 0min	FYDTATGAR	0.141796	0.241767	0.563018	Haemophilus	0.903561	Glycemic
Insulin, 0min	FYVAPGFAYQVLPASK	0.344948	0.116202	0.0066868	Haemophilus	0.477044	Glycemic
Insulin, 0min	FYVSPGFAYQVVPASK	-0.03079	0.202664	0.880515	Haemophilus	0.989078	Glycemic
Insulin, 0min	GNEAQVAEELAADAE	-0.170337	0.294965	0.568991	Haemophilus	0.903561	Glycemic
Insulin, 0min	GQVIFTEFQGDDVK	0.0816804	0.1992	0.685412	Haemophilus	0.917028	Glycemic
Insulin, 0min	GQVIFTELQGDDVK	-0.107177	0.240234	0.659497	Haemophilus	0.917028	Glycemic
Insulin, 0min	GVEGVNDVYNELR	0.161973	0.294285	0.587135	Haemophilus	0.903561	Glycemic
Insulin, 0min	GVESVINNASSAVIK	0.193842	0.248473	0.442939	Haemophilus	0.903561	Glycemic
Insulin, 0min	GVPAQNISAVGHGK	0.0197441	0.234361	0.933559	Haemophilus	0.991102	Glycemic
Insulin, 0min	GVPAQSISAVGHGK	-0.0336239	0.184948	0.857265	Haemophilus	0.989078	Glycemic
Insulin, 0min	KVEEMELPELTDEFVAK	0.203305	0.257179	0.436967	Haemophilus	0.903561	Glycemic
Insulin, 0min	LDGVLASLGYK	0.310345	0.143443	0.0406762	Haemophilus	0.903561	Glycemic
Insulin, 0min	LEAPVVSATTSEDK	-0.150032	0.265547	0.577321	Haemophilus	0.903561	Glycemic
Insulin, 0min	NAYAVGALYTVGDLDAR	0.130968	0.142939	0.36865	Haemophilus	0.903561	Glycemic
Insulin, 0min	NKAYELLTQIPGISCVKPMGAMYMFPK	-0.0182651	0.426618	0.966204	Haemophilus	0.991301	Glycemic
Insulin, 0min	SGVITADDSAFK	0.146231	0.529591	0.784818	Haemophilus	0.948917	Glycemic
Insulin, 0min	SLQLHSNGVRELLQR	0.052728	0.190609	0.784434	Haemophilus	0.948917	Glycemic
Insulin, 0min	SVAETIVYGALDK	0.200999	0.300044	0.509317	Haemophilus	0.903561	Glycemic
Insulin, 0min	TDVVSPFNMEPYAK	0.22677	0.515396	0.66388	Haemophilus	0.917028	Glycemic
Insulin, 0min	TFIVLPNPNYGGFEGGLAK	-0.0379425	0.257423	0.884053	Haemophilus	0.989078	Glycemic
Insulin, 0min	TGDEVEIVGIRPTAK	0.360036	0.21972	0.114339	Haemophilus	0.903561	Glycemic
Insulin, 0min	TVEDTIASLDKLDITAPSVK	0.353734	0.188437	0.072699	Haemophilus	0.903561	Glycemic
Insulin, 0min	VEGNVVTLEALK	0.235643	0.222674	0.30048	Haemophilus	0.903561	Glycemic
Insulin, 0min	VIVASLESNETMYAK	-0.241575	0.312419	0.446929	Haemophilus	0.903561	Glycemic
Insulin, 0min	VLEELNGVEK	0.60234	0.335695	0.0853721	Haemophilus	0.903561	Glycemic
Insulin, 0min	VTEAGTPEYK	-0.00459285	0.309727	0.988291	Haemophilus	0.991301	Glycemic
Insulin, 0min	VVADLLSTVGIDR	-0.186368	0.444489	0.678737	Haemophilus	0.917028	Glycemic
Insulin, 0min	YDSTLVTGACVK	0.54291	0.525351	0.311708	Haemophilus	0.903561	Glycemic
Insulin, 0min	YVSETSGMPLLGK	0.329117	0.216227	0.141055	Haemophilus	0.903561	Glycemic
Insulin, 0min	AAGFNTFLLDSK	0.872107	0.366741	0.0257173	Haemophilus	0.8551	Glycemic
Insulin, 0min	AALEATLAAITGSLK	0.041278	0.195473	0.834537	Haemophilus	0.989078	Glycemic
Insulin, 0min	AALEATLAAITGSLKK	0.136855	0.247951	0.586092	Haemophilus	0.903561	Glycemic
Insulin, 0min	AAQVTALGSVTIASK	0.754311	0.256673	0.00717359	Haemophilus	0.477044	Glycemic
Insulin, 30min	AEDMDGIFK	-0.511757	0.12344	0.000391456	Neisseria	0.0101106	Glycemic
Insulin, 30min	AIESILPYYHGVYSDDPK	-0.459481	0.191201	0.0247162	Neisseria	0.0764477	Glycemic
Insulin, 30min	ALEGDAGYEEK	-0.374247	0.183412	0.0529447	Neisseria	0.12803	Glycemic
Insulin, 30min	ALLENLQEGSVIK	-0.397348	0.104432	0.000912236	Neisseria	0.0101106	Glycemic
Insulin, 30min	AQYLLESLVK	-0.412871	0.110677	0.00109604	Neisseria	0.0112133	Glycemic
Insulin, 30min	AVAVVIPTNEELMIAHDTAR	-0.704615	0.197082	0.00160445	Neisseria	0.0124837	Glycemic
Insulin, 30min	DGAGAAATDYVKPDDAR	-0.315706	0.166132	0.0699958	Neisseria	0.160508	Glycemic
Insulin, 30min	DIGVPAVDESIK	-0.642066	0.178331	0.00150849	Neisseria	0.0124837	Glycemic
Insulin, 30min	DLGEEPYKFDK	-0.592657	0.155467	0.000896012	Neisseria	0.0101106	Glycemic
Insulin, 30min	DLQESAPPLYAAVK	-0.451286	0.195411	0.0302451	Neisseria	0.0874479	Glycemic
Insulin, 30min	DNTYATLIVPVGTK	-0.414914	0.167703	0.0211674	Neisseria	0.0686651	Glycemic
Insulin, 30min	DNVVLDTVTVK	-0.45005	0.0979157	0.000127311	Neisseria	0.00935928	Glycemic
Insulin, 30min	DTVVPELIK	-0.31789	0.129906	0.0224593	Neisseria	0.0711212	Glycemic
Insulin, 30min	DVAGDVEVVER	-0.535117	0.13498	0.000614496	Neisseria	0.0101106	Glycemic
Insulin, 30min	DVLNPATEEVIAR	-0.54921	0.176384	0.00488601	Neisseria	0.0240681	Glycemic
Insulin, 30min	EALITEETDTLAANEIK	-0.554317	0.256851	0.0415973	Neisseria	0.108479	Glycemic
Insulin, 30min	EFYEVAVAQELK	-0.448119	0.138756	0.00370727	Neisseria	0.0197227	Glycemic
Insulin, 30min	EGGEATFYIPAK	-0.401124	0.190687	0.0465545	Neisseria	0.115638	Glycemic
Insulin, 30min	EINVNVPVVVR	-0.365004	0.100009	0.00133677	Neisseria	0.0124837	Glycemic
Insulin, 30min	EKAEGLINDIK	-0.640704	0.243607	0.0149654	Neisseria	0.0537947	Glycemic
Insulin, 30min	ENGTEVISFVR	-0.35673	0.156173	0.0319157	Neisseria	0.088433	Glycemic
Insulin, 30min	FGTDALVIK	-0.447402	0.114216	0.000690887	Neisseria	0.0101106	Glycemic
Insulin, 30min	FGTEALVIK	-0.534551	0.177706	0.0062705	Neisseria	0.0277992	Glycemic
Insulin, 30min	GLTVEDILGANHD	-0.394645	0.130224	0.0059479	Neisseria	0.0272783	Glycemic
Insulin, 30min	GMSVSNTGAPITVPVGK	-0.470377	0.182086	0.0166202	Neisseria	0.0566793	Glycemic
Insulin, 30min	GYVMSAGFIDK	-0.507038	0.220642	0.030991	Neisseria	0.0876979	Glycemic
Insulin, 30min	HGYTVSSQSQEIVR	-0.542546	0.343433	0.127814	Neisseria	0.263079	Glycemic
Insulin, 30min	IAVYDLGMLDTLNK	-0.766526	0.215673	0.00168952	Neisseria	0.0124837	Glycemic
Insulin, 30min	IDFASLPLDK	-0.664018	0.147381	0.000159679	Neisseria	0.00935928	Glycemic
Insulin, 30min	IGPNATLVFDVK	-0.807089	0.380488	0.0448988	Neisseria	0.114837	Glycemic
Insulin, 30min	IHAHDENNQYGIGDVVVIEESRPLSK	-0.303157	0.112819	0.0131579	Neisseria	0.0495497	Glycemic
Insulin, 30min	IQRPLVLLEEE	-0.288478	0.164466	0.0927417	Neisseria	0.205578	Glycemic
Insulin, 30min	ITGLVNNVVTSGAEEIEELKK	-0.393149	0.14677	0.0134119	Neisseria	0.0495497	Glycemic
Insulin, 30min	IVEELSAVQGK	-0.73285	0.226791	0.00369088	Neisseria	0.0197227	Glycemic
Insulin, 30min	LADLKPDAAVVVATVR	-0.178675	0.18915	0.354671	Neisseria	0.554955	Glycemic
Insulin, 30min	LEGQTITVAQK	-0.400635	0.169857	0.027212	Neisseria	0.0822546	Glycemic
Insulin, 30min	LFVGIPVK	-0.308077	0.0950363	0.003601	Neisseria	0.0197227	Glycemic
Insulin, 30min	LKDELYALLQK	-0.425045	0.10576	0.000536681	Neisseria	0.0101106	Glycemic
Insulin, 30min	LLELTPALYVGK	-0.439077	0.139077	0.00440749	Neisseria	0.022546	Glycemic
Insulin, 30min	LNADPAVFEILK	-0.514327	0.144656	0.0016837	Neisseria	0.0124837	Glycemic
Insulin, 30min	LNSDGLTITGGPSVTK	-110111731673094	0.363039	0.00591242	Neisseria	0.0272783	Glycemic
Insulin, 30min	LSNESVQTVR	-0.342017	0.100123	0.00236517	Neisseria	0.0157284	Glycemic
Insulin, 30min	LVDIIDQSGVDEVK	-0.375649	0.255826	0.155545	Neisseria	0.299819	Glycemic
Insulin, 30min	LVGGGEEASLTLDPAK	-0.142119	0.141968	0.327215	Neisseria	0.529314	Glycemic
Insulin, 30min	NAKPQTVELEVK	-0.323973	0.234766	0.180861	Neisseria	0.33409	Glycemic
Insulin, 30min	NLSTDQVELR	-0.619499	0.401511	0.136499	Neisseria	0.275065	Glycemic
Insulin, 30min	RGLTVEDILGANHD	-0.367054	0.0919974	0.000576934	Neisseria	0.0101106	Glycemic
Insulin, 30min	SIEQLNSDLLDLLK	-0.804943	0.319268	0.0190786	Neisseria	0.0634363	Glycemic
Insulin, 30min	SLNVMYGFDR	-0.410416	0.209159	0.0619468	Neisseria	0.144543	Glycemic
Insulin, 30min	SPAELGTTMLEVLK	-0.348739	0.157341	0.0368284	Neisseria	0.0979636	Glycemic
Insulin, 30min	STDFSTVLK	-0.562633	0.141293	0.000588191	Neisseria	0.0101106	Glycemic
Insulin, 30min	TGKLDQISGEVK	-0.0582254	0.178081	0.746656	Neisseria	0.81025	Glycemic
Insulin, 30min	TTLEDVLVTGVK	-0.110589	0.120548	0.36846	Neisseria	0.563278	Glycemic
Insulin, 30min	VADELADPSSAILDIDRK	-0.450357	0.214512	0.0469507	Neisseria	0.115638	Glycemic
Insulin, 30min	VALDELAITGIK	-0.431983	0.190488	0.0330487	Neisseria	0.0897036	Glycemic
Insulin, 30min	VATLSSAVAGSGER	-0.754666	0.268339	0.00988503	Neisseria	0.0402869	Glycemic
Insulin, 30min	VEGDENPEIMTK	-0.436638	0.155857	0.0101342	Neisseria	0.0402869	Glycemic
Insulin, 30min	VETISGLVGLR	-0.365187	0.141194	0.016504	Neisseria	0.0566793	Glycemic
Insulin, 30min	VGVVTGYTGDFSVSK	-0.219382	0.274672	0.432633	Neisseria	0.618711	Glycemic
Insulin, 30min	VIEEAPAPFITEEER	-0.747088	0.220593	0.00253883	Neisseria	0.0160793	Glycemic
Insulin, 30min	VLETVEPLQAK	-0.590859	0.153094	0.00079702	Neisseria	0.0101106	Glycemic
Insulin, 30min	VNFNDLTVVAAIDK	-0.278693	0.251108	0.278533	Neisseria	0.468923	Glycemic
Insulin, 30min	VNRDDLAVASLLK	-0.329081	0.117293	0.0100395	Neisseria	0.0402869	Glycemic
Insulin, 30min	VVDGFDVVDAIEGVSTK	-0.317948	0.156685	0.0541628	Neisseria	0.128637	Glycemic
Insulin, 30min	VVGGASELIEEVAGSK	-0.323929	0.171832	0.0721061	Neisseria	0.162544	Glycemic
Insulin, 30min	YVANQGLFGK	-0.22131	0.289069	0.451703	Neisseria	0.626335	Glycemic
Insulin, 30min	AAAQAVYQESVK	-0.515842	0.117409	0.000211112	Neisseria	0.00935928	Glycemic
Insulin, 30min	AADVPLASDHFR	-0.450372	0.129466	0.00203077	Neisseria	0.0142154	Glycemic
Insulin, 30min	AAFAPLAAALTADEAK	-0.276757	0.181336	0.140593	Neisseria	0.279087	Glycemic
Insulin, 30min	ALSTTVTGIEMFR	-0.831352	0.35891	0.029802	Corynebacterium	0.0874479	Glycemic
Insulin, 30min	DIGAVGQPVDEIYTFK	-0.368975	0.214601	0.0989826	Corynebacterium	0.215815	Glycemic
Insulin, 30min	DVSYDEDSITVDGHR	-0.8669	0.310215	0.0102989	Corynebacterium	0.0402869	Glycemic
Insulin, 30min	ETTVEEVNEILK	-0.188934	0.28582	0.515166	Corynebacterium	0.68517	Glycemic
Insulin, 30min	ETTVEEVNEILKK	-0.224213	0.201969	0.278412	Corynebacterium	0.468923	Glycemic
Insulin, 30min	FAEAIGGIFTELPK	-0.181128	0.200461	0.375597	Corynebacterium	0.567664	Glycemic
Insulin, 30min	GAVVTDSGRPISVPVGDVVK	0.168215	0.346706	0.632137	Corynebacterium	0.757426	Glycemic
Insulin, 30min	GSDIEVVAVNDLTDNK	-0.534925	0.438818	0.235194	Corynebacterium	0.406244	Glycemic
Insulin, 30min	TLLTTLTQSAFDPASK	0.0380015	0.190157	0.84336	Corynebacterium	0.886471	Glycemic
Insulin, 30min	VIPGLPIL	-0.106124	0.181387	0.564198	Corynebacterium	0.726095	Glycemic
Insulin, 30min	VYAVEPEASPLLTTGK	-0.687424	0.206743	0.00294712	Corynebacterium	0.0178167	Glycemic
Insulin, 30min	AAAESSNLPLYR	-0.388038	0.279337	0.178094	Corynebacterium	0.333613	Glycemic
Insulin, 30min	ADLAYGDYPYVEK	0.0768261	0.305042	0.80339	Haemophilus	0.854807	Glycemic
Insulin, 30min	AGEAFPLQIFYK	0.322348	0.201317	0.122981	Haemophilus	0.259627	Glycemic
Insulin, 30min	AGQASFHDGIK	0.0252241	0.287259	0.930788	Haemophilus	0.944998	Glycemic
Insulin, 30min	AIGSYDHAYYVGTDPK	-0.242397	0.187065	0.207901	Haemophilus	0.368678	Glycemic
Insulin, 30min	AKQDDIPVVFFNK	-0.0966828	0.211893	0.652467	Haemophilus	0.762038	Glycemic
Insulin, 30min	ALAINLVDPAAASTVIK	-0.18152	0.139169	0.205029	Haemophilus	0.368497	Glycemic
Insulin, 30min	ALAINLVDPAAASTVIKK	-0.163765	0.178461	0.368322	Haemophilus	0.563278	Glycemic
Insulin, 30min	ALAINLVDPAAASTVINK	0.050501	0.134191	0.710116	Haemophilus	0.799207	Glycemic
Insulin, 30min	DAITAAAAAEEEALK	-0.387383	0.276937	0.175209	Haemophilus	0.332898	Glycemic
Insulin, 30min	DSYKPVEYPVAILK	-0.228935	0.299289	0.452092	Haemophilus	0.626335	Glycemic
Insulin, 30min	EEYIPTAGTGVIR	-0.121205	0.187054	0.523423	Haemophilus	0.68926	Glycemic
Insulin, 30min	EGQEAFVSVR	-0.134628	0.27718	0.631769	Haemophilus	0.757426	Glycemic
Insulin, 30min	EGSQAVADAFTK	-0.153498	0.264803	0.567773	Haemophilus	0.726095	Glycemic
Insulin, 30min	EGVEEILPIGTLSK	-0.0386447	0.216367	0.85981	Haemophilus	0.886471	Glycemic
Insulin, 30min	ELEAVGIHDVK	0.272872	0.205946	0.198195	Haemophilus	0.361095	Glycemic
Insulin, 30min	EMLVIPSPAAILK	0.110108	0.246209	0.658905	Haemophilus	0.762038	Glycemic
Insulin, 30min	ESLGFLYYK	-0.0681619	0.35063	0.847571	Haemophilus	0.886471	Glycemic
Insulin, 30min	FDSVAPVNLLIK	-0.103445	0.127444	0.425292	Haemophilus	0.618711	Glycemic
Insulin, 30min	FDSVVPVNLLIK	-0.128983	0.164741	0.441648	Haemophilus	0.624885	Glycemic
Insulin, 30min	FYDTATGAR	0.0846763	0.232068	0.718536	Haemophilus	0.799207	Glycemic
Insulin, 30min	FYVAPGFAYQVLPASK	0.0506288	0.128302	0.696768	Haemophilus	0.792053	Glycemic
Insulin, 30min	FYVSPGFAYQVVPASK	-0.064003	0.197623	0.748967	Haemophilus	0.81025	Glycemic
Insulin, 30min	GNEAQVAEELAADAE	-0.128292	0.283242	0.654833	Haemophilus	0.762038	Glycemic
Insulin, 30min	GQVIFTEFQGDDVK	0.00668017	0.191932	0.972536	Haemophilus	0.979903	Glycemic
Insulin, 30min	GQVIFTELQGDDVK	-0.350881	0.217245	0.119917	Haemophilus	0.257241	Glycemic
Insulin, 30min	GVEGVNDVYNELR	-0.113593	0.314301	0.721089	Haemophilus	0.799207	Glycemic
Insulin, 30min	GVESVINNASSAVIK	-0.255602	0.237918	0.293819	Haemophilus	0.488474	Glycemic
Insulin, 30min	GVPAQNISAVGHGK	0.0281622	0.225425	0.901665	Haemophilus	0.922472	Glycemic
Insulin, 30min	GVPAQSISAVGHGK	-0.100268	0.180662	0.584248	Haemophilus	0.733066	Glycemic
Insulin, 30min	KVEEMELPELTDEFVAK	0.00221298	0.246662	0.992919	Haemophilus	0.992919	Glycemic
Insulin, 30min	LDGVLASLGYK	0.0277393	0.148429	0.853388	Haemophilus	0.886471	Glycemic
Insulin, 30min	LEAPVVSATTSEDK	-0.0780156	0.254957	0.762361	Haemophilus	0.817693	Glycemic
Insulin, 30min	NAYAVGALYTVGDLDAR	-0.049709	0.153717	0.749329	Haemophilus	0.81025	Glycemic
Insulin, 30min	NKAYELLTQIPGISCVKPMGAMYMFPK	0.218756	0.417594	0.605396	Haemophilus	0.752501	Glycemic
Insulin, 30min	SGVITADDSAFK	-0.235778	0.508226	0.647063	Haemophilus	0.762038	Glycemic
Insulin, 30min	SLQLHSNGVRELLQR	0.270651	0.171681	0.128573	Haemophilus	0.263079	Glycemic
Insulin, 30min	SVAETIVYGALDK	-0.114359	0.286675	0.693635	Haemophilus	0.792053	Glycemic
Insulin, 30min	TDVVSPFNMEPYAK	0.247132	0.499283	0.625315	Haemophilus	0.757426	Glycemic
Insulin, 30min	TFIVLPNPNYGGFEGGLAK	-0.164501	0.243747	0.506477	Haemophilus	0.684815	Glycemic
Insulin, 30min	TGDEVEIVGIRPTAK	0.135592	0.218027	0.540121	Haemophilus	0.704276	Glycemic
Insulin, 30min	TVEDTIASLDKLDITAPSVK	0.188093	0.189367	0.330915	Haemophilus	0.529314	Glycemic
Insulin, 30min	VEGNVVTLEALK	-0.121709	0.214242	0.575477	Haemophilus	0.728938	Glycemic
Insulin, 30min	VIVASLESNETMYAK	-0.372066	0.302817	0.231614	Haemophilus	0.405324	Glycemic
Insulin, 30min	VLEELNGVEK	0.294804	0.333925	0.386455	Haemophilus	0.577511	Glycemic
Insulin, 30min	VTEAGTPEYK	-0.303661	0.286232	0.299754	Haemophilus	0.492188	Glycemic
Insulin, 30min	VVADLLSTVGIDR	-0.358563	0.419867	0.401917	Haemophilus	0.593945	Glycemic
Insulin, 30min	YDSTLVTGACVK	-0.338234	0.505092	0.509749	Haemophilus	0.684815	Glycemic
Insulin, 30min	YVSETSGMPLLGK	-0.150282	0.216442	0.494429	Haemophilus	0.677928	Glycemic
Insulin, 30min	AAGFNTFLLDSK	0.579374	0.384589	0.145558	Haemophilus	0.284694	Glycemic
Insulin, 30min	AALEATLAAITGSLK	-0.148474	0.185882	0.432604	Haemophilus	0.618711	Glycemic
Insulin, 30min	AALEATLAAITGSLKK	0.118603	0.237969	0.622937	Haemophilus	0.757426	Glycemic
Insulin, 30min	AAQVTALGSVTIASK	0.277154	0.281036	0.334304	Haemophilus	0.529314	Glycemic
Insulin, 120min	AEDMDGIFK	-0.0737062	0.161412	0.65204	Neisseria	0.951199	Glycemic
Insulin, 120min	AIESILPYYHGVYSDDPK	-0.208365	0.200849	0.309881	Neisseria	0.920337	Glycemic
Insulin, 120min	ALEGDAGYEEK	-0.127907	0.183904	0.493417	Neisseria	0.920337	Glycemic
Insulin, 120min	ALLENLQEGSVIK	-0.0614065	0.130787	0.642938	Neisseria	0.951199	Glycemic
[truncated: 2,124 more rows]
