# Supplementary material for: Salivary proteomics and metaproteomics identifies distinct molecular and taxonomic signatures of type-2 diabetes
Source: Microbiome. 2025 Jan 10;13:5. doi: 10.1186/s40168-024-01997-5 (PMC11720885; doi:10.1186/s40168-024-01997-5)
Supplement: Supplementary file 8 — Additional file 7. Calculation of bacterial peptide concentrations in saliva samples, using synthetic peptide hybrid library. [file 40168_2024_1997_MOESM7_ESM.xlsx]

## Sheet: Summary
Additional file 7
Calculation of bacterial peptide concentrations in saliva samples, using synthetic peptide hybrid library
The columns "Calibration curve" and "R2" have been retrieved from calibration curve calculation, prepared from serial dilutions of peptide spikes into yeast, separately for each peptide.
Columns "Mean Intensity, T2D" abd "Mean Intensity, HC" correspond to the raw bacterial peptide intensities, detected in the patient samples.

## Sheet: Peptide_concentrations
Bacterial peptide	Genus	Mean Intensity, T2D	Mean Intensity, HC	Calibration curve	R2	Concentration (T2D), ng/nL	Concentration (CTRL), ng/nL
VIPGLPIL	Corynebacterium	28.3252	5.29454	y = 0,1459x + 3,7351	0.93	0.00842704	0.000534421
AQYLLESLVK	Neisseria	44.6566	61.247	y = 7,1745x + 79,947	0.99	-0.000245943	-0.000130323
LSNESVQTVR	Neisseria	35.8816	49.5943	y = 26,47x + 244,61	0.99	-0.000394274	-0.000368371
LLELTPALYVGK	Neisseria	11.3561	13.1249	y = 3,098x + 904,31	0.92	-0.0144118	-0.0143832
ALSTTVTGIEMFR	Corynebacterium	28.9986	16.1577	y = 3,7807x + 8,5524	1	0.000270402	0.000100581
ETTVEEVNEILKK	Corynebacterium	39.5716	15.9669	y = 0,6671x + 37,395	0.96	0.000163139	-0.00160606
ALLENLQEGSVIK	Neisseria	28.7323	27.9601	y = 2,6423x + 51,886	0.98	-0.000438135	-0.000452748
FAEAIGGIFTELPK	Corynebacterium	24.5847	7.44628	y = 4,6161x + 86,087	0.99	-0.000666172	-0.000851809
DNTYATLIVPVGTK	Neisseria	15.054	25.546	y = 12,095x + 189,56	0.97	-0.000721397	-0.000678024
DVSYDEDSITVDGHR	Corynebacterium	21.792	11.9582	y = 0,9813x + 43,868	0.99	-0.00112483	-0.00162589
GSDIEVVAVNDLTDNK	Corynebacterium	28.255	16.4527	y = 4,8966x + 98,77	0.97	-0.00072004	-0.000840556
VYAVEPEASPLLTTGK	Corynebacterium	16.0752	6.2995	y = 14,21x + 180,63	0.98	-0.000579011	-0.000613408
AAFAPLAAALTADEAK	Neisseria	3.47097	9.90038	y = 0,7496x + 7,3768	1	-0.000260528	0.000168328
AVAVVIPTNEELMIAHDTAR	Neisseria	21.7332	28.5977	y = 5,2428x + 17,969	1	3.58988e-05	0.000101365
