# Supplementary material for: Salivary proteomics and metaproteomics identifies distinct molecular and taxonomic signatures of type-2 diabetes
Source: Microbiome. 2025 Jan 10;13:5. doi: 10.1186/s40168-024-01997-5 (PMC11720885; doi:10.1186/s40168-024-01997-5)
Supplement: Supplementary file 9 — Additional file 8. Results of interaction analysis between bacterial peptides of interest and patient cardiometabolic traits. [file 40168_2024_1997_MOESM8_ESM.xlsx]

## Sheet: Summary
Additional file 8
Results of interaction analysis between bacterial peptides of interest and patient cardiometabolic traits
"Estimate", "SD" and "FDR" have the same meaning, as in the Additional file 6.
The term "pooled" stands for the pooled model, where T2D and HC individuals are grouped together and adjusted for glycemic status; "HC" is estimates from interaction analysis for the healthy control group; T2D is estimates from interaction analysis for the T2D group;
The interaction P-value defines, whether the interaction is significant or not.

## Sheet: Supplementary_Table_8
Cardiometabolic trait	Peptide	Genus	Estimate, pooled	SD, pooled	P-value, pooled	FDR, pooled	Estimate, HC	Estimate, T2D	SD, HC	SD, T2D	P-value, HC	P-value, T2D	P-value, interaction
Insulin, 30min	AEDMDGIFK	Neisseria	-0.511757	0.12344	0.000391456	0.0101106	-0.411885	-0.574142	0.208474	0.162839	0.0608621	0.00190239	0.555205
Insulin, 30min	ALLENLQEGSVIK	Neisseria	-0.397348	0.104432	0.000912236	0.0101106	-0.323799	-0.453983	0.164883	0.143842	0.0623118	0.00458143	0.566332
Insulin, 30min	AQYLLESLVK	Neisseria	-0.412871	0.110677	0.00109604	0.0112133	-0.314352	-0.468411	0.192447	0.14266	0.116606	0.00339303	0.535205
Insulin, 30min	AVAVVIPTNEELMIAHDTAR	Neisseria	-0.704615	0.197082	0.00160445	0.0124837	-0.929974	-0.625569	0.410175	0.235967	0.033546	0.0145911	0.535808
Insulin, 30min	DIGVPAVDESIK	Neisseria	-0.642066	0.178331	0.00150849	0.0124837	-0.814843	-0.598924	0.399202	0.20194	0.0534085	0.00713679	0.631883
Insulin, 30min	DLGEEPYKFDK	Neisseria	-0.592657	0.155467	0.000896012	0.0101106	-0.64442	-0.572443	0.323314	0.193191	0.058789	0.00718234	0.855841
Insulin, 30min	DNVVLDTVTVK	Neisseria	-0.45005	0.0979157	0.000127311	0.00935928	-0.436722	-0.457225	0.170526	0.124666	0.0178151	0.00135199	0.923963
Insulin, 30min	DVAGDVEVVER	Neisseria	-0.535117	0.13498	0.000614496	0.0101106	-0.467263	-0.567393	0.256127	0.1718	0.0817126	0.00324171	0.756332
Insulin, 30min	DVLNPATEEVIAR	Neisseria	-0.54921	0.176384	0.00488601	0.0240681	-0.543935	-0.55161	0.324775	0.218246	0.10813	0.0191787	0.984596
Insulin, 30min	EFYEVAVAQELK	Neisseria	-0.448119	0.138756	0.00370727	0.0197227	-0.424033	-0.470239	0.206414	0.197692	0.0520186	0.0264829	0.873899
Insulin, 30min	EINVNVPVVVR	Neisseria	-0.365004	0.100009	0.00133677	0.0124837	-0.309107	-0.411372	0.154584	0.140252	0.0580408	0.00769696	0.635802
Insulin, 30min	FGTDALVIK	Neisseria	-0.447402	0.114216	0.000690887	0.0101106	-0.413106	-0.473886	0.18008	0.157569	0.0317076	0.00648128	0.804958
Insulin, 30min	FGTEALVIK	Neisseria	-0.534551	0.177706	0.0062705	0.0277992	-0.459887	-0.91664	0.191498	0.409222	0.0252132	0.0355225	0.31139
Insulin, 30min	GLTVEDILGANHD	Neisseria	-0.394645	0.130224	0.0059479	0.0272783	-0.311041	-0.523038	0.173537	0.217999	0.0868399	0.0253361	0.467998
Insulin, 30min	IAVYDLGMLDTLNK	Neisseria	-0.766526	0.215673	0.00168952	0.0124837	-0.640509	-1.15175	0.250589	0.445284	0.0180131	0.0168392	0.333418
Insulin, 30min	IDFASLPLDK	Neisseria	-0.664018	0.147381	0.000159679	0.00935928	-0.649698	-0.670755	0.276943	0.186154	0.0283981	0.00157918	0.951415
Insulin, 30min	IHAHDENNQYGIGDVVVIEESRPLSK	Neisseria	-0.303157	0.112819	0.0131579	0.0495497	-0.193095	-0.458979	0.147092	0.1754	0.202798	0.0157494	0.260708
Insulin, 30min	ITGLVNNVVTSGAEEIEELKK	Neisseria	-0.393149	0.14677	0.0134119	0.0495497	-0.372747	-0.407447	0.249697	0.205129	0.149693	0.0595978	0.919512
Insulin, 30min	IVEELSAVQGK	Neisseria	-0.73285	0.226791	0.00369088	0.0197227	-1.05671	-0.628324	0.495858	0.269488	0.0445026	0.029283	0.469246
Insulin, 30min	LFVGIPVK	Neisseria	-0.308077	0.0950363	0.003601	0.0197227	-0.206747	-0.376026	0.152429	0.12441	0.188747	0.00625959	0.402575
Insulin, 30min	LKDELYALLQK	Neisseria	-0.425045	0.10576	0.000536681	0.0101106	-0.323575	-0.560438	0.142481	0.165712	0.0332834	0.00268418	0.30093
Insulin, 30min	LLELTPALYVGK	Neisseria	-0.439077	0.139077	0.00440749	0.022546	-0.194288	-0.579281	0.237524	0.17657	0.422143	0.00341439	0.219804
Insulin, 30min	LNADPAVFEILK	Neisseria	-0.514327	0.144656	0.0016837	0.0124837	-0.293118	-0.626246	0.25936	0.180972	0.270581	0.00222533	0.315568
Insulin, 30min	LNSDGLTITGGPSVTK	Neisseria	-1.10112	0.363039	0.00591242	0.0272783	-0.809602	-1.22512	0.686772	0.443749	0.25105	0.0114038	0.619732
Insulin, 30min	LSNESVQTVR	Neisseria	-0.342017	0.100123	0.00236517	0.0157284	-0.353368	-0.335479	0.169974	0.128784	0.049488	0.0161666	0.934093
Insulin, 30min	RGLTVEDILGANHD	Neisseria	-0.367054	0.0919974	0.000576934	0.0101106	-0.383789	-0.350175	0.136342	0.136956	0.0100883	0.0179799	0.866981
Insulin, 30min	STDFSTVLK	Neisseria	-0.562633	0.141293	0.000588191	0.0101106	-0.534167	-0.576014	0.261346	0.177025	0.0531165	0.00363881	0.897212
Insulin, 30min	VATLSSAVAGSGER	Neisseria	-0.754666	0.268339	0.00988503	0.0402869	-0.691775	-0.788934	0.465676	0.342411	0.151594	0.0310411	0.868826
Insulin, 30min	VEGDENPEIMTK	Neisseria	-0.436638	0.155857	0.0101342	0.0402869	-0.288762	-0.529909	0.258253	0.203644	0.27557	0.0162684	0.477579
Insulin, 30min	VIEEAPAPFITEEER	Neisseria	-0.747088	0.220593	0.00253883	0.0160793	-0.715908	-0.768809	0.362891	0.300135	0.0612156	0.017795	0.913674
Insulin, 30min	VLETVEPLQAK	Neisseria	-0.590859	0.153094	0.00079702	0.0101106	-0.547052	-0.618665	0.258134	0.203584	0.0455921	0.00602563	0.833058
Insulin, 30min	VNRDDLAVASLLK	Neisseria	-0.329081	0.117293	0.0100395	0.0402869	-0.213065	-0.390646	0.204755	0.148042	0.30937	0.0149978	0.494215
Insulin, 30min	AAAQAVYQESVK	Neisseria	-0.515842	0.117409	0.000211112	0.00935928	-0.460069	-0.578642	0.165095	0.175326	0.0107554	0.00325908	0.62957
Insulin, 30min	AADVPLASDHFR	Neisseria	-0.450372	0.129466	0.00203076	0.0142154	-0.406126	-0.460415	0.334546	0.149566	0.237635	0.00549641	0.886812
Insulin, 30min	DVSYDEDSITVDGHR	Corynebacterium	-0.8669	0.310215	0.0102989	0.0402869	-0.900043	-0.696403	0.350673	0.835528	0.0175971	0.413528	0.827492
Insulin, 30min	VYAVEPEASPLLTTGK	Corynebacterium	-0.687424	0.206743	0.00294713	0.0178167	-0.575439	-0.896895	0.245745	0.321291	0.0286625	0.010638	0.401605
Fat %	GNEAQVAEELAADAE	Haemophilus	-0.490493	0.10443	9.91e-05	0.0131795	-0.361477	-0.697333	0.130952	0.167175	0.0114157	0.000397097	0.134034
Waist circumference	ALAINLVDPAAASTVIK	Haemophilus	-0.346006	0.0853381	0.000459042	0.0305263	-0.19681	-0.513925	0.115323	0.122788	0.101364	0.000354629	0.0806026
Waist circumference	ALAINLVDPAAASTVIKK	Haemophilus	-0.446727	0.0932542	7.08e-05	0.00941096	-0.341689	-0.522205	0.144004	0.122181	0.0263962	0.000284411	0.347825
